# Supplementary material for: Comparative Genomic and Transcriptomic Analysis Provides New Insights into the Aflatoxin B1 Biodegradability by Kocuria rosea from Deep Sea
Source: Microorganisms. 2025 Apr 10;13(4):875. doi: 10.3390/microorganisms13040875 (PMC12029209; doi:10.3390/microorganisms13040875)
Supplement: Supplementary file 1 [file microorganisms-13-00875-s001.zip › Table S1.xlsx]

## Sheet: M2 media composition
Medium name	Medium composition
M2 solid medium	(1 L seawater) 0.5 g peptone, 0.5 g yeast extract, 0.5 g sucrose, 0.5 g glucose, 5 g sodium acetate, 0.05 g potassium sodium tartrate, 0.05 g malic acid, 0.05 g trisodium citrate, 1.0 g ammonium nitrate, 0.2 g ammonium chloride, and 14g agar adjusted to pH 7.52 (7.5~7.6).
M2 liquid medium (TBC)	(1 L seawater) 0.5 g peptone, 0.5 g yeast extract, 0.5 g sucrose, 0.5 g glucose, 5 g sodium acetate, 0.05 g potassium sodium tartrate, 0.05 g malic acid, 0.05 g trisodium citrate, 1.0 g ammonium nitrate, and 0.2 g ammonium chloride adjusted to pH 7.52 (7.5~7.6).
M2 liquid medium (TBA)	(1 L seawater) 5 g sodium acetate, 0.05 g potassium sodium tartrate, 0.05 g malic acid, 0.05 g trisodium citrate, 1.0 g ammonium nitrate, 0.2 g ammonium chloride, and 10 mg AFB1 adjusted to pH 7.52 (7.5~7.6).
