# Supplementary material for: Comparative Genomic and Transcriptomic Analysis Provides New Insights into the Aflatoxin B1 Biodegradability by Kocuria rosea from Deep Sea
Source: Microorganisms. 2025 Apr 10;13(4):875. doi: 10.3390/microorganisms13040875 (PMC12029209; doi:10.3390/microorganisms13040875)
Supplement: Supplementary file 1 [file microorganisms-13-00875-s001.zip › Table S2.xlsx]

## Sheet: Table S2
Sample Name	Raw reads	Raw Bases (bp)	Raw Error Rate (%)	Raw Q20 (%)	Raw Q30 (%)	Clean Reads	Clean Bases (bp)	Clean Error Rate (%)	Clean Q20(%)	Clean Q30(%)
TBC_1	25093416	3789105816	0.0131	97.71	94.43	24745896	3574281834	0.012	98.67	96.01
TBC_2	24348068	3676558268	0.0128	98.02	94.84	24117010	3531720091	0.012	98.72	95.99
TBC_3	20884490	3153557990	0.013	97.79	94.46	20627984	3001609379	0.0121	98.66	95.89
TBA_1	23217052	3505774852	0.0127	98.1	94.89	23020274	3374809156	0.0121	98.69	95.87
TBA_2	25154830	3798379330	0.013	97.93	94.54	24854768	3626294915	0.0121	98.64	95.76
TBA_3	28859368	4357764568	0.0132	97.64	94.19	28494786	4082012471	0.0121	98.65	95.87
