# Supplementary material for: Comparative Genomic and Transcriptomic Analysis Provides New Insights into the Aflatoxin B1 Biodegradability by Kocuria rosea from Deep Sea
Source: Microorganisms. 2025 Apr 10;13(4):875. doi: 10.3390/microorganisms13040875 (PMC12029209; doi:10.3390/microorganisms13040875)
Supplement: Supplementary file 1 [file microorganisms-13-00875-s001.zip › Table S3.xlsx]

## Sheet: sheet
Cluster ID	Ka	Ks	Ka/Ks	Selective pressure type	COG ID	COG Description	COG Function	Function Description
CLUSTER4245	0.0486343	0.251092	23.8806	positive selection	-	-	-	-
CLUSTER2111	0.132776	1.37689	0.132647	purifying selection	-	-	-	-
CLUSTER2359	0.0727336	0.955951	0.0750953	purifying selection	COG0456;COG1247	Ribosomal protein S18 acetylase RimI and related acetyltransferases;L-amino acid N-acyltransferase MnaT	-	-
CLUSTER4775	0.0114939	0.0526929	0.218129	purifying selection	-	-	-	-
CLUSTER1855	0.0797196	1.10984	0.0720839	purifying selection	-	-	-	-
CLUSTER4228	0.0272218	0.105788	0.260931	purifying selection	-	-	-	-
CLUSTER2349	0.152542	1.60109	0.0917383	purifying selection	-	-	-	-
CLUSTER2468	0.068634	1.01785	0.0585625	purifying selection	COG5479;COG2340	LGFP repeat-containing protein, may be involved in cell wall binding;Spore germination protein YkwD and related proteins with CAP (CSP/antigen 5/PR1) domain	-	-
CLUSTER2810	0.0751878	0.745142	0.0980458	purifying selection	-	-	-	-
CLUSTER3548	0.0700494	0.968744	0.0702193	purifying selection	-	-	-	-
CLUSTER2216	0.190238	0.92344	0.177744	purifying selection	-	-	-	-
CLUSTER3318	0.0926781	0.519592	0.199599	purifying selection	-	-	-	-
CLUSTER2771	0.123948	0.853534	0.127914	purifying selection	-	-	-	-
CLUSTER2007	0.0723001	0.835202	0.083723	purifying selection	-	-	-	-
CLUSTER1679	0.0729219	1.38185	0.0570287	purifying selection	COG0637;COG0546	Beta-phosphoglucomutase, HAD superfamily;Phosphoglycolate phosphatase, HAD superfamily	-	-
CLUSTER4192	0.249708	1.31837	0.189406	purifying selection	-	-	-	-
CLUSTER2901	0.0505418	0.411123	0.122116	purifying selection	COG2244;COG3206	Membrane protein involved in the export of O-antigen and teichoic acid;Exopolysaccharide export protein/domain GumC/Wzc1	-	-
CLUSTER1440	0.0675059	0.967855	0.0867502	purifying selection	-	-	-	-
CLUSTER1451	0.0922371	0.939455	0.0981816	purifying selection	-	-	-	-
CLUSTER4772	0.393384	2.87252	0.136947	purifying selection	-	-	-	-
CLUSTER3631	0.0408882	0.464293	0.0899256	purifying selection	-	-	-	-
CLUSTER3749	0.146002	0.775711	0.21108	purifying selection	-	-	-	-
CLUSTER2011	0.231608	1.46491	0.149104	purifying selection	-	-	-	-
CLUSTER1599	0.148714	1.38179	0.10529	purifying selection	-	-	-	-
CLUSTER4182	0.144647	0.442819	0.403182	purifying selection	-	-	-	-
CLUSTER3140	0.203202	3.70423	0.0874769	purifying selection	-	-	-	-
CLUSTER3640	0.0222058	0.359741	0.222023	purifying selection	-	-	-	-
CLUSTER1586	0.0884101	1.29585	0.0750542	purifying selection	-	-	-	-
CLUSTER3167	0.0376447	1.28302	0.0448811	purifying selection	-	-	-	-
CLUSTER4768	0.203637	4.57448	0.0445158	purifying selection	-	-	-	-
CLUSTER4797	0.162436	1.12258	0.144699	purifying selection	-	-	-	-
CLUSTER2432	0.0919945	0.668723	0.148714	purifying selection	-	-	-	-
CLUSTER2699	0.282204	9.68301	0.0310982	purifying selection	-	-	-	-
CLUSTER3642	0.0583432	0.494998	0.204207	purifying selection	-	-	-	-
CLUSTER1917	0.0447108	1.19795	0.0368463	purifying selection	-	-	-	-
CLUSTER3292	0.0701437	0.731685	0.0754525	purifying selection	-	-	-	-
CLUSTER3624	0.260276	1.05469	0.170232	purifying selection	-	-	-	-
CLUSTER3199	0.0658139	0.436583	0.154519	purifying selection	-	-	-	-
CLUSTER1851	0.0812788	0.438682	0.135595	purifying selection	-	-	-	-
CLUSTER4179	0.0301753	0.389104	0.0775528	purifying selection	-	-	-	-
CLUSTER3189	0.256912	4.10132	0.0848374	purifying selection	-	-	-	-
CLUSTER2017	0.0636141	0.963168	0.0619707	purifying selection	COG3324;COG0346	Lactoylglutathione lyase-related enzyme, vicinal oxygen chelate (VOC) family;Catechol 2,3-dioxygenase or related enzyme, vicinal oxygen chelate (VOC) family	-	-
CLUSTER4699	0.169018	0.399541	0.423029	purifying selection	-	-	-	-
CLUSTER2800	0.0748684	0.792074	0.0911866	purifying selection	-	-	-	-
CLUSTER2374	0.301139	1.18714	0.257551	purifying selection	-	-	-	-
CLUSTER2212	0.118421	0.930646	0.117472	purifying selection	-	-	-	-
CLUSTER4815	0.00486306	9.72613e-05	50	positive selection	-	-	-	-
CLUSTER4786	0.0554319	0.427434	0.129685	purifying selection	-	-	-	-
CLUSTER4779	1.80999e-05	0.0180999	0.001	purifying selection	-	-	-	-
CLUSTER1921	0.0954219	0.960183	0.0840823	purifying selection	-	-	-	-
CLUSTER4225	1.61053e-05	0.0161053	0.001	purifying selection	-	-	-	-
CLUSTER3620	0.0607365	0.559317	0.0705082	purifying selection	-	-	-	-
CLUSTER1652	0.0650552	1.13303	0.0574169	purifying selection	COG0300;COG4221	Short-chain dehydrogenase;NADP-dependent 3-hydroxy acid dehydrogenase YdfG	-	-
CLUSTER4158	0.28839	2.99355	0.0963371	purifying selection	-	-	-	-
CLUSTER2698	0.216815	0.960783	0.222108	purifying selection	-	-	-	-
CLUSTER2105	0.0850246	1.96164	0.0437826	purifying selection	-	-	-	-
CLUSTER1915	0.141997	0.793171	0.141275	purifying selection	-	-	-	-
CLUSTER2005	0.163397	0.913502	0.109471	purifying selection	-	-	-	-
CLUSTER1458	0.0525559	1.80223	0.0463633	purifying selection	-	-	-	-
CLUSTER1857	0.298587	2.82382	0.151174	purifying selection	COG0463;COG1215	Glycosyltransferase involved in cell wall bisynthesis;Glycosyltransferase, catalytic subunit of cellulose synthase and poly-beta-1,6-N-acetylglucosamine synthase	-	-
CLUSTER1928	0.112916	0.547717	0.207536	purifying selection	-	-	-	-
CLUSTER1926	0.10683	1.55882	0.0824977	purifying selection	-	-	-	-
CLUSTER2214	0.0257742	1.27557	0.0450154	purifying selection	-	-	-	-
CLUSTER1268	0.154373	2.17413	0.070129	purifying selection	-	-	-	-
CLUSTER4758	0.00198299	0.010636	0.186441	purifying selection	-	-	-	-
CLUSTER2006	0.091312	1.36306	0.0630882	purifying selection	-	-	-	-
CLUSTER2345	0.186548	4.16849	0.0577514	purifying selection	COG2852;COG5340	Very-short-patch-repair endonuclease;Abortive phage infection protein AbiEi, antitoxin conponent of an AbiEi-AbiEii TA system	-	-
CLUSTER2908	0.119146	1.40317	0.082585	purifying selection	-	-	-	-
CLUSTER1930	0.0840179	0.894055	0.0767423	purifying selection	-	-	-	-
CLUSTER3654	0.00748749	0.049836	0.116531	purifying selection	COG2267;COG0596	Lysophospholipase, alpha-beta hydrolase superfamily;2-succinyl-6-hydroxy-2,4-cyclohexadiene-1-carboxylate synthase MenH and related esterases, alpha/beta hydrolase fold	-	-
CLUSTER1918	0.0856208	0.856045	0.0855919	purifying selection	COG0346;COG3324	Catechol 2,3-dioxygenase or related enzyme, vicinal oxygen chelate (VOC) family;Lactoylglutathione lyase-related enzyme, vicinal oxygen chelate (VOC) family	-	-
CLUSTER2633	0.0619602	0.848716	0.0602582	purifying selection	-	-	-	-
CLUSTER2779	0.135675	1.63315	0.107757	purifying selection	-	-	-	-
CLUSTER3636	0.215292	1.495	0.0883376	purifying selection	-	-	-	-
CLUSTER2016	0.0243306	0.933063	0.0281195	purifying selection	-	-	-	-
CLUSTER3621	0.0738655	0.630778	0.115863	purifying selection	-	-	-	-
CLUSTER4796	0.00426821	0.0102098	0.418049	purifying selection	-	-	-	-
CLUSTER1905	0.0942836	1.01368	0.0904642	purifying selection	-	-	-	-
CLUSTER4784	0.171034	1.32157	0.129417	purifying selection	-	-	-	-
CLUSTER3427	0.16506	4.41347	0.045668	purifying selection	-	-	-	-
CLUSTER2357	0.201735	0.648069	0.353723	purifying selection	-	-	-	-
CLUSTER3564	0.00304917	0.138269	0.0220524	purifying selection	-	-	-	-
CLUSTER3628	0.00533364	0.000120559	44.2408	positive selection	-	-	-	-
CLUSTER4188	0.0354997	0.147373	0.24833	purifying selection	-	-	-	-
CLUSTER1278	0.0948755	0.783767	0.111205	purifying selection	-	-	-	-
CLUSTER3651	0.0216115	0.140119	0.154236	purifying selection	-	-	-	-
CLUSTER3653	0.0392125	0.288774	0.129263	purifying selection	-	-	-	-
CLUSTER3581	0.00417087	0.0290117	0.128478	purifying selection	-	-	-	-
CLUSTER2339	0.25146	1.42612	0.176517	purifying selection	-	-	-	-
CLUSTER2118	0.158131	0.87027	0.185677	purifying selection	-	-	-	-
CLUSTER4802	0.174458	1.47239	0.118486	purifying selection	-	-	-	-
CLUSTER2926	0.170175	1.19341	0.137132	purifying selection	-	-	-	-
CLUSTER2438	0.121831	0.969009	0.120283	purifying selection	-	-	-	-
CLUSTER2746	0.213708	1.0391	0.168929	purifying selection	-	-	-	-
CLUSTER2697	0.222413	2.92037	0.08549	purifying selection	-	-	-	-
CLUSTER1319	0.0727725	0.924227	0.0856039	purifying selection	COG0847;COG0272	DNA polymerase III, epsilon subunit or related 3'-5' exonuclease;NAD-dependent DNA ligase	-	-
CLUSTER4816	0.00780063	0.0921434	0.0846575	purifying selection	-	-	-	-
CLUSTER1267	0.0626745	1.61821	0.0394741	purifying selection	-	-	-	-
CLUSTER2179	0.120239	0.956523	0.112895	purifying selection	-	-	-	-
CLUSTER1452	0.0832965	1.26607	0.0582344	purifying selection	-	-	-	-
CLUSTER3634	0.0166172	0.0547021	0.303777	purifying selection	COG1252;COG0446	NADH dehydrogenase, FAD-containing subunit;NADPH-dependent 2,4-dienoyl-CoA reductase, sulfur reductase, or a related oxidoreductase	-	-
CLUSTER3182	0.00298888	2.98888	0.001	purifying selection	-	-	-	-
CLUSTER3563	0.0449261	0.787987	0.0457213	purifying selection	-	-	-	-
CLUSTER2767	0.112533	2.65585	0.0388578	purifying selection	-	-	-	-
CLUSTER1663	0.0460652	0.949956	0.056458	purifying selection	COG0521;COG0314	Molybdopterin biosynthesis enzyme MoaB/MogA;Molybdopterin synthase catalytic subunit MoaE	-	-
CLUSTER3192	0.0816584	3.31765	0.0266355	purifying selection	-	-	-	-
CLUSTER2560	0.202756	1.81426	0.124516	purifying selection	-	-	-	-
CLUSTER2928	0.0302706	0.572263	0.0802527	purifying selection	-	-	-	-
CLUSTER2328	0.255016	5.9827	0.0331969	purifying selection	-	-	-	-
CLUSTER2321	0.0692325	1.34828	0.0581375	purifying selection	-	-	-	-
CLUSTER1465	0.060769	1.48844	0.0450286	purifying selection	-	-	-	-
CLUSTER3422	0.289055	2.97961	0.101998	purifying selection	-	-	-	-
CLUSTER1914	0.0560995	0.787886	0.0462531	purifying selection	-	-	-	-
CLUSTER2512	0.238621	0.897228	0.237979	purifying selection	-	-	-	-
CLUSTER2776	0.237098	0.894085	0.265185	purifying selection	-	-	-	-
CLUSTER2346	0.0661156	0.960021	0.0688689	purifying selection	COG1216;COG0241	Glycosyltransferase, GT2 family;Histidinol phosphatase/D-glycero-mannoheptose bisphosphatephosphatase, HAD superfamily	-	-
CLUSTER2228	0.0614656	0.690898	0.0831565	purifying selection	-	-	-	-
CLUSTER4222	0.0397262	0.0812537	0.492688	purifying selection	-	-	-	-
CLUSTER2174	0.0437017	0.341367	0.135252	purifying selection	-	-	-	-
CLUSTER2161	0.0477738	0.758007	0.0656604	purifying selection	COG0477;COG2814	MFS family permease, includes anhydromuropeptide permease AmpG;Predicted arabinose efflux permease AraJ, MFS family	-	-
CLUSTER4773	0.0129087	0.062201	0.207532	purifying selection	-	-	-	-
CLUSTER4170	0.111799	0.556103	0.201041	purifying selection	-	-	-	-
CLUSTER4223	0.328525	0.91777	0.35796	purifying selection	-	-	-	-
CLUSTER2163	0.0189171	0.462915	0.0321651	purifying selection	-	-	-	-
CLUSTER2010	0.131148	4.25174	0.0494442	purifying selection	-	-	-	-
CLUSTER4165	0.404501	3.07393	0.133356	purifying selection	-	-	-	-
CLUSTER3195	0.0239016	0.159774	0.081239	purifying selection	-	-	-	-
CLUSTER1307	0.0914758	1.24813	0.0740704	purifying selection	-	-	-	-
CLUSTER2108	0.0990654	1.4531	0.0688812	purifying selection	-	-	-	-
CLUSTER4785	0.0327625	1.05498	0.0310551	purifying selection	-	-	-	-
CLUSTER1911	0.147613	1.61001	0.072175	purifying selection	-	-	-	-
CLUSTER2355	0.198596	0.677321	0.256629	purifying selection	-	-	-	-
CLUSTER2354	0.141956	0.842656	0.22634	purifying selection	-	-	-	-
CLUSTER4214	0.00508777	0.0135734	0.39263	purifying selection	-	-	-	-
CLUSTER2518	0.126017	0.581731	0.167576	purifying selection	-	-	-	-
CLUSTER2173	0.0429577	0.761477	0.0519187	purifying selection	-	-	-	-
CLUSTER2909	0.172598	4.13389	0.0717297	purifying selection	-	-	-	-
CLUSTER2164	0.066193	1.11765	0.0623774	purifying selection	COG2227;COG2226	2-polyprenyl-3-methyl-5-hydroxy-6-metoxy-1,4-benzoquinol methylase;Ubiquinone/menaquinone biosynthesis C-methylase UbiE/MenG	-	-
CLUSTER3570	0.0325248	0.257341	0.0668478	purifying selection	-	-	-	-
CLUSTER2622	0.304018	0.935775	0.271371	purifying selection	-	-	-	-
CLUSTER2153	0.119686	0.650624	0.131489	purifying selection	COG0739;COG0791	Murein DD-endopeptidase MepM and murein hydrolase activator NlpD, contains LysM domain;Cell wall-associated hydrolase, NlpC_P60 family	-	-
CLUSTER4757	0.0761684	0.767572	0.099233	purifying selection	-	-	-	-
CLUSTER3614	0.0074927	0.0111181	0.578863	purifying selection	-	-	-	-
CLUSTER2562	0.203884	0.998601	0.166423	purifying selection	-	-	-	-
CLUSTER2704	0.0807848	1.06494	0.061359	purifying selection	-	-	-	-
CLUSTER1603	0.0912576	0.910196	0.0896545	purifying selection	-	-	-	-
CLUSTER3605	0.0402948	0.359289	0.112151	purifying selection	-	-	-	-
CLUSTER2610	0.0544323	0.312785	0.155046	purifying selection	-	-	-	-
CLUSTER2308	0.180975	1.89994	0.0813454	purifying selection	-	-	-	-
CLUSTER2624	0.0684801	1.78646	0.0387955	purifying selection	-	-	-	-
CLUSTER3619	0.126994	0.726965	0.153316	purifying selection	-	-	-	-
CLUSTER4248	0.0043466	8.69321e-05	50	positive selection	-	-	-	-
CLUSTER2038	0.101317	0.422076	0.154725	purifying selection	-	-	-	-
CLUSTER2210	0.0800103	1.9264	0.057895	purifying selection	-	-	-	-
CLUSTER2731	0.0865629	0.832249	0.0890883	purifying selection	-	-	-	-
CLUSTER2733	0.107327	0.489692	0.124671	purifying selection	-	-	-	-
CLUSTER1385	0.113116	1.20105	0.0935946	purifying selection	-	-	-	-
CLUSTER2390	0.165123	0.540894	0.201979	purifying selection	-	-	-	-
CLUSTER1722	0.0511032	0.529272	0.076167	purifying selection	-	-	-	-
CLUSTER2365	0.0874084	1.29098	0.0681387	purifying selection	-	-	-	-
CLUSTER2142	0.0912108	0.883578	0.0890096	purifying selection	COG0807;COG1985	GTP cyclohydrolase II;Pyrimidine reductase, riboflavin biosynthesis	-	-
CLUSTER4229	0.043681	0.126235	0.535481	purifying selection	-	-	-	-
CLUSTER3608	0.0439673	0.30138	0.185245	purifying selection	-	-	-	-
CLUSTER4257	0.00561562	0.0679591	0.0826323	purifying selection	-	-	-	-
CLUSTER2606	0.141316	0.764465	0.16118	purifying selection	-	-	-	-
CLUSTER1964	0.0242301	0.831158	0.0385832	purifying selection	-	-	-	-
CLUSTER3238	0.0617192	0.476452	0.0721405	purifying selection	-	-	-	-
CLUSTER2050	0.122341	0.483444	0.229582	purifying selection	-	-	-	-
CLUSTER3431	0.30525	3.52739	0.0921571	purifying selection	-	-	-	-
CLUSTER1945	0.0606136	1.70541	0.0391923	purifying selection	-	-	-	-
CLUSTER1422	0.133801	1.22005	0.12316	purifying selection	-	-	-	-
CLUSTER2827	0.117436	1.28117	0.118121	purifying selection	-	-	-	-
CLUSTER2043	0.0987228	0.859562	0.101256	purifying selection	-	-	-	-
CLUSTER1712	0.0168011	1.88093	0.00893236	purifying selection	-	-	-	-
CLUSTER2715	0.22164	1.2222	0.158927	purifying selection	-	-	-	-
CLUSTER4247	0.00120444	0.01342	0.090407	purifying selection	-	-	-	-
CLUSTER3551	0.0175365	0.0801713	0.218738	purifying selection	-	-	-	-
CLUSTER2950	0.103784	0.672595	0.119741	purifying selection	-	-	-	-
CLUSTER4250	0.185594	0.558231	0.330686	purifying selection	-	-	-	-
CLUSTER2943	0.111631	0.877026	0.106513	purifying selection	COG0642;COG2205	Signal transduction histidine kinase;K+-sensing histidine kinase KdpD	-	-
CLUSTER4230	0.0054847	0.0235482	0.232914	purifying selection	-	-	-	-
CLUSTER2488	0.20918	1.46917	0.1735	purifying selection	-	-	-	-
CLUSTER1435	0.0436334	1.34373	0.0345341	purifying selection	-	-	-	-
CLUSTER2563	0.116253	1.30296	0.0870621	purifying selection	-	-	-	-
CLUSTER2496	0.153912	0.69943	0.170536	purifying selection	-	-	-	-
CLUSTER2145	0.191044	1.08155	0.129314	purifying selection	-	-	-	-
CLUSTER2389	0.0863834	0.917519	0.121884	purifying selection	-	-	-	-
CLUSTER1605	0.193937	1.33781	0.139498	purifying selection	-	-	-	-
CLUSTER2740	0.0522673	2.65075	0.0387173	purifying selection	-	-	-	-
CLUSTER1633	0.144012	1.41867	0.10539	purifying selection	-	-	-	-
CLUSTER4263	0.117569	0.938253	0.173228	purifying selection	-	-	-	-
CLUSTER1542	0.0484936	0.839735	0.0514165	purifying selection	COG0110;COG1020	Acetyltransferase, isoleucine patch superfamily;EntF, seryl-AMP synthase component of non-ribosomal peptide synthetase	-	-
CLUSTER4241	0.281838	3.21381	0.0878106	purifying selection	COG3307;COG4319	O-antigen ligase;Ketosteroid isomerase homolog YybH	-	-
CLUSTER3145	0.054614	0.522731	0.106494	purifying selection	-	-	-	-
CLUSTER1695	0.0507481	0.337159	0.101846	purifying selection	-	-	-	-
CLUSTER2924	0.0169778	0.146177	0.157754	purifying selection	-	-	-	-
CLUSTER3557	0.0612848	0.044512	2.10157	positive selection	-	-	-	-
CLUSTER2609	0.0264643	0.333981	0.081521	purifying selection	-	-	-	-
CLUSTER4254	0.00613216	0.000122643	50	positive selection	-	-	-	-
CLUSTER3579	0.166462	0.58017	0.286919	purifying selection	-	-	-	-
CLUSTER2395	0.02574	0.687383	0.0464993	purifying selection	-	-	-	-
CLUSTER4277	0.0623805	0.982093	0.0623937	purifying selection	-	-	-	-
CLUSTER2020	0.152941	3.13827	0.0473142	purifying selection	-	-	-	-
CLUSTER1430	0.0572052	1.17591	0.0465681	purifying selection	COG1024;COG1250	Enoyl-CoA hydratase/carnithine racemase;3-hydroxyacyl-CoA dehydrogenase	-	-
CLUSTER2629	0.0681116	0.94701	0.0827748	purifying selection	COG3757;COG1404	Lyzozyme M1 (1,4-beta-N-acetylmuramidase), GH25 family;Serine protease, subtilisin family	-	-
CLUSTER2495	0.198312	1.80564	0.109829	purifying selection	-	-	-	-
CLUSTER2812	0.0461389	1.58477	0.0344496	purifying selection	-	-	-	-
CLUSTER2144	0.19885	0.987482	0.201453	purifying selection	-	-	-	-
CLUSTER2388	0.0834802	1.01182	0.0891215	purifying selection	-	-	-	-
CLUSTER3609	0.0390879	0.177134	0.132651	purifying selection	-	-	-	-
CLUSTER3601	0.000461155	0.0268709	0.0171619	purifying selection	-	-	-	-
CLUSTER1954	0.102628	0.113518	0.331729	purifying selection	-	-	-	-
CLUSTER2607	0.252857	3.01642	0.0887359	purifying selection	-	-	-	-
CLUSTER2619	0.0640776	0.474548	0.171862	purifying selection	-	-	-	-
CLUSTER3490	0.337848	2.0563	0.167791	purifying selection	-	-	-	-
CLUSTER1425	0.0719845	0.888487	0.0569759	purifying selection	-	-	-	-
CLUSTER2747	0.0537393	0.686962	0.0879329	purifying selection	COG1173;COG0601	ABC-type dipeptide/oligopeptide/nickel transport system, permease component;ABC-type dipeptide/oligopeptide/nickel transport system, permease component	-	-
CLUSTER2736	0.219033	2.68493	0.0849546	purifying selection	-	-	-	-
CLUSTER2042	0.0535303	0.430079	0.10456	purifying selection	COG1335;COG1535	Nicotinamidase-related amidase;Isochorismate hydrolase	-	-
CLUSTER4466	0.433145	3.34694	0.129415	purifying selection	-	-	-	-
CLUSTER1395	0.0889222	1.64241	0.0992572	purifying selection	-	-	-	-
CLUSTER2809	0.100214	0.655608	0.137203	purifying selection	-	-	-	-
CLUSTER2808	0.0499279	0.409693	0.0736714	purifying selection	-	-	-	-
CLUSTER2711	0.0726215	0.821203	0.0633248	purifying selection	-	-	-	-
CLUSTER2148	0.204987	1.50937	0.101455	purifying selection	-	-	-	-
CLUSTER1739	0.127159	1.93487	0.102695	purifying selection	-	-	-	-
CLUSTER1958	0.0734376	0.912583	0.0674166	purifying selection	-	-	-	-
CLUSTER2801	0.108399	1.26628	0.0880264	purifying selection	COG5002;COG2205	Sensor histidine kinase WalK;K+-sensing histidine kinase KdpD	-	-
CLUSTER1388	0.082399	1.0949	0.0767443	purifying selection	-	-	-	-
CLUSTER2556	0.168872	3.37819	0.0727142	purifying selection	-	-	-	-
CLUSTER4258	0.0175997	0.331027	20.9317	positive selection	-	-	-	-
CLUSTER4269	0.105518	0.20721	0.509166	purifying selection	-	-	-	-
CLUSTER3124	0.0722222	1.98125	25.0366	positive selection	-	-	-	-
CLUSTER2056	0.0227415	0.569499	0.0533074	purifying selection	-	-	-	-
CLUSTER2713	0.202836	2.23247	0.112095	purifying selection	-	-	-	-
CLUSTER1720	0.0612731	0.787599	0.06907	purifying selection	COG0607;COG0476	Rhodanese-related sulfurtransferase;Molybdopterin or thiamine biosynthesis adenylyltransferase	-	-
CLUSTER4753	0.0504674	0.487701	0.10348	purifying selection	-	-	-	-
CLUSTER2387	0.128814	0.806664	0.0948355	purifying selection	-	-	-	-
CLUSTER1956	0.047106	0.768545	0.058214	purifying selection	-	-	-	-
CLUSTER3151	0.0324451	0.523672	0.044131	purifying selection	COG0607;COG0446	Rhodanese-related sulfurtransferase;NADPH-dependent 2,4-dienoyl-CoA reductase, sulfur reductase, or a related oxidoreductase	-	-
CLUSTER3231	0.0669645	0.321813	0.220874	purifying selection	-	-	-	-
CLUSTER3255	0.0295194	0.241489	0.515104	purifying selection	-	-	-	-
CLUSTER1710	0.126805	0.894741	0.150431	purifying selection	-	-	-	-
CLUSTER2157	0.0282143	0.792152	0.0322839	purifying selection	-	-	-	-
CLUSTER2397	0.212715	0.969766	0.169264	purifying selection	-	-	-	-
CLUSTER2025	0.0479893	0.93123	0.0615619	purifying selection	-	-	-	-
CLUSTER3762	0.00581868	0.0726066	0.0801398	purifying selection	-	-	-	-
CLUSTER1947	0.103253	1.48986	0.0736592	purifying selection	-	-	-	-
CLUSTER2368	0.12587	0.949237	0.125427	purifying selection	-	-	-	-
CLUSTER2966	0.111177	1.80266	0.0708631	purifying selection	-	-	-	-
CLUSTER2037	0.0953703	0.681191	0.131416	purifying selection	-	-	-	-
CLUSTER2662	0.0781113	0.830187	0.0941172	purifying selection	COG3757;COG1404;COG2340	Lyzozyme M1 (1,4-beta-N-acetylmuramidase), GH25 family;Serine protease, subtilisin family;Spore germination protein YkwD and related proteins with CAP (CSP/antigen 5/PR1) domain	-	-
CLUSTER2047	0.0930794	0.979448	0.093566	purifying selection	-	-	-	-
CLUSTER3559	0.0413813	0.314227	0.0394375	purifying selection	COG1131;COG4133;COG4152	ABC-type multidrug transport system, ATPase component;ABC-type transport system involved in cytochrome c biogenesis, ATPase component;ABC-type uncharacterized transport system, ATPase component	-	-
CLUSTER1560	0.14062	1.0609	0.103557	purifying selection	-	-	-	-
CLUSTER2549	0.0453291	0.645681	0.0605923	purifying selection	-	-	-	-
CLUSTER2051	0.0662268	0.5041	0.104826	purifying selection	-	-	-	-
CLUSTER1625	0.0886062	2.52177	0.0766798	purifying selection	-	-	-	-
CLUSTER2399	0.110771	1.178	0.0819706	purifying selection	COG0318;COG0365	O-succinylbenzoic acid-CoA ligase MenE or related acyl-CoA synthetase (AMP-forming);Acyl-coenzyme A synthetase/AMP-(fatty) acid ligase	-	-
CLUSTER4740	0.059454	0.333454	0.178298	purifying selection	-	-	-	-
CLUSTER1950	0.0729938	1.11295	0.0635943	purifying selection	-	-	-	-
CLUSTER4232	0.0310072	0.351282	0.204311	purifying selection	-	-	-	-
CLUSTER2158	0.097874	0.475373	0.189864	purifying selection	-	-	-	-
CLUSTER1949	0.110001	2.12839	0.0358941	purifying selection	-	-	-	-
CLUSTER2146	0.0754376	0.745522	0.0916321	purifying selection	COG1215;COG0463	Glycosyltransferase, catalytic subunit of cellulose synthase and poly-beta-1,6-N-acetylglucosamine synthase;Glycosyltransferase involved in cell wall bisynthesis	-	-
CLUSTER2637	0.120627	0.666241	0.156141	purifying selection	-	-	-	-
CLUSTER2667	0.0461037	0.470328	0.0887755	purifying selection	COG0489;COG2244	Fe-S cluster carrier ATPase, Mrp/ApbC/NBP35 family;Membrane protein involved in the export of O-antigen and teichoic acid	-	-
CLUSTER2545	0.0512981	0.650289	0.0837847	purifying selection	-	-	-	-
CLUSTER2947	0.0623149	2.07748	0.0284277	purifying selection	-	-	-	-
CLUSTER2724	0.0614462	0.699403	0.0834286	purifying selection	-	-	-	-
CLUSTER2718	0.303756	1.57389	0.184373	purifying selection	-	-	-	-
CLUSTER3179	0.174479	1.12236	0.152133	purifying selection	-	-	-	-
CLUSTER4240	0.0192982	0.000385963	50	positive selection	-	-	-	-
CLUSTER2143	0.158423	1.86966	0.0687779	purifying selection	-	-	-	-
CLUSTER2553	0.123246	0.83165	0.108497	purifying selection	-	-	-	-
CLUSTER1411	0.0425171	0.786498	0.072822	purifying selection	-	-	-	-
CLUSTER1883	0.0368493	0.686522	0.0490992	purifying selection	-	-	-	-
CLUSTER2536	0.119028	0.299429	0.374402	purifying selection	COG1777;COG0640	Predicted transcriptional regulator, ArsR family;DNA-binding transcriptional regulator, ArsR family	-	-
CLUSTER1313	0.0488402	0.972961	0.0700353	purifying selection	-	-	-	-
CLUSTER2447	0.100302	0.819854	0.127981	purifying selection	-	-	-	-
CLUSTER1169	0.158944	2.85003	0.0792958	purifying selection	COG1388;COG0741	LysM repeat;Soluble lytic murein transglycosylase or regulatory protein s ( may contain LysM/invasin domain)	-	-
CLUSTER1353	0.0631967	0.983474	0.0611623	purifying selection	COG0607;COG0476	Rhodanese-related sulfurtransferase;Molybdopterin or thiamine biosynthesis adenylyltransferase	-	-
CLUSTER1828	0.0103602	0.304851	0.0231198	purifying selection	-	-	-	-
CLUSTER3461	0.123223	2.07538	0.0405981	purifying selection	-	-	-	-
CLUSTER2509	0.154368	0.974405	0.149119	purifying selection	-	-	-	-
CLUSTER1327	0.179114	1.4105	0.123479	purifying selection	-	-	-	-
CLUSTER1369	0.0748468	1.57833	0.0564664	purifying selection	-	-	-	-
CLUSTER2078	0.0664847	0.61428	0.108285	purifying selection	-	-	-	-
CLUSTER1512	0.068572	0.784187	0.0528783	purifying selection	COG0802;COG0787	tRNA A37 threonylcarbamoyladenosine biosynthesis protein TsaE;Alanine racemase	-	-
CLUSTER1513	0.0923301	1.57624	0.121461	purifying selection	-	-	-	-
CLUSTER1171	0.11816	2.32224	0.0542689	purifying selection	COG4149;COG0555;COG3842	ABC-type molybdate transport system, permease component ModB;ABC-type sulfate transport system, permease component;ABC-type Fe3+/spermidine/putrescine transport systems, ATPase component	-	-
CLUSTER1998	0.0807809	3.50931	0.0422047	purifying selection	-	-	-	-
CLUSTER2883	0.1221	1.22452	0.0462576	purifying selection	-	-	-	-
CLUSTER3204	0.309078	1.89032	0.181827	purifying selection	-	-	-	-
CLUSTER3052	0.415032	1.74443	0.244967	purifying selection	-	-	-	-
CLUSTER2316	0.145728	1.25322	0.11699	purifying selection	-	-	-	-
CLUSTER3533	0.149636	1.01973	0.143859	purifying selection	-	-	-	-
CLUSTER2129	0.133058	1.66654	0.110873	purifying selection	-	-	-	-
CLUSTER2425	0.0635538	0.828716	0.0855829	purifying selection	COG1051;COG5650;COG3170	ADP-ribose pyrophosphatase YjhB, NUDIX family;Uncharacterized membrane protein;Type IV pilus assembly protein FimV	-	-
CLUSTER1885	0.0900617	1.17438	0.0671927	purifying selection	COG0741;COG4623	Soluble lytic murein transglycosylase or regulatory protein s ( may contain LysM/invasin domain);Membrane-bound lytic murein transglycosylase MltF	-	-
CLUSTER3486	0.213731	3.76363	0.0753588	purifying selection	-	-	-	-
CLUSTER3221	0.0388113	0.370159	0.092007	purifying selection	-	-	-	-
CLUSTER1183	0.129179	1.79977	0.0820731	purifying selection	-	-	-	-
CLUSTER3032	0.145985	0.779244	0.170387	purifying selection	-	-	-	-
CLUSTER2457	0.210738	0.904788	0.21907	purifying selection	-	-	-	-
CLUSTER1691	0.0256262	1.19908	0.022679	purifying selection	-	-	-	-
CLUSTER1742	0.107441	0.952641	0.0879267	purifying selection	-	-	-	-
CLUSTER1237	0.0442783	0.899228	0.0495904	purifying selection	COG0842;COG1682	ABC-type multidrug transport system, permease component;ABC-type polysaccharide/teichoic acid/polyol phosphate export permease	-	-
CLUSTER2470	0.240417	1.75566	0.105646	purifying selection	-	-	-	-
CLUSTER3263	0.0368063	4.34842	0.00575988	purifying selection	-	-	-	-
CLUSTER4262	0.0473003	0.134524	25.1286	positive selection	-	-	-	-
CLUSTER1253	0.0556801	2.38603	0.0168866	purifying selection	-	-	-	-
CLUSTER1573	0.0853256	0.784891	0.0936054	purifying selection	-	-	-	-
CLUSTER1503	0.102137	1.86007	0.0470365	purifying selection	-	-	-	-
CLUSTER2465	0.147362	1.7999	0.0799969	purifying selection	-	-	-	-
CLUSTER3003	0.205273	0.731089	0.184344	purifying selection	-	-	-	-
CLUSTER3481	0.800454	1.50415	0.533238	purifying selection	COG1396;COG3547	Transcriptional regulator, contains XRE-family HTH domain;Transposase	-	-
CLUSTER1740	0.0526795	1.09495	0.0459229	purifying selection	-	-	-	-
CLUSTER1989	0.303492	1.02692	0.308676	purifying selection	-	-	-	-
CLUSTER1887	0.186608	1.54693	0.113195	purifying selection	COG3842;COG1118	ABC-type Fe3+/spermidine/putrescine transport systems, ATPase component;ABC-type sulfate/molybdate transport systems, ATPase component	-	-
CLUSTER3718	0.0873349	2.02607	0.0392853	purifying selection	COG2271;COG0477	Sugar phosphate permease;MFS family permease, includes anhydromuropeptide permease AmpG	-	-
CLUSTER2987	0.117566	0.80679	0.132825	purifying selection	COG1876;COG1404	LD-carboxypeptidase LdcB, LAS superfamily;Serine protease, subtilisin family	-	-
CLUSTER2472	0.303563	3.33791	0.0784255	purifying selection	-	-	-	-
CLUSTER3480	0.172969	3.61899	0.052839	purifying selection	COG0664;COG0569	cAMP-binding domain of CRP or a regulatory subunit of cAMP-dependent protein kinases;Trk/Ktr K+ transport system regulatory component TrkA/KtrA/KtrC, RCK domain	-	-
CLUSTER2879	0.0277769	0.420874	0.0717851	purifying selection	-	-	-	-
CLUSTER2441	0.0620693	0.876503	0.0587843	purifying selection	COG1028;COG0300	NAD(P)-dependent dehydrogenase, short-chain alcohol dehydrogenase family;Short-chain dehydrogenase	-	-
CLUSTER2660	0.314416	3.47277	0.105096	purifying selection	-	-	-	-
CLUSTER2312	0.226567	3.64325	0.0685742	purifying selection	-	-	-	-
CLUSTER2318	0.125253	1.06088	0.121946	purifying selection	-	-	-	-
CLUSTER3583	0.14111	1.44958	0.0973455	purifying selection	-	-	-	-
CLUSTER3582	0.00492634	0.0111808	0.346005	purifying selection	-	-	-	-
CLUSTER3317	0.251092	3.48693	0.0754681	purifying selection	-	-	-	-
CLUSTER1511	0.121929	1.09816	0.109904	purifying selection	-	-	-	-
CLUSTER1191	0.0876636	1.19745	0.0573915	purifying selection	COG0318;COG0596	O-succinylbenzoic acid-CoA ligase MenE or related acyl-CoA synthetase (AMP-forming);2-succinyl-6-hydroxy-2,4-cyclohexadiene-1-carboxylate synthase MenH and related esterases, alpha/beta hydrolase fold	-	-
CLUSTER1829	0.0781456	0.955008	0.0457449	purifying selection	-	-	-	-
CLUSTER3730	0.432553	3.31609	0.134588	purifying selection	-	-	-	-
CLUSTER2302	0.138911	1.14793	0.0883712	purifying selection	COG3173;COG2334	Predicted kinase, aminoglycoside phosphotransferase (APT) family;Ser/Thr protein kinase RdoA involved in Cpx stress response, MazF antagonist	-	-
CLUSTER1331	0.0302066	0.660717	0.0602859	purifying selection	-	-	-	-
CLUSTER1831	0.0633251	0.503112	0.113869	purifying selection	-	-	-	-
CLUSTER1804	0.0775828	1.22987	0.0426291	purifying selection	-	-	-	-
CLUSTER3471	0.00655187	0.0787703	0.0902028	purifying selection	-	-	-	-
CLUSTER3261	0.124046	1.80469	0.0486596	purifying selection	-	-	-	-
CLUSTER3313	0.316702	4.45326	0.0712411	purifying selection	COG0110;COG0663	Acetyltransferase, isoleucine patch superfamily;Carbonic anhydrase or acetyltransferase, isoleucine patch superfamily	-	-
CLUSTER2418	0.105973	0.919854	0.134896	purifying selection	-	-	-	-
CLUSTER2783	0.083038	0.468409	0.177277	purifying selection	-	-	-	-
CLUSTER3224	0.0737879	0.75001	0.117516	purifying selection	-	-	-	-
CLUSTER1168	0.110309	2.11673	0.0359389	purifying selection	-	-	-	-
CLUSTER3280	0.0735012	0.42428	0.0693727	purifying selection	-	-	-	-
CLUSTER1983	0.06197	0.8646	0.0656428	purifying selection	COG1611;COG0494	Nucleotide monophosphate nucleosidase PpnN/YdgH, Lonely Guy (LOG) family;8-oxo-dGTP pyrophosphatase MutT and related house-cleaning NTP pyrophosphohydrolases, NUDIX family	-	-
CLUSTER1991	0.151503	1.26156	0.107925	purifying selection	-	-	-	-
CLUSTER2466	0.19272	1.06871	0.195274	purifying selection	-	-	-	-
CLUSTER2080	0.0835769	0.833814	0.0921578	purifying selection	COG4264;COG1670	Siderophore synthetase component IucA/IucC/SbnC;Protein N-acetyltransferase, RimJ/RimL family	-	-
CLUSTER3051	0.062654	0.514135	0.125056	purifying selection	COG2514;COG3324	Catechol-2,3-dioxygenase;Lactoylglutathione lyase-related enzyme, vicinal oxygen chelate (VOC) family	-	-
CLUSTER2311	0.0578668	0.53815	0.101509	purifying selection	-	-	-	-
CLUSTER1256	0.0294458	1.85321	0.0442709	purifying selection	-	-	-	-
CLUSTER4759	0.41212	3.33868	0.123438	purifying selection	-	-	-	-
CLUSTER2121	0.132328	0.696493	0.171144	purifying selection	-	-	-	-
CLUSTER1577	0.0482789	0.545432	0.068683	purifying selection	-	-	-	-
CLUSTER1405	0.0399915	1.27596	0.0379986	purifying selection	COG0633;COG1018	Ferredoxin;Flavodoxin/ferredoxin--NADP reductase	-	-
CLUSTER2199	0.184406	5.86648	0.0525	purifying selection	-	-	-	-
CLUSTER3289	0.35508	2.84321	0.125642	purifying selection	-	-	-	-
CLUSTER3031	0.0987987	0.711455	0.138869	purifying selection	COG1835;COG0726;COG1215	Peptidoglycan/LPS O-acetylase OafA/YrhL, contains acyltransferase and SGNH-hydrolase domains;Peptidoglycan/xylan/chitin deacetylase, PgdA/NodB/CDA1 family;Glycosyltransferase, catalytic subunit of cellulose synthase and poly-beta-1,6-N-acetylglucosamine synthase	-	-
CLUSTER3455	0.116558	1.11645	0.104401	purifying selection	-	-	-	-
CLUSTER2274	0.0817451	1.01755	0.0690725	purifying selection	COG0633;COG1018	Ferredoxin;Flavodoxin/ferredoxin--NADP reductase	-	-
CLUSTER3596	0.0448881	0.407024	0.110284	purifying selection	-	-	-	-
CLUSTER2888	0.122061	4.5531	0.0342155	purifying selection	COG2814;COG0477	Predicted arabinose efflux permease AraJ, MFS family;MFS family permease, includes anhydromuropeptide permease AmpG	-	-
CLUSTER3203	0.078341	0.1556	0.520671	purifying selection	-	-	-	-
CLUSTER1529	0.119089	2.56114	0.0718551	purifying selection	-	-	-	-
CLUSTER2097	0.0928625	0.498486	0.145037	purifying selection	-	-	-	-
CLUSTER2229	0.0505386	0.79336	0.0484382	purifying selection	-	-	-	-
CLUSTER1793	0.129454	1.35784	0.0991083	purifying selection	COG0115;COG0147	Branched-chain amino acid aminotransferase/4-amino-4-deoxychorismate lyase;Anthranilate/para-aminobenzoate synthases component I	-	-
CLUSTER2429	0.158372	1.6233	0.0937828	purifying selection	-	-	-	-
CLUSTER2335	0.126427	0.675649	0.178639	purifying selection	-	-	-	-
CLUSTER1889	0.0199218	0.498324	0.0373317	purifying selection	COG0456;COG0855	Ribosomal protein S18 acetylase RimI and related acetyltransferases;Polyphosphate kinase	-	-
CLUSTER1977	0.0340015	0.485918	0.0693321	purifying selection	-	-	-	-
CLUSTER4274	0.000605515	0.00418415	0.13738	purifying selection	-	-	-	-
CLUSTER2183	0.0879695	1.09717	0.0899651	purifying selection	-	-	-	-
CLUSTER3211	0.0557955	1.95779	0.0320363	purifying selection	-	-	-	-
CLUSTER2510	0.200685	0.730977	0.232468	purifying selection	-	-	-	-
CLUSTER3205	0.0486533	0.388311	0.12546	purifying selection	-	-	-	-
CLUSTER2650	0.193571	1.27528	0.125738	purifying selection	-	-	-	-
CLUSTER3041	0.0254486	0.886872	0.0243774	purifying selection	-	-	-	-
CLUSTER2133	0.275739	1.09391	0.178146	purifying selection	-	-	-	-
CLUSTER2130	0.124849	0.898086	0.133177	purifying selection	COG5050;COG0558	sn-1,2-diacylglycerol ethanolamine- and cholinephosphotranferases;Phosphatidylglycerophosphate synthase	-	-
CLUSTER1250	0.0965286	0.977872	0.0714941	purifying selection	-	-	-	-
CLUSTER4826	0.159012	0.675011	0.235569	purifying selection	-	-	-	-
CLUSTER1819	0.104885	1.67973	0.0599336	purifying selection	-	-	-	-
CLUSTER3087	0.0596895	0.954997	0.0531792	purifying selection	-	-	-	-
CLUSTER1578	0.0913872	0.88162	0.110134	purifying selection	COG0259;COG0128	Pyridoxine/pyridoxamine 5'-phosphate oxidase;5-enolpyruvylshikimate-3-phosphate synthase	-	-
CLUSTER1409	0.185763	1.92601	0.124328	purifying selection	-	-	-	-
CLUSTER2195	0.120858	1.07442	0.0948105	purifying selection	-	-	-	-
CLUSTER2189	0.0887114	0.812746	0.101494	purifying selection	-	-	-	-
CLUSTER2081	0.124439	1.47545	0.058826	purifying selection	-	-	-	-
CLUSTER1698	0.151543	1.38195	0.101166	purifying selection	-	-	-	-
CLUSTER3479	0.0852005	0.969747	0.045693	purifying selection	-	-	-	-
CLUSTER1229	0.0319107	1.46091	0.021843	purifying selection	-	-	-	-
CLUSTER2224	0.168264	1.12581	0.140755	purifying selection	-	-	-	-
CLUSTER1786	0.136193	1.68209	0.052444	purifying selection	COG5479;COG2340	LGFP repeat-containing protein, may be involved in cell wall binding;Spore germination protein YkwD and related proteins with CAP (CSP/antigen 5/PR1) domain	-	-
CLUSTER2303	0.0550353	0.956673	0.056744	purifying selection	-	-	-	-
CLUSTER1802	0.12521	0.639431	0.120735	purifying selection	-	-	-	-
CLUSTER4278	0.10179	0.747961	0.144573	purifying selection	-	-	-	-
CLUSTER2668	0.112873	1.01684	0.11095	purifying selection	-	-	-	-
CLUSTER2079	0.0799883	0.843943	0.0960724	purifying selection	-	-	-	-
CLUSTER1232	0.0506391	1.41479	0.0406725	purifying selection	-	-	-	-
CLUSTER2221	0.0789126	1.03347	0.0957378	purifying selection	-	-	-	-
CLUSTER2300	0.0420776	0.940847	0.0447232	purifying selection	COG0110;COG0663;COG1020	Acetyltransferase, isoleucine patch superfamily;Carbonic anhydrase or acetyltransferase, isoleucine patch superfamily;EntF, seryl-AMP synthase component of non-ribosomal peptide synthetase	-	-
CLUSTER3258	0.00662473	0.097369	0.0399296	purifying selection	-	-	-	-
CLUSTER3527	6.97509e-05	0.0697509	0.001	purifying selection	-	-	-	-
CLUSTER2788	0.0764795	0.660254	0.117754	purifying selection	-	-	-	-
CLUSTER2125	0.0846178	1.44103	0.0650708	purifying selection	-	-	-	-
CLUSTER2428	0.012484	0.407665	0.0306031	purifying selection	COG0404;COG0665	Glycine cleavage system protein T (aminomethyltransferase);Glycine/D-amino acid oxidase (deaminating)	-	-
CLUSTER2759	0.0714652	0.60926	0.105623	purifying selection	COG1123;COG1124	ABC-type glutathione transport system ATPase component, contains duplicated ATPase domain;ABC-type dipeptide/oligopeptide/nickel transport system, ATPase component	-	-
CLUSTER2755	0.124199	2.17909	0.0512519	purifying selection	-	-	-	-
CLUSTER1571	0.0983678	1.88287	0.0432333	purifying selection	-	-	-	-
CLUSTER1970	0.0712655	1.4854	0.0464919	purifying selection	-	-	-	-
CLUSTER1180	0.0658227	2.21746	0.0427922	purifying selection	-	-	-	-
CLUSTER1777	0.0360902	0.687368	0.0486045	purifying selection	-	-	-	-
CLUSTER3445	0.0180868	0.302936	0.059705	purifying selection	-	-	-	-
CLUSTER2986	0.396825	2.57283	0.158587	purifying selection	-	-	-	-
CLUSTER3276	0.0317358	0.255782	0.156564	purifying selection	-	-	-	-
CLUSTER3275	0.0635826	0.538642	0.118931	purifying selection	-	-	-	-
CLUSTER2099	0.100469	1.27604	0.0973472	purifying selection	COG1876;COG5479	LD-carboxypeptidase LdcB, LAS superfamily;LGFP repeat-containing protein, may be involved in cell wall binding	-	-
CLUSTER3301	0.0979522	0.464032	0.211375	purifying selection	-	-	-	-
CLUSTER1223	0.0622188	0.863809	0.0743656	purifying selection	COG3486;COG1670	Lysine/ornithine N-monooxygenase;Protein N-acetyltransferase, RimJ/RimL family	-	-
CLUSTER1321	0.14366	1.55013	0.0926706	purifying selection	-	-	-	-
CLUSTER2424	0.141366	0.426631	0.192397	purifying selection	-	-	-	-
CLUSTER3228	0.0231632	0.307329	0.0679548	purifying selection	-	-	-	-
CLUSTER3288	0.104622	1.20973	0.0865116	purifying selection	-	-	-	-
CLUSTER1984	0.0614563	1.42172	0.042964	purifying selection	COG0665;COG0723	Glycine/D-amino acid oxidase (deaminating);Rieske Fe-S protein	-	-
CLUSTER3585	0.000364318	0.00825282	0.0441447	purifying selection	-	-	-	-
CLUSTER2298	0.117617	1.09922	0.0832104	purifying selection	-	-	-	-
CLUSTER3103	0.0451061	0.470432	0.0388531	purifying selection	-	-	-	-
CLUSTER2506	0.0512206	0.721082	0.0748629	purifying selection	-	-	-	-
CLUSTER2504	0.218549	0.823004	0.238668	purifying selection	-	-	-	-
CLUSTER2096	0.0537053	0.88279	0.0613269	purifying selection	-	-	-	-
CLUSTER2406	0.0378991	0.453031	0.09311	purifying selection	-	-	-	-
CLUSTER2314	0.0479184	1.73594	0.0261398	purifying selection	COG1123;COG0444	ABC-type glutathione transport system ATPase component, contains duplicated ATPase domain;ABC-type dipeptide/oligopeptide/nickel transport system, ATPase component	-	-
CLUSTER2795	0.0915341	0.669913	0.130443	purifying selection	-	-	-	-
CLUSTER2234	0.0438441	0.862739	0.0518775	purifying selection	COG1012;COG0506	Acyl-CoA reductase or other NAD-dependent aldehyde dehydrogenase;Proline dehydrogenase	-	-
CLUSTER2204	0.0882692	1.38051	0.0568886	purifying selection	-	-	-	-
CLUSTER2681	0.0834102	0.900925	0.0864404	purifying selection	-	-	-	-
CLUSTER4275	0.414085	2.16249	0.192539	purifying selection	-	-	-	-
CLUSTER3008	0.135974	0.574065	0.23848	purifying selection	-	-	-	-
CLUSTER2991	0.0760886	0.805518	0.0887015	purifying selection	-	-	-	-
CLUSTER2069	0.0880382	0.623031	0.125514	purifying selection	COG2814;COG2270	Predicted arabinose efflux permease AraJ, MFS family;MFS-type transporter involved in bile tolerance, Atg22 family	-	-
CLUSTER2067	0.169988	1.6343	0.0680549	purifying selection	-	-	-	-
CLUSTER4282	0.00161502	0.0909385	25.005	positive selection	-	-	-	-
CLUSTER2180	0.210757	0.919629	0.229003	purifying selection	-	-	-	-
CLUSTER3560	0.054599	0.870225	0.0640518	purifying selection	-	-	-	-
CLUSTER3590	0.0110106	0.152923	0.0720012	purifying selection	-	-	-	-
CLUSTER3453	0.219009	0.724783	0.302171	purifying selection	-	-	-	-
CLUSTER2403	0.0533994	1.67541	0.0309572	purifying selection	-	-	-	-
CLUSTER2223	0.0752508	0.947434	0.070166	purifying selection	-	-	-	-
CLUSTER1328	0.042631	0.734322	0.0561424	purifying selection	COG2217;COG2608	Cation-transporting P-type ATPase;Copper chaperone CopZ	-	-
CLUSTER4821	0.094855	0.76588	0.123851	purifying selection	-	-	-	-
CLUSTER3086	0.102062	3.59299	0.0371223	purifying selection	COG0277;COG0247	FAD/FMN-containing lactate dehydrogenase/glycolate oxidase;Fe-S cluster-containing oxidoreductase, includes glycolate oxidase subunit GlcF	-	-
CLUSTER2288	0.0374111	0.665699	0.0391469	purifying selection	COG1802;COG0633;COG1018	DNA-binding transcriptional regulator, GntR family;Ferredoxin;Flavodoxin/ferredoxin--NADP reductase	-	-
CLUSTER2196	0.0360128	3.44713	0.0106124	purifying selection	-	-	-	-
CLUSTER2454	0.15789	1.26012	0.138512	purifying selection	-	-	-	-
CLUSTER4707	0.0945559	1.03432	0.0914181	purifying selection	-	-	-	-
CLUSTER2625	0.282882	1.77869	0.160955	purifying selection	-	-	-	-
CLUSTER2479	0.0908955	1.54453	0.0799648	purifying selection	-	-	-	-
CLUSTER4211	3.95577e-05	0.0395577	0.001	purifying selection	-	-	-	-
CLUSTER2513	0.064028	0.527943	0.127981	purifying selection	-	-	-	-
CLUSTER3242	0.0296108	0.227194	0.116371	purifying selection	-	-	-	-
CLUSTER2444	0.126286	0.961217	0.122718	purifying selection	-	-	-	-
CLUSTER2336	0.278911	0.907884	0.293971	purifying selection	-	-	-	-
CLUSTER3534	0.0808866	0.614509	24.9245	positive selection	-	-	-	-
CLUSTER1980	0.2604	0.844678	0.262879	purifying selection	-	-	-	-
CLUSTER1280	0.0319337	1.24258	0.0288948	purifying selection	COG1620	L-lactate permease	C	Energy production and conversion
CLUSTER2761	0.0538332	0.567394	0.0861173	purifying selection	COG1249	Dihydrolipoamide dehydrogenase (E3) component of pyruvate/2-oxoglutarate dehydrogenase complex or glutathione oxidoreductase	C	Energy production and conversion
CLUSTER1281	0.132844	1.6071	0.081141	purifying selection	COG0778	Nitroreductase	C	Energy production and conversion
CLUSTER2433	0.0261938	0.585657	0.0447254	purifying selection	COG4106	Trans-aconitate methyltransferase	C	Energy production and conversion
CLUSTER2748	0.101487	0.927055	0.118083	purifying selection	COG0277	FAD/FMN-containing lactate dehydrogenase/glycolate oxidase	C	Energy production and conversion
CLUSTER2100	0.0286925	0.830841	0.0326512	purifying selection	COG4221	NADP-dependent 3-hydroxy acid dehydrogenase YdfG	C	Energy production and conversion
CLUSTER1933	0.0776552	1.721	0.0383641	purifying selection	COG0281	Malic enzyme	C	Energy production and conversion
CLUSTER1672	0.0452359	0.539069	0.0704023	purifying selection	COG0388	Omega-amidase YafV/Nit2, hydrolyzes alpha-ketoglutaramate	C	Energy production and conversion
CLUSTER2117	0.0325201	0.733252	0.0379253	purifying selection	COG0546	Phosphoglycolate phosphatase, HAD superfamily	C	Energy production and conversion
CLUSTER1471	0.0250789	0.863831	0.0290322	purifying selection	COG0022	Pyruvate/2-oxoglutarate/acetoin dehydrogenase complex, dehydrogenase (E1) component, beta subunit	C	Energy production and conversion
CLUSTER1466	0.0742458	0.884432	0.0802752	purifying selection	COG0508	Pyruvate/2-oxoglutarate dehydrogenase complex, dihydrolipoamide acyltransferase (E2) component	C	Energy production and conversion
CLUSTER1937	0.0804811	0.238145	0.289059	purifying selection	COG5336	FoF1-type ATP synthase AtpZ/Atp1/AtpQ subunit, putative Ca2+/Mg2+ transporter	C	Energy production and conversion
CLUSTER1443	0.0636456	0.621071	0.0841805	purifying selection	COG1526	Formate dehydrogenase assembly factor FdhD, a sulfurtransferase	C	Energy production and conversion
CLUSTER1344	0.0556774	0.827449	0.0659755	purifying selection	COG0778	Nitroreductase	C	Energy production and conversion
CLUSTER1415	0.0296873	0.580112	0.0457488	purifying selection	COG1071	TPP-dependent pyruvate or acetoin dehydrogenase subunit alpha	C	Energy production and conversion
CLUSTER2548	0.0621419	1.27106	0.0663489	purifying selection	COG1902	2,4-dienoyl-CoA reductase or related NADH-dependent reductase, Old Yellow Enzyme (OYE) family	C	Energy production and conversion
CLUSTER1621	0.0210632	0.600714	0.0332651	purifying selection	COG0778	Nitroreductase	C	Energy production and conversion
CLUSTER4754	0.231352	1.39972	0.165284	purifying selection	COG1301	Na+/H+-dicarboxylate symporter	C	Energy production and conversion
CLUSTER1546	0.148597	1.04242	0.14684	purifying selection	COG0431	NAD(P)H-dependent FMN reductase	C	Energy production and conversion
CLUSTER2952	0.202089	1.032	0.172364	purifying selection	COG2421	Acetamidase/formamidase	C	Energy production and conversion
CLUSTER1608	0.0586219	1.11039	0.0499624	purifying selection	COG2225	Malate synthase	C	Energy production and conversion
CLUSTER2152	0.0308723	0.566535	0.051551	purifying selection	COG2352	Phosphoenolpyruvate carboxylase	C	Energy production and conversion
CLUSTER2027	0.0750876	0.663306	0.13112	purifying selection	COG4221	NADP-dependent 3-hydroxy acid dehydrogenase YdfG	C	Energy production and conversion
CLUSTER1959	0.0881981	0.895276	0.0985682	purifying selection	COG2041	Molybdopterin-dependent catalytic subunit of periplasmic DMSO/TMAO and protein-methionine-sulfoxide reductases	C	Energy production and conversion
CLUSTER1396	0.0153903	0.725279	0.0208119	purifying selection	COG2224	Isocitrate lyase	C	Energy production and conversion
CLUSTER1952	0.0448996	1.30313	0.0306867	purifying selection	COG2764	Zn-dependent glyoxalase, PhnB family	C	Energy production and conversion
CLUSTER2832	0.0309369	1.01008	0.0443743	purifying selection	COG2421	Acetamidase/formamidase	C	Energy production and conversion
CLUSTER1203	0.0290783	0.775449	0.0507211	purifying selection	COG0479	Succinate dehydrogenase/fumarate reductase, Fe-S protein subunit	C	Energy production and conversion
CLUSTER1756	0.0912463	0.697241	0.123759	purifying selection	COG2025	Electron transfer flavoprotein, alpha subunit FixB	C	Energy production and conversion
CLUSTER1220	0.077972	1.26902	0.0527424	purifying selection	COG1249	Dihydrolipoamide dehydrogenase (E3) component of pyruvate/2-oxoglutarate dehydrogenase complex or glutathione oxidoreductase	C	Energy production and conversion
CLUSTER1404	0.0348131	0.63838	0.0511989	purifying selection	COG0437	Fe-S-cluster-containing dehydrogenase component (DMSO reductase)	C	Energy production and conversion
CLUSTER1210	0.0267165	0.905897	0.027718	purifying selection	COG0508	Pyruvate/2-oxoglutarate dehydrogenase complex, dihydrolipoamide acyltransferase (E2) component	C	Energy production and conversion
CLUSTER1402	0.0514774	0.477392	0.0631073	purifying selection	COG0546	Phosphoglycolate phosphatase, HAD superfamily	C	Energy production and conversion
CLUSTER1373	0.106032	0.972401	0.0916431	purifying selection	COG0712	FoF1-type ATP synthase, delta subunit	C	Energy production and conversion
CLUSTER2410	0.032526	0.936501	0.0326426	purifying selection	COG2225	Malate synthase	C	Energy production and conversion
CLUSTER2452	0.0636114	1.16074	0.0566327	purifying selection	COG2326	Polyphosphate kinase 2, PPK2 family	C	Energy production and conversion
CLUSTER1800	0.0844746	0.960753	0.0814539	purifying selection	COG2086	Electron transfer flavoprotein, alpha and beta subunits	C	Energy production and conversion
CLUSTER1174	0.0810287	3.65198	0.029613	purifying selection	COG0355	FoF1-type ATP synthase, epsilon subunit	C	Energy production and conversion
CLUSTER3459	0.0089748	0.0822366	0.109134	purifying selection	COG1620	L-lactate permease	C	Energy production and conversion
CLUSTER3216	0.0687035	1.25659	0.0627798	purifying selection	COG3181	Tripartite-type tricarboxylate transporter, extracytoplasmic receptor component TctC	C	Energy production and conversion
CLUSTER2150	0.0782443	1.15701	0.0632599	purifying selection	COG1251	NAD(P)H-nitrite reductase, large subunit	C	Energy production and conversion
CLUSTER2402	0.0404834	1.04842	0.0319813	purifying selection	COG0282	Acetate kinase	C	Energy production and conversion
CLUSTER2202	0.113579	1.23059	0.0847853	purifying selection	COG2764	Zn-dependent glyoxalase, PhnB family	C	Energy production and conversion
CLUSTER2754	0.0524793	0.666814	0.0770985	purifying selection	COG1009	Membrane H+-translocase/NADH:ubiquinone oxidoreductase subunit 5 (chain L)/Multisubunit Na+/H+ antiporter, MnhA subunit	C	Energy production and conversion
CLUSTER3442	0.0451791	1.06041	0.0339433	purifying selection	COG1853	FMN reductase RutF, DIM6/NTAB family	C	Energy production and conversion
CLUSTER2880	0.0370811	0.849388	0.0482079	purifying selection	COG0281	Malic enzyme	C	Energy production and conversion
CLUSTER3049	0.017899	0.543643	0.0316275	purifying selection	COG0371	Glycerol dehydrogenase or related enzyme, iron-containing ADH family	C	Energy production and conversion
CLUSTER2675	0.0150526	0.580199	0.0238812	purifying selection	COG1966	Carbon starvation protein CstA (peptide/pyruvate transporter)	C;E	Energy production and conversion;Amino acid transport and metabolism
CLUSTER2535	0.109601	1.26149	0.0720555	purifying selection	COG1052	Lactate dehydrogenase or related 2-hydroxyacid dehydrogenase	C;H;R	Energy production and conversion;Coenzyme transport and metabolism;General function prediction only
CLUSTER2516	0.02523	0.396481	0.0632524	purifying selection	COG1052	Lactate dehydrogenase or related 2-hydroxyacid dehydrogenase	C;H;R	Energy production and conversion;Coenzyme transport and metabolism;General function prediction only
CLUSTER3648	0.00148974	0.132563	0.011238	purifying selection	COG0785	Cytochrome c biogenesis protein CcdA	C;O	Energy production and conversion;Posttranslational modification, protein turnover, chaperones
CLUSTER2805	0.0440313	0.55594	0.0695015	purifying selection	COG0651	Formate hydrogenlyase subunit 3/Multisubunit Na+/H+ antiporter, MnhD subunit	C;P	Energy production and conversion;Inorganic ion transport and metabolism
CLUSTER1890	0.0870669	1.11844	0.064089	purifying selection	COG1668	ABC-type Na+ efflux pump, permease component NatB	C;P	Energy production and conversion;Inorganic ion transport and metabolism
CLUSTER1677	0.0874901	2.64416	0.0310893	purifying selection	COG0604	NADPH:quinone reductase or related Zn-dependent oxidoreductase	C;R	Energy production and conversion;General function prediction only
CLUSTER1557	0.0428666	1.21206	0.0449933	purifying selection	COG0604	NADPH:quinone reductase or related Zn-dependent oxidoreductase	C;R	Energy production and conversion;General function prediction only
CLUSTER4260	0.0133534	0.211262	0.0631595	purifying selection	COG0604	NADPH:quinone reductase or related Zn-dependent oxidoreductase	C;R	Energy production and conversion;General function prediction only
CLUSTER1951	0.0573275	1.08587	0.0566982	purifying selection	COG0604	NADPH:quinone reductase or related Zn-dependent oxidoreductase	C;R	Energy production and conversion;General function prediction only
CLUSTER3795	0.00780279	0.0339759	0.229657	purifying selection	COG0604	NADPH:quinone reductase or related Zn-dependent oxidoreductase	C;R	Energy production and conversion;General function prediction only
CLUSTER1475	0.08531	1.66871	0.0511232	purifying selection	COG5401	Spore germination protein GerM	D	Cell cycle control, cell division, chromosome partitioning
CLUSTER1939	0.12761	1.59886	0.058663	purifying selection	COG1589	Cell division septal protein FtsQ	D	Cell cycle control, cell division, chromosome partitioning
CLUSTER2170	0.22752	1.777	0.105824	purifying selection	COG5401	Spore germination protein GerM	D	Cell cycle control, cell division, chromosome partitioning
CLUSTER1436	0.0766567	0.985568	0.0859817	purifying selection	COG4839	Cell division protein FtsL	D	Cell cycle control, cell division, chromosome partitioning
CLUSTER1410	0.038526	0.725371	0.0456957	purifying selection	COG0772	Peptodoglycan polymerase FtsW/RodA/SpoVE	D	Cell cycle control, cell division, chromosome partitioning
CLUSTER1199	0.166942	1.4842	0.143205	purifying selection	COG2919	Cell division protein FtsB	D	Cell cycle control, cell division, chromosome partitioning
CLUSTER2640	0.0456954	1.00082	0.0420084	purifying selection	COG0489	Fe-S cluster carrier ATPase, Mrp/ApbC/NBP35 family	D	Cell cycle control, cell division, chromosome partitioning
CLUSTER2165	0.164683	1.59098	0.0915116	purifying selection	COG2755	Lysophospholipase L1 or related esterase. Includes spore coat protein LipC/YcsK	D;I	Cell cycle control, cell division, chromosome partitioning;Lipid transport and metabolism
CLUSTER2301	0.0530105	0.776187	0.0761762	purifying selection	COG2755	Lysophospholipase L1 or related esterase. Includes spore coat protein LipC/YcsK	D;I	Cell cycle control, cell division, chromosome partitioning;Lipid transport and metabolism
CLUSTER3612	0.0157009	0.129082	0.109026	purifying selection	COG2755	Lysophospholipase L1 or related esterase. Includes spore coat protein LipC/YcsK	D;I	Cell cycle control, cell division, chromosome partitioning;Lipid transport and metabolism
CLUSTER2934	0.17604	5.40491	0.0331624	purifying selection	COG2755	Lysophospholipase L1 or related esterase. Includes spore coat protein LipC/YcsK	D;I	Cell cycle control, cell division, chromosome partitioning;Lipid transport and metabolism
CLUSTER1579	0.102079	0.89093	0.112606	purifying selection	COG0768	Cell division protein FtsI, peptidoglycan transpeptidase (Penicillin-binding protein 2)	D;M	Cell cycle control, cell division, chromosome partitioning;Cell wall/membrane/envelope biogenesis
CLUSTER3421	0.346285	3.26029	0.0970513	purifying selection	COG0455	MinD-like ATPase FlhG/YlxH, activator of the FlhF-type GTPase	D;N	Cell cycle control, cell division, chromosome partitioning;Cell motility
CLUSTER3639	0.404609	2.99106	0.135273	purifying selection	COG1192	ParA-like ATPase involved in chromosome/plasmid partitioning or cellulose biosynthesis protein BcsQ	D;N	Cell cycle control, cell division, chromosome partitioning;Cell motility
CLUSTER1553	0.0913743	2.00083	0.0638527	purifying selection	COG0455	MinD-like ATPase FlhG/YlxH, activator of the FlhF-type GTPase	D;N	Cell cycle control, cell division, chromosome partitioning;Cell motility
CLUSTER2360	0.0945476	1.09249	0.0891973	purifying selection	COG0455	MinD-like ATPase FlhG/YlxH, activator of the FlhF-type GTPase	D;N	Cell cycle control, cell division, chromosome partitioning;Cell motility
CLUSTER2149	0.103186	0.947221	0.11719	purifying selection	COG0239	Fluoride ion exporter CrcB/FEX, affects chromosome condensation	D;P	Cell cycle control, cell division, chromosome partitioning;Inorganic ion transport and metabolism
CLUSTER1347	0.141081	0.690823	0.183375	purifying selection	COG0239	Fluoride ion exporter CrcB/FEX, affects chromosome condensation	D;P	Cell cycle control, cell division, chromosome partitioning;Inorganic ion transport and metabolism
CLUSTER2141	0.0873155	0.938751	0.0817587	purifying selection	COG1280	Threonine/homoserine/homoserine lactone efflux protein	E	Amino acid transport and metabolism
CLUSTER1654	0.0542191	0.958521	0.0559047	purifying selection	COG1505	Prolyl endopeptidase PreP, S9A serine peptidase family	E	Amino acid transport and metabolism
CLUSTER3291	0.209497	4.94954	0.0423269	purifying selection	COG2423	Ornithine cyclodeaminase/archaeal alanine dehydrogenase, mu-crystallin family	E	Amino acid transport and metabolism
CLUSTER1275	0.111657	1.80299	0.0619285	purifying selection	COG0747	ABC-type transport system, periplasmic component	E	Amino acid transport and metabolism
CLUSTER4805	0.129831	4.85883	0.0267205	purifying selection	COG0683	ABC-type branched-chain amino acid transport system, periplasmic component	E	Amino acid transport and metabolism
CLUSTER1927	0.051373	1.22572	0.039648	purifying selection	COG0308	Aminopeptidase N, contains DUF3458 domain	E	Amino acid transport and metabolism
CLUSTER2326	0.236566	1.03015	0.168382	purifying selection	COG1878	Kynurenine formamidase	E	Amino acid transport and metabolism
CLUSTER1923	0.0702216	0.735996	0.0752079	purifying selection	COG5006	Threonine/homoserine efflux transporter RhtA	E	Amino acid transport and metabolism
CLUSTER1859	0.0150702	0.646973	0.021677	purifying selection	COG1174	ABC-type proline/glycine betaine transport system, permease component	E	Amino acid transport and metabolism
CLUSTER2749	0.0545127	1.04681	0.0458129	purifying selection	COG0531	Serine transporter YbeC, amino acid:H+ symporter family	E	Amino acid transport and metabolism
CLUSTER1862	0.144188	2.321	0.0681946	purifying selection	COG0814	Amino acid permease	E	Amino acid transport and metabolism
CLUSTER1869	0.0526629	0.90677	0.0443279	purifying selection	COG1174	ABC-type proline/glycine betaine transport system, permease component	E	Amino acid transport and metabolism
CLUSTER2213	0.0536826	0.614618	0.0764454	purifying selection	COG1296	Predicted branched-chain amino acid permease (azaleucine resistance)	E	Amino acid transport and metabolism
CLUSTER1588	0.0972017	1.45596	0.0711508	purifying selection	COG0404	Glycine cleavage system protein T (aminomethyltransferase)	E	Amino acid transport and metabolism
CLUSTER3298	0.00688601	0.359177	0.0151444	purifying selection	COG1027	Aspartate ammonia-lyase	E	Amino acid transport and metabolism
CLUSTER2003	0.0790166	1.63265	0.0469555	purifying selection	COG0531	Serine transporter YbeC, amino acid:H+ symporter family	E	Amino acid transport and metabolism
CLUSTER1491	0.139263	1.67908	0.0919409	purifying selection	COG1984	5-oxoprolinase subunit C/Allophanate hydrolase subunit 2	E	Amino acid transport and metabolism
CLUSTER4209	0.00991729	0.0382162	0.259844	purifying selection	COG1280	Threonine/homoserine/homoserine lactone efflux protein	E	Amino acid transport and metabolism
CLUSTER2162	0.0375612	0.678919	0.0553251	purifying selection	COG1540	5-oxoprolinase subunit A	E	Amino acid transport and metabolism
CLUSTER1277	0.0534398	1.36488	0.0320314	purifying selection	COG0082	Chorismate synthase	E	Amino acid transport and metabolism
CLUSTER1266	0.0594823	1.26885	0.0399748	purifying selection	COG0019	Diaminopimelate decarboxylase	E	Amino acid transport and metabolism
CLUSTER1547	0.0809683	0.791487	0.107891	purifying selection	COG0665	Glycine/D-amino acid oxidase (deaminating)	E	Amino acid transport and metabolism
CLUSTER2700	0.0114945	0.44274	0.0296928	purifying selection	COG0531	Serine transporter YbeC, amino acid:H+ symporter family	E	Amino acid transport and metabolism
CLUSTER2825	0.0361006	0.730568	0.0483741	purifying selection	COG0747	ABC-type transport system, periplasmic component	E	Amino acid transport and metabolism
CLUSTER1730	0.0778648	1.18384	0.0614855	purifying selection	COG0620	Methionine synthase II (cobalamin-independent)	E	Amino acid transport and metabolism
CLUSTER4253	0.0034147	0.0837872	0.0430023	purifying selection	COG0410	ABC-type branched-chain amino acid transport system, ATPase component LivF	E	Amino acid transport and metabolism
CLUSTER2710	0.0452446	0.57151	0.094802	purifying selection	COG2071	Gamma-glutamyl-gamma-aminobutyrate hydrolase PuuD (putrescine degradation), contains GATase1-like domain	E	Amino acid transport and metabolism
CLUSTER1561	0.107439	1.05994	0.0917256	purifying selection	COG0665	Glycine/D-amino acid oxidase (deaminating)	E	Amino acid transport and metabolism
CLUSTER2732	0.057578	0.82685	0.065076	purifying selection	COG0754	Glutathionylspermidine synthase, CHAP domain	E	Amino acid transport and metabolism
CLUSTER1386	0.0580769	1.19006	0.0609354	purifying selection	COG0509	Glycine cleavage system protein H (lipoate-binding)	E	Amino acid transport and metabolism
CLUSTER4271	0.00137903	0.00885819	24.9602	positive selection	COG0559	Branched-chain amino acid ABC-type transport system, permease component	E	Amino acid transport and metabolism
CLUSTER2021	0.0453209	0.726977	0.0474724	purifying selection	COG1231	Monoamine oxidase	E	Amino acid transport and metabolism
CLUSTER1604	0.108178	0.9689	0.1056	purifying selection	COG4583	Sarcosine oxidase gamma subunit	E	Amino acid transport and metabolism
CLUSTER2547	0.0426811	0.418961	0.0721733	purifying selection	COG0685	5,10-methylenetetrahydrofolate reductase	E	Amino acid transport and metabolism
CLUSTER2544	0.0260316	0.437974	0.0576387	purifying selection	COG0436	Aspartate/methionine/tyrosine aminotransferase	E	Amino acid transport and metabolism
CLUSTER3125	0.0966159	0.629718	0.0975759	purifying selection	COG2071	Gamma-glutamyl-gamma-aminobutyrate hydrolase PuuD (putrescine degradation), contains GATase1-like domain	E	Amino acid transport and metabolism
CLUSTER1606	0.0748438	1.30118	0.0685609	purifying selection	COG4311	Sarcosine oxidase delta subunit	E	Amino acid transport and metabolism
CLUSTER1600	0.0507294	0.822021	0.0381268	purifying selection	COG1760	L-serine deaminase	E	Amino acid transport and metabolism
CLUSTER2035	0.0435267	1.19436	0.04005	purifying selection	COG1247	L-amino acid N-acyltransferase MnaT	E	Amino acid transport and metabolism
CLUSTER1896	0.109169	1.72608	0.0472429	purifying selection	COG0169	Shikimate 5-dehydrogenase	E	Amino acid transport and metabolism
CLUSTER2728	0.0323666	0.544646	0.055122	purifying selection	COG4992	Acetylornithine/succinyldiaminopimelate/putrescine aminotransferase	E	Amino acid transport and metabolism
CLUSTER3284	0.0308203	0.381221	0.120693	purifying selection	COG4448	L-asparaginase II	E	Amino acid transport and metabolism
CLUSTER4237	0.00133963	0.0285598	21.8042	positive selection	COG4177	ABC-type branched-chain amino acid transport system, permease component	E	Amino acid transport and metabolism
CLUSTER1725	0.0897088	1.68129	0.0312089	purifying selection	COG0620	Methionine synthase II (cobalamin-independent)	E	Amino acid transport and metabolism
CLUSTER1731	0.0355464	0.542799	0.0797088	purifying selection	COG0421	Spermidine synthase (polyamine aminopropyltransferase)	E	Amino acid transport and metabolism
CLUSTER1704	0.0419698	0.576658	0.0554721	purifying selection	COG1760	L-serine deaminase	E	Amino acid transport and metabolism
CLUSTER1946	0.052113	1.18977	0.0519698	purifying selection	COG0686	Alanine dehydrogenase (includes sporulation protein SpoVN)	E	Amino acid transport and metabolism
CLUSTER2492	0.0482242	0.818967	0.055974	purifying selection	COG0747	ABC-type transport system, periplasmic component	E	Amino acid transport and metabolism
CLUSTER2191	0.0563592	0.562821	0.0568112	purifying selection	COG1984	5-oxoprolinase subunit C/Allophanate hydrolase subunit 2	E	Amino acid transport and metabolism
CLUSTER2920	0.155899	1.6369	0.0762063	purifying selection	COG0531	Serine transporter YbeC, amino acid:H+ symporter family	E	Amino acid transport and metabolism
CLUSTER1609	0.0218994	0.808687	0.0247314	purifying selection	COG0765	ABC-type amino acid transport system, permease component	E	Amino acid transport and metabolism
CLUSTER1407	0.0334201	0.759286	0.0396846	purifying selection	COG0709	Selenophosphate synthase	E	Amino acid transport and metabolism
CLUSTER2284	0.0915806	1.34986	0.0491717	purifying selection	COG0404	Glycine cleavage system protein T (aminomethyltransferase)	E	Amino acid transport and metabolism
CLUSTER2075	0.0585757	0.680285	0.0845435	purifying selection	COG2049	5-oxoprolinase subunit B/Allophanate hydrolase subunit 1	E	Amino acid transport and metabolism
CLUSTER3529	0.0888993	1.4685	0.0631089	purifying selection	COG0006	Xaa-Pro aminopeptidase	E	Amino acid transport and metabolism
CLUSTER2797	0.0310863	0.65727	0.045483	purifying selection	COG0786	Na+/glutamate symporter	E	Amino acid transport and metabolism
CLUSTER1213	0.0553165	0.830382	0.0687601	purifying selection	COG0620	Methionine synthase II (cobalamin-independent)	E	Amino acid transport and metabolism
CLUSTER1796	0.0190444	3.69227	0.00967834	purifying selection	COG1126	ABC-type polar amino acid transport system, ATPase component	E	Amino acid transport and metabolism
CLUSTER1521	0.036506	0.823128	0.0455766	purifying selection	COG0591	Na+/proline symporter	E	Amino acid transport and metabolism
CLUSTER2501	0.0887287	0.846384	0.0802782	purifying selection	COG0685	5,10-methylenetetrahydrofolate reductase	E	Amino acid transport and metabolism
CLUSTER1208	0.0446229	0.713899	0.0599132	purifying selection	COG1540	5-oxoprolinase subunit A	E	Amino acid transport and metabolism
CLUSTER2066	0.0412481	0.997233	0.0473237	purifying selection	COG0436	Aspartate/methionine/tyrosine aminotransferase	E	Amino acid transport and metabolism
CLUSTER1506	0.0909842	1.10741	0.0822758	purifying selection	COG0665	Glycine/D-amino acid oxidase (deaminating)	E	Amino acid transport and metabolism
CLUSTER1197	0.0866395	1.235	0.0708311	purifying selection	COG0076	Glutamate or tyrosine decarboxylase or a related PLP-dependent protein	E	Amino acid transport and metabolism
CLUSTER1528	0.0626754	0.952645	0.0733528	purifying selection	COG0531	Serine transporter YbeC, amino acid:H+ symporter family	E	Amino acid transport and metabolism
CLUSTER2757	0.0392458	0.697016	0.0481873	purifying selection	COG0747	ABC-type transport system, periplasmic component	E	Amino acid transport and metabolism
CLUSTER1751	0.0330131	0.590723	0.0555473	purifying selection	COG0765	ABC-type amino acid transport system, permease component	E	Amino acid transport and metabolism
CLUSTER3281	0.0366463	0.355627	0.0843475	purifying selection	COG0031	Cysteine synthase	E	Amino acid transport and metabolism
CLUSTER2184	0.0974621	2.79363	0.0287624	purifying selection	COG3404	Formiminotetrahydrofolate cyclodeaminase	E	Amino acid transport and metabolism
CLUSTER2279	0.130513	1.67778	0.0684962	purifying selection	COG0403	Glycine cleavage system protein P (pyridoxal-binding), N-terminal domain	E	Amino acid transport and metabolism
CLUSTER2094	0.0366669	0.661301	0.051776	purifying selection	COG2008	Threonine aldolase	E	Amino acid transport and metabolism
CLUSTER2796	0.0225076	0.74005	0.0271095	purifying selection	COG0174	Glutamine synthetase	E	Amino acid transport and metabolism
CLUSTER1218	0.0892479	1.77362	0.0567572	purifying selection	COG3104	Dipeptide/tripeptide permease	E	Amino acid transport and metabolism
CLUSTER1173	0.0323114	0.81963	0.0392384	purifying selection	COG0531	Serine transporter YbeC, amino acid:H+ symporter family	E	Amino acid transport and metabolism
CLUSTER2282	0.170103	1.51013	0.0376727	purifying selection	COG0509	Glycine cleavage system protein H (lipoate-binding)	E	Amino acid transport and metabolism
CLUSTER1178	0.0975023	0.8163	0.0875304	purifying selection	COG0832	Urease beta subunit	E	Amino acid transport and metabolism
CLUSTER1222	0.0931884	1.37772	0.0582859	purifying selection	COG1174	ABC-type proline/glycine betaine transport system, permease component	E	Amino acid transport and metabolism
CLUSTER1816	0.054111	1.93351	0.0237382	purifying selection	COG0765	ABC-type amino acid transport system, permease component	E	Amino acid transport and metabolism
CLUSTER1576	0.0235652	1.24039	0.0185531	purifying selection	COG0665	Glycine/D-amino acid oxidase (deaminating)	E	Amino acid transport and metabolism
CLUSTER1194	0.0268749	1.49134	0.0184624	purifying selection	COG0174	Glutamine synthetase	E	Amino acid transport and metabolism
CLUSTER2449	0.0471114	0.595511	0.0659209	purifying selection	COG1878	Kynurenine formamidase	E	Amino acid transport and metabolism
CLUSTER2671	0.0501408	0.779389	0.0634206	purifying selection	COG4166	ABC-type oligopeptide transport system, periplasmic component	E	Amino acid transport and metabolism
CLUSTER1884	0.034059	1.48788	0.024627	purifying selection	COG1125	ABC-type proline/glycine betaine transport system, ATPase component	E	Amino acid transport and metabolism
CLUSTER2126	0.0464302	1.27245	0.0366872	purifying selection	COG2008	Threonine aldolase	E	Amino acid transport and metabolism
CLUSTER1209	0.0249421	1.12318	0.0217539	purifying selection	COG0831	Urease gamma subunit	E	Amino acid transport and metabolism
CLUSTER1684	0.0590516	0.891918	0.0544722	purifying selection	COG3616	D-serine deaminase, pyridoxal phosphate-dependent	E	Amino acid transport and metabolism
CLUSTER3264	0.00384841	0.382277	0.00793764	purifying selection	COG0404	Glycine cleavage system protein T (aminomethyltransferase)	E	Amino acid transport and metabolism
CLUSTER1329	0.0627133	0.790789	0.0775658	purifying selection	COG1104	Cysteine desulfurase/Cysteine sulfinate desulfinase IscS or related enzyme, NifS family	E	Amino acid transport and metabolism
CLUSTER2092	0.044172	1.22281	0.0267712	purifying selection	COG1115	Na+/alanine symporter	E	Amino acid transport and metabolism
CLUSTER1225	0.0183986	0.77584	0.0249567	purifying selection	COG0804	Urease alpha subunit	E	Amino acid transport and metabolism
CLUSTER4270	0.0018756	0.0305959	0.100097	purifying selection	COG0683	ABC-type branched-chain amino acid transport system, periplasmic component	E	Amino acid transport and metabolism
CLUSTER4264	0.0539119	1.23453	0.0436701	purifying selection	COG3842	ABC-type Fe3+/spermidine/putrescine transport systems, ATPase component	E	Amino acid transport and metabolism
CLUSTER1252	0.0650233	1.63063	0.0293219	purifying selection	COG0436	Aspartate/methionine/tyrosine aminotransferase	E	Amino acid transport and metabolism
CLUSTER1248	0.0246498	1.16398	0.0275266	purifying selection	COG0620	Methionine synthase II (cobalamin-independent)	E	Amino acid transport and metabolism
CLUSTER4543	0.0637989	1.42004	0.0449277	purifying selection	COG0624	Acetylornithine deacetylase/Succinyl-diaminopimelate desuccinylase or related deacylase	E	Amino acid transport and metabolism
CLUSTER1348	0.0408557	0.885832	0.0433795	purifying selection	COG0403	Glycine cleavage system protein P (pyridoxal-binding), N-terminal domain	E	Amino acid transport and metabolism
CLUSTER1390	0.0319429	1.12098	0.0282733	purifying selection	COG0075	Archaeal aspartate aminotransferase or a related aminotransferase, includes purine catabolism protein PucG	E;F	Amino acid transport and metabolism;Nucleotide transport and metabolism
CLUSTER4803	0.0583154	2.24107	0.0260213	purifying selection	COG0235	5-methylthioribulose/5-deoxyribulose/Fuculose 1-phosphate aldolase (methionine salvage, sugar degradation)	E;G	Amino acid transport and metabolism;Carbohydrate transport and metabolism
CLUSTER2103	0.0239472	0.872027	0.0200039	purifying selection	COG0129	Dihydroxyacid dehydratase/phosphogluconate dehydratase	E;G	Amino acid transport and metabolism;Carbohydrate transport and metabolism
CLUSTER2811	0.0280732	0.547097	0.0445694	purifying selection	COG0235	5-methylthioribulose/5-deoxyribulose/Fuculose 1-phosphate aldolase (methionine salvage, sugar degradation)	E;G	Amino acid transport and metabolism;Carbohydrate transport and metabolism
CLUSTER2102	0.0487003	0.728712	0.0665261	purifying selection	COG0028	Acetolactate synthase large subunit or other thiamine pyrophosphate-requiring enzyme	E;H	Amino acid transport and metabolism;Coenzyme transport and metabolism
CLUSTER3191	0.00973839	0.237596	0.0345846	purifying selection	COG0028	Acetolactate synthase large subunit or other thiamine pyrophosphate-requiring enzyme	E;H	Amino acid transport and metabolism;Coenzyme transport and metabolism
CLUSTER1916	0.0869969	1.03993	0.0751436	purifying selection	COG0028	Acetolactate synthase large subunit or other thiamine pyrophosphate-requiring enzyme	E;H	Amino acid transport and metabolism;Coenzyme transport and metabolism
CLUSTER1383	0.027339	0.907654	0.0361324	purifying selection	COG0028	Acetolactate synthase large subunit or other thiamine pyrophosphate-requiring enzyme	E;H	Amino acid transport and metabolism;Coenzyme transport and metabolism
CLUSTER1326	0.0790764	1.41747	0.0554035	purifying selection	COG0115	Branched-chain amino acid aminotransferase/4-amino-4-deoxychorismate lyase	E;H	Amino acid transport and metabolism;Coenzyme transport and metabolism
CLUSTER2271	0.0850286	1.00167	0.0848868	purifying selection	COG0329	4-hydroxy-tetrahydrodipicolinate synthase/N-acetylneuraminate lyase	E;M	Amino acid transport and metabolism;Cell wall/membrane/envelope biogenesis
CLUSTER1863	0.0549793	0.949067	0.0633179	purifying selection	COG1173	ABC-type dipeptide/oligopeptide/nickel transport system, permease component	E;P	Amino acid transport and metabolism;Inorganic ion transport and metabolism
CLUSTER1852	0.0277752	0.700791	0.0415186	purifying selection	COG0601	ABC-type dipeptide/oligopeptide/nickel transport system, permease component	E;P	Amino acid transport and metabolism;Inorganic ion transport and metabolism
CLUSTER2833	0.0179249	0.82467	0.0204169	purifying selection	COG0601	ABC-type dipeptide/oligopeptide/nickel transport system, permease component	E;P	Amino acid transport and metabolism;Inorganic ion transport and metabolism
CLUSTER2823	0.0237972	0.464122	0.0460537	purifying selection	COG1173	ABC-type dipeptide/oligopeptide/nickel transport system, permease component	E;P	Amino acid transport and metabolism;Inorganic ion transport and metabolism
CLUSTER2741	0.0598848	0.661988	0.0963886	purifying selection	COG0444	ABC-type dipeptide/oligopeptide/nickel transport system, ATPase component	E;P	Amino acid transport and metabolism;Inorganic ion transport and metabolism
CLUSTER2614	0.0567754	1.72473	0.0356226	purifying selection	COG0444	ABC-type dipeptide/oligopeptide/nickel transport system, ATPase component	E;P	Amino acid transport and metabolism;Inorganic ion transport and metabolism
CLUSTER2533	0.0707661	0.674697	0.0696391	purifying selection	COG1173	ABC-type dipeptide/oligopeptide/nickel transport system, permease component	E;P	Amino acid transport and metabolism;Inorganic ion transport and metabolism
CLUSTER2521	0.0548455	0.741722	0.0560698	purifying selection	COG0601	ABC-type dipeptide/oligopeptide/nickel transport system, permease component	E;P	Amino acid transport and metabolism;Inorganic ion transport and metabolism
CLUSTER2353	0.0390266	0.630998	0.0618491	purifying selection	COG1063	Threonine dehydrogenase or related Zn-dependent dehydrogenase	E;R	Amino acid transport and metabolism;General function prediction only
CLUSTER1399	0.0531498	1.2472	0.0571418	purifying selection	COG1063	Threonine dehydrogenase or related Zn-dependent dehydrogenase	E;R	Amino acid transport and metabolism;General function prediction only
CLUSTER2561	0.0218206	0.935505	0.0284052	purifying selection	COG1063	Threonine dehydrogenase or related Zn-dependent dehydrogenase	E;R	Amino acid transport and metabolism;General function prediction only
CLUSTER1976	0.00830976	0.794389	0.0125799	purifying selection	COG1063	Threonine dehydrogenase or related Zn-dependent dehydrogenase	E;R	Amino acid transport and metabolism;General function prediction only
CLUSTER2208	0.0556589	0.671585	0.0724203	purifying selection	COG1063	Threonine dehydrogenase or related Zn-dependent dehydrogenase	E;R	Amino acid transport and metabolism;General function prediction only
CLUSTER2791	0.0108423	0.513196	0.0194244	purifying selection	COG1063	Threonine dehydrogenase or related Zn-dependent dehydrogenase	E;R	Amino acid transport and metabolism;General function prediction only
CLUSTER1400	0.0621384	0.901399	0.0414564	purifying selection	COG1063	Threonine dehydrogenase or related Zn-dependent dehydrogenase	E;R	Amino acid transport and metabolism;General function prediction only
CLUSTER3016	0.0535775	0.334049	0.150143	purifying selection	COG0834	ABC-type amino acid transport/signal transduction system, periplasmic component/domain	E;T	Amino acid transport and metabolism;Signal transduction mechanisms
CLUSTER1963	0.0925708	1.20657	0.0783591	purifying selection	COG0834	ABC-type amino acid transport/signal transduction system, periplasmic component/domain	E;T	Amino acid transport and metabolism;Signal transduction mechanisms
CLUSTER2098	0.0776112	0.747768	0.0804408	purifying selection	COG0834	ABC-type amino acid transport/signal transduction system, periplasmic component/domain	E;T	Amino acid transport and metabolism;Signal transduction mechanisms
CLUSTER1817	0.053419	0.815263	0.0569495	purifying selection	COG0834	ABC-type amino acid transport/signal transduction system, periplasmic component/domain	E;T	Amino acid transport and metabolism;Signal transduction mechanisms
CLUSTER1474	0.0263547	1.52262	0.015033	purifying selection	COG0788	Formyltetrahydrofolate hydrolase	F	Nucleotide transport and metabolism
CLUSTER1651	0.0525479	0.834383	0.0508116	purifying selection	COG0041	Phosphoribosylcarboxyaminoimidazole (NCAIR) mutase	F	Nucleotide transport and metabolism
CLUSTER2015	0.047063	0.513247	0.0918195	purifying selection	COG4630	Xanthine dehydrogenase, Fe-S cluster and FAD-binding subunit XdhA	F	Nucleotide transport and metabolism
CLUSTER3644	0.0185746	1.00495	0.0181056	purifying selection	COG0647	Ribonucleotide monophosphatase NagD, HAD superfamily	F	Nucleotide transport and metabolism
CLUSTER1305	0.0495842	0.933732	0.0241135	purifying selection	COG0152	Phosphoribosylaminoimidazole-succinocarboxamide synthase	F	Nucleotide transport and metabolism
CLUSTER2176	0.0800665	0.750887	0.0962995	purifying selection	COG1051	ADP-ribose pyrophosphatase YjhB, NUDIX family	F	Nucleotide transport and metabolism
CLUSTER1289	0.0626565	2.40684	0.0347178	purifying selection	COG1435	Thymidine kinase	F	Nucleotide transport and metabolism
CLUSTER1727	0.0587393	0.730444	0.0579133	purifying selection	COG0274	Deoxyribose-phosphate aldolase	F	Nucleotide transport and metabolism
CLUSTER1602	0.0379659	1.07959	0.0315381	purifying selection	COG2233	Xanthine/uracil permease	F	Nucleotide transport and metabolism
CLUSTER2617	0.0313387	1.01418	0.0370732	purifying selection	COG2233	Xanthine/uracil permease	F	Nucleotide transport and metabolism
CLUSTER1622	0.0504864	0.74843	0.0674558	purifying selection	COG4603	ABC-type guanosine uptake system NupNOPQ, permease component NupP	F	Nucleotide transport and metabolism
CLUSTER1624	0.0605586	0.520599	0.105651	purifying selection	COG1079	ABC-type guanosine uptake system NupNOPQ, permease subunit NupQ	F	Nucleotide transport and metabolism
CLUSTER1616	0.0264925	0.976258	0.0324393	purifying selection	COG3845	ABC-type guanosine uptake system NupNOPQ, ATPase component NupO	F	Nucleotide transport and metabolism
CLUSTER1948	0.0706721	0.814702	0.0579666	purifying selection	COG1816	Adenosine deaminase	F	Nucleotide transport and metabolism
CLUSTER1556	0.0381131	0.926905	0.0290971	purifying selection	COG0788	Formyltetrahydrofolate hydrolase	F	Nucleotide transport and metabolism
CLUSTER2551	0.047043	0.974731	0.0340498	purifying selection	COG0788	Formyltetrahydrofolate hydrolase	F	Nucleotide transport and metabolism
CLUSTER2295	0.138027	1.70416	0.061237	purifying selection	COG1457	Purine-cytosine permease or related protein	F	Nucleotide transport and metabolism
CLUSTER1642	0.0418503	0.955569	0.0431569	purifying selection	COG1816	Adenosine deaminase	F	Nucleotide transport and metabolism
CLUSTER1170	0.0324916	1.04255	0.0274519	purifying selection	COG0150	Phosphoribosylaminoimidazole (AIR) synthetase	F	Nucleotide transport and metabolism
CLUSTER1821	0.0424546	0.300501	0.0697	purifying selection	COG2351	5-hydroxyisourate hydrolase (purine catabolism), transthyretin-related family	F	Nucleotide transport and metabolism
CLUSTER2139	0.0220669	0.661675	0.0348347	purifying selection	COG4631	Xanthine dehydrogenase, molybdopterin-binding subunit XdhB	F	Nucleotide transport and metabolism
CLUSTER1575	0.0889642	1.12712	0.0696424	purifying selection	COG1051	ADP-ribose pyrophosphatase YjhB, NUDIX family	F	Nucleotide transport and metabolism
CLUSTER3537	0.00134123	0.139726	0.00959901	purifying selection	COG2759	Formyltetrahydrofolate synthetase	F	Nucleotide transport and metabolism
CLUSTER1773	0.120361	0.904822	0.0864154	purifying selection	COG3195	2-oxo-4-hydroxy-4-carboxy--5-ureidoimidazoline (OHCU) decarboxylase (uric acid degradation)	F	Nucleotide transport and metabolism
CLUSTER1566	0.0345329	0.857858	0.0369259	purifying selection	COG3257	Ureidoglycine aminohydrolase	F	Nucleotide transport and metabolism
CLUSTER1772	0.0394091	1.6792	0.0246393	purifying selection	COG0044	Dihydroorotase or related cyclic amidohydrolase	F	Nucleotide transport and metabolism
CLUSTER1204	0.0425245	1.03347	0.0335555	purifying selection	COG0034	Glutamine phosphoribosylpyrophosphate amidotransferase	F	Nucleotide transport and metabolism
CLUSTER1216	0.106599	0.836222	0.113246	purifying selection	COG0015	Adenylosuccinate lyase	F	Nucleotide transport and metabolism
CLUSTER1648	0.0512581	0.347897	0.0927591	purifying selection	COG0775	Nucleoside phosphorylase/nucleosidase, includes 5'-methylthioadenosine/S-adenosylhomocysteine nucleosidase MtnN and futalosine hydrolase MqnB	F;H	Nucleotide transport and metabolism;Coenzyme transport and metabolism
CLUSTER2678	0.0236446	0.514891	0.0455874	purifying selection	COG0402	Cytosine/adenosine deaminase or related metal-dependent hydrolase	F;R	Nucleotide transport and metabolism;General function prediction only
CLUSTER1673	0.101478	1.42892	0.0735406	purifying selection	COG2258	N-hydroxylaminopurine reductase YiiM, contains MOSC domain	F;V	Nucleotide transport and metabolism;Defense mechanisms
CLUSTER1694	0.0604889	1.22865	0.0392244	purifying selection	COG2258	N-hydroxylaminopurine reductase YiiM, contains MOSC domain	F;V	Nucleotide transport and metabolism;Defense mechanisms
CLUSTER3038	0.108027	1.19832	0.0881635	purifying selection	COG0737	2',3'-cyclic-nucleotide 2'-phosphodiesterase/5'- or 3'-nucleotidase, 5'-nucleotidase family	F;V	Nucleotide transport and metabolism;Defense mechanisms
CLUSTER1481	0.0619112	1.24299	0.0599801	purifying selection	COG3386	Sugar lactone lactonase YvrE	G	Carbohydrate transport and metabolism
CLUSTER1499	0.0981857	1.29646	0.100852	purifying selection	COG2814	Predicted arabinose efflux permease AraJ, MFS family	G	Carbohydrate transport and metabolism
CLUSTER1318	0.121444	3.98749	0.0358361	purifying selection	COG1929	Glycerate kinase	G	Carbohydrate transport and metabolism
CLUSTER2778	0.0577433	1.18769	0.052032	purifying selection	COG4124	Beta-mannanase	G	Carbohydrate transport and metabolism
CLUSTER2910	0.0516779	0.664656	0.0770673	purifying selection	COG3622	Hydroxypyruvate/dehydroerythronate isomerase, Hyi/OtnI family	G	Carbohydrate transport and metabolism
CLUSTER3367	0.0250578	0.946105	0.0264853	purifying selection	COG0698	Ribose 5-phosphate isomerase RpiB	G	Carbohydrate transport and metabolism
CLUSTER2018	0.0489113	0.817156	0.0591846	purifying selection	COG0574	Phosphoenolpyruvate synthase/pyruvate phosphate dikinase	G	Carbohydrate transport and metabolism
CLUSTER3194	0.0302952	0.2618	0.156609	purifying selection	COG1621	Sucrose-6-phosphate hydrolase SacC, GH32 family	G	Carbohydrate transport and metabolism
CLUSTER1858	0.222365	4.66795	0.0507913	purifying selection	COG0246	Mannitol-1-phosphate/altronate dehydrogenases	G	Carbohydrate transport and metabolism
CLUSTER3185	0.00983921	0.158928	0.059967	purifying selection	COG1653	ABC-type glycerol-3-phosphate transport system, periplasmic component	G	Carbohydrate transport and metabolism
CLUSTER4196	0.0665393	0.670013	0.0996108	purifying selection	COG0149	Triosephosphate isomerase	G	Carbohydrate transport and metabolism
CLUSTER1925	0.0505502	1.17885	0.0432229	purifying selection	COG1082	Sugar phosphate isomerase/epimerase	G	Carbohydrate transport and metabolism
CLUSTER2107	0.0345982	0.67474	0.0453792	purifying selection	COG3962	TPP-dependent trihydroxycyclohexane-1,2-dione (THcHDO) dehydratase, myo-inositol metabolism	G	Carbohydrate transport and metabolism
CLUSTER1864	0.0493504	1.06338	0.0465048	purifying selection	COG2213	Phosphotransferase system, mannitol-specific IIBC component	G	Carbohydrate transport and metabolism
CLUSTER1298	0.0233766	0.708728	0.0209934	purifying selection	COG2301	Citrate lyase beta subunit	G	Carbohydrate transport and metabolism
CLUSTER1472	0.03204	0.792596	0.0480448	purifying selection	COG2814	Predicted arabinose efflux permease AraJ, MFS family	G	Carbohydrate transport and metabolism
CLUSTER1865	0.033057	0.683123	0.0397076	purifying selection	COG2610	H+/gluconate symporter GntT or related permease, GntP/DsdX family	G	Carbohydrate transport and metabolism
CLUSTER1457	0.0607361	1.01916	0.058256	purifying selection	COG1216	Glycosyltransferase, GT2 family	G	Carbohydrate transport and metabolism
CLUSTER2584	0.310709	4.49801	0.067302	purifying selection	COG2610	H+/gluconate symporter GntT or related permease, GntP/DsdX family	G	Carbohydrate transport and metabolism
CLUSTER1282	0.0357498	0.858508	0.0435144	purifying selection	COG0364	Glucose-6-phosphate 1-dehydrogenase	G	Carbohydrate transport and metabolism
CLUSTER1643	0.0204992	0.736376	0.0147869	purifying selection	COG3833	ABC-type maltose transport system, permease component MalG	G	Carbohydrate transport and metabolism
CLUSTER1302	0.114865	1.93124	0.101865	purifying selection	COG0406	Broad specificity phosphatase PhoE	G	Carbohydrate transport and metabolism
CLUSTER1878	0.0179733	0.577117	0.012753	purifying selection	COG1064	D-arabinose 1-dehydrogenase, Zn-dependent alcohol dehydrogenase family	G	Carbohydrate transport and metabolism
CLUSTER1301	0.0907694	1.54232	0.0636361	purifying selection	COG0637	Beta-phosphoglucomutase, HAD superfamily	G	Carbohydrate transport and metabolism
CLUSTER2373	0.0344567	0.416334	0.0615499	purifying selection	COG2271	Sugar phosphate permease	G	Carbohydrate transport and metabolism
CLUSTER1866	0.0723154	0.858353	0.0554029	purifying selection	COG1082	Sugar phosphate isomerase/epimerase	G	Carbohydrate transport and metabolism
CLUSTER2777	0.0239762	0.917674	0.0258711	purifying selection	COG1069	Ribulose kinase	G	Carbohydrate transport and metabolism
CLUSTER3351	0.00102168	0.0455693	0.0508462	purifying selection	COG1653	ABC-type glycerol-3-phosphate transport system, periplasmic component	G	Carbohydrate transport and metabolism
CLUSTER3290	0.059433	0.490399	0.0838514	purifying selection	COG2814	Predicted arabinose efflux permease AraJ, MFS family	G	Carbohydrate transport and metabolism
CLUSTER1596	0.0790766	1.71536	0.0623508	purifying selection	COG3622	Hydroxypyruvate/dehydroerythronate isomerase, Hyi/OtnI family	G	Carbohydrate transport and metabolism
CLUSTER4760	0.330048	3.23782	0.101935	purifying selection	COG1819	UDP:flavonoid glycosyltransferase YjiC, YdhE family	G	Carbohydrate transport and metabolism
CLUSTER1495	0.119238	1.31055	0.120609	purifying selection	COG2971	BadF-type ATPase, related to human N-acetylglucosamine kinase	G	Carbohydrate transport and metabolism
CLUSTER3440	0.0169758	1.16176	0.0172239	purifying selection	COG1172	Ribose/xylose/arabinose/galactoside ABC-type transport system, permease component	G	Carbohydrate transport and metabolism
CLUSTER2762	0.0348656	0.814732	0.0363637	purifying selection	COG0366	Glycosidase/amylase (phosphorylase)	G	Carbohydrate transport and metabolism
CLUSTER4166	0.0228539	0.689525	0.0299826	purifying selection	COG1082	Sugar phosphate isomerase/epimerase	G	Carbohydrate transport and metabolism
CLUSTER1870	0.0671246	1.70279	0.0181089	purifying selection	COG0205	6-phosphofructokinase	G	Carbohydrate transport and metabolism
CLUSTER3196	0.0182734	0.179071	0.0869554	purifying selection	COG1082	Sugar phosphate isomerase/epimerase	G	Carbohydrate transport and metabolism
CLUSTER2364	0.0424577	0.75895	0.0561757	purifying selection	COG1216	Glycosyltransferase, GT2 family	G	Carbohydrate transport and metabolism
CLUSTER4226	0.0030111	0.0260669	0.116974	purifying selection	COG2814	Predicted arabinose efflux permease AraJ, MFS family	G	Carbohydrate transport and metabolism
CLUSTER3656	0.00107026	0.00983673	0.0700682	purifying selection	COG1175	ABC-type sugar transport system, permease component	G	Carbohydrate transport and metabolism
CLUSTER4783	0.0084978	0.464343	0.0183007	purifying selection	COG2814	Predicted arabinose efflux permease AraJ, MFS family	G	Carbohydrate transport and metabolism
CLUSTER3426	0.00531911	0.213475	0.0385515	purifying selection	COG1879	ABC-type sugar transport system, periplasmic component, contains N-terminal xre family HTH domain	G	Carbohydrate transport and metabolism
CLUSTER1922	0.0410903	0.965325	0.0366261	purifying selection	COG1070	Sugar (pentulose or hexulose) kinase	G	Carbohydrate transport and metabolism
CLUSTER2169	0.0349502	0.823434	0.0420016	purifying selection	COG2814	Predicted arabinose efflux permease AraJ, MFS family	G	Carbohydrate transport and metabolism
CLUSTER1287	0.147517	1.14111	0.106161	purifying selection	COG4833	Predicted alpha-1,6-mannanase, GH76 family	G	Carbohydrate transport and metabolism
CLUSTER3434	0.0106888	0.33689	0.0421268	purifying selection	COG1129	ABC-type sugar transport system, ATPase component	G	Carbohydrate transport and metabolism
CLUSTER1936	0.057856	0.779917	0.0844611	purifying selection	COG2814	Predicted arabinose efflux permease AraJ, MFS family	G	Carbohydrate transport and metabolism
CLUSTER3575	0.00515289	0.15259	0.0344291	purifying selection	COG2017	Galactose mutarotase or related enzyme	G	Carbohydrate transport and metabolism
CLUSTER3545	0.00631634	0.121689	0.123679	purifying selection	COG2814	Predicted arabinose efflux permease AraJ, MFS family	G	Carbohydrate transport and metabolism
CLUSTER2385	0.0240239	0.616041	0.0339948	purifying selection	COG1682	ABC-type polysaccharide/teichoic acid/polyol phosphate export permease	G	Carbohydrate transport and metabolism
CLUSTER3390	0.00362122	0.0704569	0.0479091	purifying selection	COG0395	ABC-type glycerol-3-phosphate transport system, permease component	G	Carbohydrate transport and metabolism
CLUSTER1614	0.236913	2.19481	0.08233	purifying selection	COG2301	Citrate lyase beta subunit	G	Carbohydrate transport and metabolism
CLUSTER2829	0.0345052	0.727285	0.044759	purifying selection	COG2814	Predicted arabinose efflux permease AraJ, MFS family	G	Carbohydrate transport and metabolism
CLUSTER2734	0.0226919	0.559475	0.0319815	purifying selection	COG2160	L-arabinose isomerase	G	Carbohydrate transport and metabolism
CLUSTER2362	0.0310686	0.661638	0.0420613	purifying selection	COG2120	N-acetylglucosaminyl deacetylase, LmbE family	G	Carbohydrate transport and metabolism
CLUSTER2559	0.0333457	1.03423	0.0316632	purifying selection	COG0471	Di- and tricarboxylate antiporter	G	Carbohydrate transport and metabolism
CLUSTER2024	0.0205276	0.991918	0.020146	purifying selection	COG1830	Fructose-bisphosphate aldolase class Ia, DhnA family	G	Carbohydrate transport and metabolism
CLUSTER1611	0.0216535	0.725097	0.0389874	purifying selection	COG2271	Sugar phosphate permease	G	Carbohydrate transport and metabolism
CLUSTER3616	0.134126	1.06254	0.0791226	purifying selection	COG0395	ABC-type glycerol-3-phosphate transport system, permease component	G	Carbohydrate transport and metabolism
CLUSTER3398	0.0478554	0.671681	0.0712472	purifying selection	COG2376	Dihydroxyacetone kinase	G	Carbohydrate transport and metabolism
CLUSTER3382	0.00120602	0.227119	0.00531011	purifying selection	COG1175	ABC-type sugar transport system, permease component	G	Carbohydrate transport and metabolism
CLUSTER3015	0.0333368	0.782446	0.0447668	purifying selection	COG1472	Periplasmic beta-glucosidase and related glycosidases	G	Carbohydrate transport and metabolism
CLUSTER2831	0.0581101	1.05581	0.0530874	purifying selection	COG1819	UDP:flavonoid glycosyltransferase YjiC, YdhE family	G	Carbohydrate transport and metabolism
CLUSTER2381	0.151428	1.339	0.0885362	purifying selection	COG0524	Sugar or nucleoside kinase, ribokinase family	G	Carbohydrate transport and metabolism
CLUSTER4523	0.0252191	0.378897	0.0665593	purifying selection	COG3957	Phosphoketolase	G	Carbohydrate transport and metabolism
CLUSTER2957	0.0374035	0.503965	0.0782737	purifying selection	COG1070	Sugar (pentulose or hexulose) kinase	G	Carbohydrate transport and metabolism
CLUSTER1960	0.077136	1.67755	0.0470819	purifying selection	COG0676	D-hexose-6-phosphate mutarotase	G	Carbohydrate transport and metabolism
CLUSTER1962	0.0693813	1.11824	0.057588	purifying selection	COG0366	Glycosidase/amylase (phosphorylase)	G	Carbohydrate transport and metabolism
CLUSTER3018	0.0261109	0.407796	0.0610083	purifying selection	COG0395	ABC-type glycerol-3-phosphate transport system, permease component	G	Carbohydrate transport and metabolism
CLUSTER1398	0.0540607	0.799875	0.0484482	purifying selection	COG1080	Phosphoenolpyruvate-protein kinase (PTS system EI component in bacteria)	G	Carbohydrate transport and metabolism
CLUSTER2022	0.0252527	0.79118	0.0395932	purifying selection	COG3718	5-deoxy-D-glucuronate isomerase	G	Carbohydrate transport and metabolism
CLUSTER3768	0.0169994	0.0465468	0.365212	purifying selection	COG0662	Mannose-6-phosphate isomerase, cupin superfamily	G	Carbohydrate transport and metabolism
CLUSTER1554	0.0556193	0.785974	0.0620894	purifying selection	COG2814	Predicted arabinose efflux permease AraJ, MFS family	G	Carbohydrate transport and metabolism
CLUSTER3012	0.0434759	0.551987	0.0737695	purifying selection	COG3693	Endo-1,4-beta-xylanase, GH35 family	G	Carbohydrate transport and metabolism
CLUSTER2972	0.031112	0.364713	0.0550391	purifying selection	COG1172	Ribose/xylose/arabinose/galactoside ABC-type transport system, permease component	G	Carbohydrate transport and metabolism
CLUSTER1423	0.119117	2.30825	0.105668	purifying selection	COG0637	Beta-phosphoglucomutase, HAD superfamily	G	Carbohydrate transport and metabolism
CLUSTER2048	0.0638864	0.805365	0.0822313	purifying selection	COG1554	Kojibiose phosphorylase YcjT	G	Carbohydrate transport and metabolism
CLUSTER2944	0.0201247	0.65968	0.0338042	purifying selection	COG1082	Sugar phosphate isomerase/epimerase	G	Carbohydrate transport and metabolism
CLUSTER2709	0.0742737	1.15629	0.0620621	purifying selection	COG0662	Mannose-6-phosphate isomerase, cupin superfamily	G	Carbohydrate transport and metabolism
CLUSTER3153	0.0326077	1.08398	0.0312263	purifying selection	COG1129	ABC-type sugar transport system, ATPase component	G	Carbohydrate transport and metabolism
CLUSTER2717	0.0171342	0.653323	0.022692	purifying selection	COG4213	ABC-type xylose transport system, periplasmic component	G	Carbohydrate transport and metabolism
CLUSTER1735	0.059064	0.827511	0.0510917	purifying selection	COG2182	Maltose-binding periplasmic protein MalE	G	Carbohydrate transport and metabolism
CLUSTER2744	0.136194	1.33439	0.0950494	purifying selection	COG0580	Glycerol uptake facilitator or related aquaporin (Major Intrinsic protein Family)	G	Carbohydrate transport and metabolism
CLUSTER3552	0.0535019	0.956979	0.0500853	purifying selection	COG1082	Sugar phosphate isomerase/epimerase	G	Carbohydrate transport and metabolism
CLUSTER2956	0.0298049	0.72069	0.0416844	purifying selection	COG2271	Sugar phosphate permease	G	Carbohydrate transport and metabolism
CLUSTER1721	0.0619132	0.710569	0.0605633	purifying selection	COG2271	Sugar phosphate permease	G	Carbohydrate transport and metabolism
CLUSTER2948	0.0135532	0.249842	0.0542469	purifying selection	COG1172	Ribose/xylose/arabinose/galactoside ABC-type transport system, permease component	G	Carbohydrate transport and metabolism
CLUSTER2058	0.029031	0.744392	0.0391575	purifying selection	COG0524	Sugar or nucleoside kinase, ribokinase family	G	Carbohydrate transport and metabolism
CLUSTER4276	0.000251442	0.0158263	0.0240526	purifying selection	COG1653	ABC-type glycerol-3-phosphate transport system, periplasmic component	G	Carbohydrate transport and metabolism
CLUSTER2528	0.0419789	0.960134	0.0402305	purifying selection	COG3395	D-threonate/D-erythronate kinase OtnK and related C4-acid sugar kinases, YgbK/DUF1537 family	G	Carbohydrate transport and metabolism
CLUSTER3024	0.00919926	0.242616	0.0387923	purifying selection	COG2376	Dihydroxyacetone kinase	G	Carbohydrate transport and metabolism
CLUSTER3111	0.046476	0.997017	0.046615	purifying selection	COG1879	ABC-type sugar transport system, periplasmic component, contains N-terminal xre family HTH domain	G	Carbohydrate transport and metabolism
CLUSTER1795	0.0557122	0.839193	0.056409	purifying selection	COG2301	Citrate lyase beta subunit	G	Carbohydrate transport and metabolism
CLUSTER2752	0.0562411	0.703696	0.0695526	purifying selection	COG1501	Alpha-glucosidase/xylosidase, GH31 family	G	Carbohydrate transport and metabolism
CLUSTER2421	0.041154	1.39307	0.0330998	purifying selection	COG1216	Glycosyltransferase, GT2 family	G	Carbohydrate transport and metabolism
CLUSTER2780	0.010098	0.758929	0.0149366	purifying selection	COG4214	ABC-type xylose transport system, permease component	G	Carbohydrate transport and metabolism
CLUSTER2931	0.334635	3.81308	0.0815326	purifying selection	COG2120	N-acetylglucosaminyl deacetylase, LmbE family	G	Carbohydrate transport and metabolism
CLUSTER1971	0.0776947	0.611974	0.0993528	purifying selection	COG2814	Predicted arabinose efflux permease AraJ, MFS family	G	Carbohydrate transport and metabolism
CLUSTER1176	0.0469174	0.981459	0.0473759	purifying selection	COG1082	Sugar phosphate isomerase/epimerase	G	Carbohydrate transport and metabolism
CLUSTER3023	0.0298314	0.296248	0.0766421	purifying selection	COG1080	Phosphoenolpyruvate-protein kinase (PTS system EI component in bacteria)	G	Carbohydrate transport and metabolism
CLUSTER1362	0.0318351	1.02556	0.0402465	purifying selection	COG0637	Beta-phosphoglucomutase, HAD superfamily	G	Carbohydrate transport and metabolism
CLUSTER3577	0.0351513	0.797313	0.0380182	purifying selection	COG1175	ABC-type sugar transport system, permease component	G	Carbohydrate transport and metabolism
CLUSTER3454	0.0491514	0.673439	0.0712439	purifying selection	COG0057	Glyceraldehyde-3-phosphate dehydrogenase/erythrose-4-phosphate dehydrogenase	G	Carbohydrate transport and metabolism
CLUSTER3001	0.0454536	0.763304	0.0723068	purifying selection	COG4124	Beta-mannanase	G	Carbohydrate transport and metabolism
CLUSTER1364	0.0492556	0.828845	0.0471753	purifying selection	COG0366	Glycosidase/amylase (phosphorylase)	G	Carbohydrate transport and metabolism
CLUSTER1992	0.0662227	1.16918	0.0634332	purifying selection	COG2271	Sugar phosphate permease	G	Carbohydrate transport and metabolism
CLUSTER2799	0.117858	0.968565	0.118712	purifying selection	COG4124	Beta-mannanase	G	Carbohydrate transport and metabolism
CLUSTER2462	0.122111	1.81585	0.0672471	purifying selection	COG1819	UDP:flavonoid glycosyltransferase YjiC, YdhE family	G	Carbohydrate transport and metabolism
CLUSTER2659	0.0535652	0.960348	0.057118	purifying selection	COG2814	Predicted arabinose efflux permease AraJ, MFS family	G	Carbohydrate transport and metabolism
CLUSTER2756	0.0417257	0.486013	0.0751752	purifying selection	COG1064	D-arabinose 1-dehydrogenase, Zn-dependent alcohol dehydrogenase family	G	Carbohydrate transport and metabolism
CLUSTER2417	0.138869	1.5109	0.0781554	purifying selection	COG2814	Predicted arabinose efflux permease AraJ, MFS family	G	Carbohydrate transport and metabolism
CLUSTER2804	0.0205734	0.588665	0.0326465	purifying selection	COG1129	ABC-type sugar transport system, ATPase component	G	Carbohydrate transport and metabolism
CLUSTER2543	0.123982	0.844344	0.12418	purifying selection	COG1819	UDP:flavonoid glycosyltransferase YjiC, YdhE family	G	Carbohydrate transport and metabolism
CLUSTER1972	0.0446536	0.582955	0.0581282	purifying selection	COG1064	D-arabinose 1-dehydrogenase, Zn-dependent alcohol dehydrogenase family	G	Carbohydrate transport and metabolism
CLUSTER2061	0.0919661	0.924762	0.0946489	purifying selection	COG2814	Predicted arabinose efflux permease AraJ, MFS family	G	Carbohydrate transport and metabolism
CLUSTER2338	0.0118415	0.64961	0.0182286	purifying selection	COG1134	ABC-type polysaccharide/polyol phosphate transport system, ATPase component	G	Carbohydrate transport and metabolism
CLUSTER1979	0.0625139	0.948263	0.0600501	purifying selection	COG1216	Glycosyltransferase, GT2 family	G	Carbohydrate transport and metabolism
CLUSTER3009	0.0272137	0.913141	0.0256913	purifying selection	COG2115	Xylose isomerase	G	Carbohydrate transport and metabolism
CLUSTER2993	0.0217401	0.387164	0.0561521	purifying selection	COG1879	ABC-type sugar transport system, periplasmic component, contains N-terminal xre family HTH domain	G	Carbohydrate transport and metabolism
CLUSTER1510	0.0477429	1.04097	0.0507159	purifying selection	COG0406	Broad specificity phosphatase PhoE	G	Carbohydrate transport and metabolism
CLUSTER2469	0.0362392	0.71535	0.0475802	purifying selection	COG1082	Sugar phosphate isomerase/epimerase	G	Carbohydrate transport and metabolism
CLUSTER2233	0.0911334	1.33835	0.0536893	purifying selection	COG0637	Beta-phosphoglucomutase, HAD superfamily	G	Carbohydrate transport and metabolism
CLUSTER4128	0.0467843	0.478123	0.0999495	purifying selection	COG1472	Periplasmic beta-glucosidase and related glycosidases	G	Carbohydrate transport and metabolism
CLUSTER3218	0.0296375	0.814974	0.054828	purifying selection	COG0395	ABC-type glycerol-3-phosphate transport system, permease component	G	Carbohydrate transport and metabolism
CLUSTER3028	0.0549284	0.463874	0.1358	purifying selection	COG0191	Fructose/tagatose bisphosphate aldolase	G	Carbohydrate transport and metabolism
CLUSTER2093	0.0539311	0.719826	0.0744028	purifying selection	COG2814	Predicted arabinose efflux permease AraJ, MFS family	G	Carbohydrate transport and metabolism
CLUSTER2138	0.0634404	0.774926	0.0560339	purifying selection	COG2120	N-acetylglucosaminyl deacetylase, LmbE family	G	Carbohydrate transport and metabolism
CLUSTER1312	0.062445	0.974281	0.0607156	purifying selection	COG0483	Archaeal fructose-1,6-bisphosphatase or related enzyme, inositol monophosphatase family	G	Carbohydrate transport and metabolism
CLUSTER2996	0.294776	5.38648	0.0539038	purifying selection	COG2723	Beta-glucosidase/6-phospho-beta-glucosidase/beta-galactosidase	G	Carbohydrate transport and metabolism
CLUSTER1760	0.051283	0.82513	0.0556655	purifying selection	COG2814	Predicted arabinose efflux permease AraJ, MFS family	G	Carbohydrate transport and metabolism
CLUSTER1235	0.0577527	0.723061	0.0868749	purifying selection	COG0406	Broad specificity phosphatase PhoE	G	Carbohydrate transport and metabolism
CLUSTER2990	0.0240043	0.761109	0.0315385	purifying selection	COG1129	ABC-type sugar transport system, ATPase component	G	Carbohydrate transport and metabolism
CLUSTER2651	0.030444	0.861554	0.0356486	purifying selection	COG2159	5-carboxyvanillate decarboxylase LigW (lignin degradation), amidohydro domain	G	Carbohydrate transport and metabolism
CLUSTER1406	0.058593	1.40934	0.0378484	purifying selection	COG1064	D-arabinose 1-dehydrogenase, Zn-dependent alcohol dehydrogenase family	G	Carbohydrate transport and metabolism
CLUSTER2862	0.0678888	0.882412	0.077602	purifying selection	COG1070	Sugar (pentulose or hexulose) kinase	G	Carbohydrate transport and metabolism
CLUSTER3109	0.0355226	0.741044	0.040172	purifying selection	COG1172	Ribose/xylose/arabinose/galactoside ABC-type transport system, permease component	G	Carbohydrate transport and metabolism
CLUSTER3277	0.00984403	0.131961	0.0887436	purifying selection	COG2814	Predicted arabinose efflux permease AraJ, MFS family	G	Carbohydrate transport and metabolism
CLUSTER1335	0.0951806	0.963411	0.100682	purifying selection	COG3001	Fructosamine-3-kinase	G	Carbohydrate transport and metabolism
CLUSTER2939	0.040736	0.481576	0.084589	purifying selection	COG1820	N-acetylglucosamine-6-phosphate deacetylase	G	Carbohydrate transport and metabolism
CLUSTER3007	0.046295	0.596932	0.0766108	purifying selection	COG1653	ABC-type glycerol-3-phosphate transport system, periplasmic component	G	Carbohydrate transport and metabolism
CLUSTER2677	0.0649439	1.16521	0.0527139	purifying selection	COG0366	Glycosidase/amylase (phosphorylase)	G	Carbohydrate transport and metabolism
CLUSTER3584	0.128278	1.55455	0.0744279	purifying selection	COG1929	Glycerate kinase	G	Carbohydrate transport and metabolism
CLUSTER2646	0.0206148	0.518723	0.0397356	purifying selection	COG1216	Glycosyltransferase, GT2 family	G	Carbohydrate transport and metabolism
CLUSTER3690	0.0357538	0.386724	0.110739	purifying selection	COG1621	Sucrose-6-phosphate hydrolase SacC, GH32 family	G	Carbohydrate transport and metabolism
CLUSTER2091	0.0348823	0.821772	0.0308618	purifying selection	COG3037	Ascorbate-specific PTS system IIC component UlaA	G	Carbohydrate transport and metabolism
CLUSTER3040	0.0924325	0.706659	0.131897	purifying selection	COG2814	Predicted arabinose efflux permease AraJ, MFS family	G	Carbohydrate transport and metabolism
CLUSTER3029	0.0284373	0.209313	0.122465	purifying selection	COG2376	Dihydroxyacetone kinase	G	Carbohydrate transport and metabolism
CLUSTER3598	0.0400131	0.344736	0.116069	purifying selection	COG0395	ABC-type glycerol-3-phosphate transport system, permease component	G	Carbohydrate transport and metabolism
CLUSTER3050	0.0374304	0.599537	0.0588701	purifying selection	COG1175	ABC-type sugar transport system, permease component	G	Carbohydrate transport and metabolism
CLUSTER3466	0.0300114	0.720905	0.0335986	purifying selection	COG1082	Sugar phosphate isomerase/epimerase	G	Carbohydrate transport and metabolism
CLUSTER3227	0.0163698	0.36509	0.0433337	purifying selection	COG1175	ABC-type sugar transport system, permease component	G	Carbohydrate transport and metabolism
CLUSTER2309	0.0430641	0.953328	0.0439008	purifying selection	COG2610	H+/gluconate symporter GntT or related permease, GntP/DsdX family	G	Carbohydrate transport and metabolism
CLUSTER2581	0.0766841	0.862295	0.0662469	purifying selection	COG0477	MFS family permease, includes anhydromuropeptide permease AmpG	G;E;P;R	Carbohydrate transport and metabolism;Amino acid transport and metabolism;Inorganic ion transport and metabolism;General function prediction only
CLUSTER2729	0.18327	1.64497	0.107446	purifying selection	COG0477	MFS family permease, includes anhydromuropeptide permease AmpG	G;E;P;R	Carbohydrate transport and metabolism;Amino acid transport and metabolism;Inorganic ion transport and metabolism;General function prediction only
CLUSTER3314	0.0115531	0.39412	0.0159593	purifying selection	COG0477	MFS family permease, includes anhydromuropeptide permease AmpG	G;E;P;R	Carbohydrate transport and metabolism;Amino acid transport and metabolism;Inorganic ion transport and metabolism;General function prediction only
CLUSTER2110	0.130299	0.977114	0.0653747	purifying selection	COG1940	Sugar kinase of the NBD/HSP70 family, may contain an N-terminal HTH domain	G;K	Carbohydrate transport and metabolism;Transcription
CLUSTER2772	0.0330111	0.738015	0.0441476	purifying selection	COG1940	Sugar kinase of the NBD/HSP70 family, may contain an N-terminal HTH domain	G;K	Carbohydrate transport and metabolism;Transcription
CLUSTER1594	0.0780263	1.57869	0.0526548	purifying selection	COG1940	Sugar kinase of the NBD/HSP70 family, may contain an N-terminal HTH domain	G;K	Carbohydrate transport and metabolism;Transcription
CLUSTER4256	0.0106345	0.126515	25.04	positive selection	COG1940	Sugar kinase of the NBD/HSP70 family, may contain an N-terminal HTH domain	G;K	Carbohydrate transport and metabolism;Transcription
CLUSTER3044	0.0540095	0.91513	0.0569152	purifying selection	COG1940	Sugar kinase of the NBD/HSP70 family, may contain an N-terminal HTH domain	G;K	Carbohydrate transport and metabolism;Transcription
CLUSTER4781	0.0225858	0.55903	0.0404017	purifying selection	COG0726	Peptidoglycan/xylan/chitin deacetylase, PgdA/NodB/CDA1 family	G;M	Carbohydrate transport and metabolism;Cell wall/membrane/envelope biogenesis
CLUSTER2304	0.0180843	0.963221	0.0187748	purifying selection	COG0726	Peptidoglycan/xylan/chitin deacetylase, PgdA/NodB/CDA1 family	G;M	Carbohydrate transport and metabolism;Cell wall/membrane/envelope biogenesis
CLUSTER2315	0.0654578	1.01669	0.0761994	purifying selection	COG1762	Phosphotransferase system mannitol/fructose-specific IIA domain (Ntr-type)	G;T	Carbohydrate transport and metabolism;Signal transduction mechanisms
CLUSTER3562	0.00240062	0.148561	0.0792198	purifying selection	COG1762	Phosphotransferase system mannitol/fructose-specific IIA domain (Ntr-type)	G;T	Carbohydrate transport and metabolism;Signal transduction mechanisms
CLUSTER1455	0.042062	0.92466	0.0387247	purifying selection	COG0157	Nicotinate-nucleotide pyrophosphorylase	H	Coenzyme transport and metabolism
CLUSTER1456	0.0491805	1.62592	0.0531839	purifying selection	COG0352	Thiamine monophosphate synthase	H	Coenzyme transport and metabolism
CLUSTER4769	0.065145	1.06323	0.0612709	purifying selection	COG1011	FMN and 5-amino-6-(5-phospho-D-ribitylamino)uracil phosphatase YigB, HAD superfamily (riboflavin biosynthesis)	H	Coenzyme transport and metabolism
CLUSTER1306	0.0311427	0.841898	0.0355508	purifying selection	COG2022	Thiazole synthase ThiGH, ThiG subunit (thiamin biosynthesis)	H	Coenzyme transport and metabolism
CLUSTER4212	0.0451083	0.531339	0.0848955	purifying selection	COG2226	Ubiquinone/menaquinone biosynthesis C-methylase UbiE/MenG	H	Coenzyme transport and metabolism
CLUSTER1646	0.0771603	1.22073	0.0632084	purifying selection	COG0303	Molybdopterin Mo-transferase (molybdopterin biosynthesis)	H	Coenzyme transport and metabolism
CLUSTER1644	0.0695295	1.68437	0.0440488	purifying selection	COG0352	Thiamine monophosphate synthase	H	Coenzyme transport and metabolism
CLUSTER4220	0.00568834	0.0949085	0.0628941	purifying selection	COG0262	Dihydrofolate reductase	H	Coenzyme transport and metabolism
CLUSTER2166	0.0665299	1.0043	0.0846318	purifying selection	COG0262	Dihydrofolate reductase	H	Coenzyme transport and metabolism
CLUSTER2480	0.084016	4.12506	0.0612625	purifying selection	COG0111	Phosphoglycerate dehydrogenase or related dehydrogenase	H	Coenzyme transport and metabolism
CLUSTER1434	0.0404972	0.970957	0.0349894	purifying selection	COG2226	Ubiquinone/menaquinone biosynthesis C-methylase UbiE/MenG	H	Coenzyme transport and metabolism
CLUSTER2147	0.0656444	0.853631	0.069948	purifying selection	COG0262	Dihydrofolate reductase	H	Coenzyme transport and metabolism
CLUSTER2055	0.0547562	0.579489	0.0505251	purifying selection	COG0720	6-pyruvoyl-tetrahydropterin synthase	H	Coenzyme transport and metabolism
CLUSTER1416	0.0640283	0.841723	0.0655366	purifying selection	COG0414	Panthothenate synthetase	H	Coenzyme transport and metabolism
CLUSTER2726	0.0754738	0.601468	0.125498	purifying selection	COG0262	Dihydrofolate reductase	H	Coenzyme transport and metabolism
CLUSTER2029	0.0381158	0.393896	0.0789229	purifying selection	COG0307	Riboflavin synthase alpha chain	H	Coenzyme transport and metabolism
CLUSTER1639	0.0722817	1.17705	0.0682266	purifying selection	COG1165	2-succinyl-5-enolpyruvyl-6-hydroxy-3-cyclohexene-1-carboxylate synthase	H	Coenzyme transport and metabolism
CLUSTER1615	0.102572	0.636288	0.147689	purifying selection	COG2227	2-polyprenyl-3-methyl-5-hydroxy-6-metoxy-1,4-benzoquinol methylase	H	Coenzyme transport and metabolism
CLUSTER1418	0.0537443	0.889456	0.0697935	purifying selection	COG1587	Uroporphyrinogen-III synthase	H	Coenzyme transport and metabolism
CLUSTER2945	0.0413355	0.220437	0.115933	purifying selection	COG0262	Dihydrofolate reductase	H	Coenzyme transport and metabolism
CLUSTER3767	0.0619983	0.203472	0.304702	purifying selection	COG0746	Molybdopterin-guanine dinucleotide biosynthesis protein A	H	Coenzyme transport and metabolism
CLUSTER4255	0.00349609	0.118766	0.0294708	purifying selection	COG0262	Dihydrofolate reductase	H	Coenzyme transport and metabolism
CLUSTER1619	0.154605	1.35305	0.108509	purifying selection	COG0029	Aspartate oxidase	H	Coenzyme transport and metabolism
CLUSTER1702	0.0336896	0.543296	0.0265514	purifying selection	COG2226	Ubiquinone/menaquinone biosynthesis C-methylase UbiE/MenG	H	Coenzyme transport and metabolism
CLUSTER2060	0.0250713	0.73053	0.0337079	purifying selection	COG0303	Molybdopterin Mo-transferase (molybdopterin biosynthesis)	H	Coenzyme transport and metabolism
CLUSTER1189	0.0375858	0.425346	0.0456657	purifying selection	COG3585	Molybdopterin-binding protein MopI	H	Coenzyme transport and metabolism
CLUSTER1403	0.0600767	1.06579	0.0533899	purifying selection	COG0619	ECF-type transporter transmembrane protein EcfT	H	Coenzyme transport and metabolism
CLUSTER2519	0.0761719	0.948817	0.0808522	purifying selection	COG0382	4-hydroxybenzoate polyprenyltransferase	H	Coenzyme transport and metabolism
CLUSTER3799	0.0674922	3.68763	0.0255879	purifying selection	COG0422	4-amino-2-methyl-5-hydroxymethylpyrimidine (HMP) synthase ThiC	H	Coenzyme transport and metabolism
CLUSTER1224	0.0681992	2.54156	0.0234863	purifying selection	COG1057	Nicotinate-nucleotide adenylyltransferase NadD	H	Coenzyme transport and metabolism
CLUSTER1815	0.132671	3.84513	0.066129	purifying selection	COG2227	2-polyprenyl-3-methyl-5-hydroxy-6-metoxy-1,4-benzoquinol methylase	H	Coenzyme transport and metabolism
CLUSTER2458	0.0345534	1.06423	0.0361408	purifying selection	COG1587	Uroporphyrinogen-III synthase	H	Coenzyme transport and metabolism
CLUSTER1371	0.108155	1.19933	0.0745086	purifying selection	COG0325	Pyridoxal 5'-phosphate homeostasis protein YggS, UPF0001 family	H	Coenzyme transport and metabolism
CLUSTER2648	0.241688	1.7068	0.144211	purifying selection	COG2091	Phosphopantetheinyl transferase	H	Coenzyme transport and metabolism
CLUSTER1217	0.0847133	0.961594	0.0724271	purifying selection	COG0327	Putative GTP cyclohydrolase 1 type 2, NIF3 family	H	Coenzyme transport and metabolism
CLUSTER2500	0.133544	0.96116	0.1212	purifying selection	COG1011	FMN and 5-amino-6-(5-phospho-D-ribitylamino)uracil phosphatase YigB, HAD superfamily (riboflavin biosynthesis)	H	Coenzyme transport and metabolism
CLUSTER3245	0.0230766	0.433212	0.0430483	purifying selection	COG0262	Dihydrofolate reductase	H	Coenzyme transport and metabolism
CLUSTER2307	0.0654754	1.4911	0.0426836	purifying selection	COG2329	Heme-degrading monooxygenase HmoA and related ABM domain proteins	H	Coenzyme transport and metabolism
CLUSTER1363	0.052384	0.79109	0.125171	purifying selection	COG2104	Sulfur carrier protein ThiS (thiamine biosynthesis)	H	Coenzyme transport and metabolism
CLUSTER1330	0.0442422	1.09394	0.0288537	purifying selection	COG0379	Quinolinate synthase	H	Coenzyme transport and metabolism
CLUSTER1526	0.0792452	1.56494	0.0611194	purifying selection	COG0619	ECF-type transporter transmembrane protein EcfT	H	Coenzyme transport and metabolism
CLUSTER1249	0.0185272	1.11526	0.0175355	purifying selection	COG0214	Pyridoxal 5'-phosphate synthase subunit PdxS	H	Coenzyme transport and metabolism
CLUSTER2661	0.0540035	0.948329	0.0466842	purifying selection	COG0108	3,4-dihydroxy-2-butanone 4-phosphate synthase	H	Coenzyme transport and metabolism
CLUSTER2532	0.120082	1.26373	0.09359	purifying selection	COG0262	Dihydrofolate reductase	H	Coenzyme transport and metabolism
CLUSTER2188	0.0481781	0.716456	0.0686211	purifying selection	COG0314	Molybdopterin synthase catalytic subunit MoaE	H	Coenzyme transport and metabolism
CLUSTER1201	0.126237	1.47249	0.069781	purifying selection	COG0294	Dihydropteroate synthase	H	Coenzyme transport and metabolism
CLUSTER1251	0.0571805	0.880793	0.0785055	purifying selection	COG0807	GTP cyclohydrolase II	H	Coenzyme transport and metabolism
CLUSTER1507	0.0315356	1.11678	0.0292449	purifying selection	COG1239	Mg-chelatase subunit ChlI	H	Coenzyme transport and metabolism
CLUSTER2464	0.0579902	0.895934	0.0480583	purifying selection	COG0262	Dihydrofolate reductase	H	Coenzyme transport and metabolism
CLUSTER2226	0.0707274	0.982208	0.0636719	purifying selection	COG0142	Geranylgeranyl pyrophosphate synthase	H	Coenzyme transport and metabolism
CLUSTER2134	0.0526778	0.938924	0.0667052	purifying selection	COG1402	Creatinine amidohydrolase/Fe(II)-dependent FAPy formamide hydrolase (riboflavin and F420 biosynthesis)	H	Coenzyme transport and metabolism
CLUSTER1690	0.0965005	0.670038	0.132604	purifying selection	COG0340	Biotin-(acetyl-CoA carboxylase) ligase	H	Coenzyme transport and metabolism
CLUSTER2878	0.290618	3.4863	0.111659	purifying selection	COG2226	Ubiquinone/menaquinone biosynthesis C-methylase UbiE/MenG	H	Coenzyme transport and metabolism
CLUSTER2663	0.224613	1.03344	0.173032	purifying selection	COG4635	Protoporphyrinogen IX oxidase, menaquinone-dependent (flavodoxin domain)	H	Coenzyme transport and metabolism
CLUSTER1379	0.111285	1.55034	0.0663573	purifying selection	COG0212	5-formyltetrahydrofolate cyclo-ligase	H	Coenzyme transport and metabolism
CLUSTER3197	0.0133696	0.262842	0.0333274	purifying selection	COG0654	2-polyprenyl-6-methoxyphenol hydroxylase and related FAD-dependent oxidoreductases	H;C	Coenzyme transport and metabolism;Energy production and conversion
CLUSTER2977	0.0899777	0.851026	0.108378	purifying selection	COG0654	2-polyprenyl-6-methoxyphenol hydroxylase and related FAD-dependent oxidoreductases	H;C	Coenzyme transport and metabolism;Energy production and conversion
CLUSTER2033	0.0767474	1.12682	0.0558998	purifying selection	COG0654	2-polyprenyl-6-methoxyphenol hydroxylase and related FAD-dependent oxidoreductases	H;C	Coenzyme transport and metabolism;Energy production and conversion
CLUSTER3247	0.0207362	0.641142	0.0278531	purifying selection	COG0654	2-polyprenyl-6-methoxyphenol hydroxylase and related FAD-dependent oxidoreductases	H;C	Coenzyme transport and metabolism;Energy production and conversion
CLUSTER1530	0.07456	1.38478	0.031997	purifying selection	COG0654	2-polyprenyl-6-methoxyphenol hydroxylase and related FAD-dependent oxidoreductases	H;C	Coenzyme transport and metabolism;Energy production and conversion
CLUSTER2630	0.147834	1.68111	0.111001	purifying selection	COG1477	FAD:protein FMN transferase ApbE	H;O	Coenzyme transport and metabolism;Posttranslational modification, protein turnover, chaperones
CLUSTER2989	0.0628896	1.06777	0.0493183	purifying selection	COG1477	FAD:protein FMN transferase ApbE	H;O	Coenzyme transport and metabolism;Posttranslational modification, protein turnover, chaperones
CLUSTER4820	0.0143056	0.0772754	0.185125	purifying selection	COG1169	Isochorismate synthase EntC	H;Q	Coenzyme transport and metabolism;Secondary metabolites biosynthesis, transport and catabolism
CLUSTER1524	0.0705806	1.19169	0.0732356	purifying selection	COG1169	Isochorismate synthase EntC	H;Q	Coenzyme transport and metabolism;Secondary metabolites biosynthesis, transport and catabolism
CLUSTER2997	0.0569414	1.22303	0.0321597	purifying selection	COG0596	2-succinyl-6-hydroxy-2,4-cyclohexadiene-1-carboxylate synthase MenH and related esterases, alpha/beta hydrolase fold	H;R	Coenzyme transport and metabolism;General function prediction only
CLUSTER1293	0.0410543	0.542153	0.0663147	purifying selection	COG0596	2-succinyl-6-hydroxy-2,4-cyclohexadiene-1-carboxylate synthase MenH and related esterases, alpha/beta hydrolase fold	H;R	Coenzyme transport and metabolism;General function prediction only
CLUSTER2763	0.11562	0.888971	0.124322	purifying selection	COG0596	2-succinyl-6-hydroxy-2,4-cyclohexadiene-1-carboxylate synthase MenH and related esterases, alpha/beta hydrolase fold	H;R	Coenzyme transport and metabolism;General function prediction only
CLUSTER1271	0.129825	4.75314	0.0560438	purifying selection	COG0596	2-succinyl-6-hydroxy-2,4-cyclohexadiene-1-carboxylate synthase MenH and related esterases, alpha/beta hydrolase fold	H;R	Coenzyme transport and metabolism;General function prediction only
CLUSTER3435	0.00401054	0.211599	0.0151426	purifying selection	COG0596	2-succinyl-6-hydroxy-2,4-cyclohexadiene-1-carboxylate synthase MenH and related esterases, alpha/beta hydrolase fold	H;R	Coenzyme transport and metabolism;General function prediction only
CLUSTER1872	0.179178	1.01663	0.169394	purifying selection	COG0596	2-succinyl-6-hydroxy-2,4-cyclohexadiene-1-carboxylate synthase MenH and related esterases, alpha/beta hydrolase fold	H;R	Coenzyme transport and metabolism;General function prediction only
CLUSTER1856	0.0252186	0.695128	0.0461256	purifying selection	COG2141	Flavin-dependent oxidoreductase, luciferase family (includes alkanesulfonate monooxygenase SsuD and methylene tetrahydromethanopterin reductase)	H;R	Coenzyme transport and metabolism;General function prediction only
CLUSTER1940	0.0903774	1.19895	0.0608202	purifying selection	COG2141	Flavin-dependent oxidoreductase, luciferase family (includes alkanesulfonate monooxygenase SsuD and methylene tetrahydromethanopterin reductase)	H;R	Coenzyme transport and metabolism;General function prediction only
CLUSTER2822	0.0835335	0.890837	0.091944	purifying selection	COG0596	2-succinyl-6-hydroxy-2,4-cyclohexadiene-1-carboxylate synthase MenH and related esterases, alpha/beta hydrolase fold	H;R	Coenzyme transport and metabolism;General function prediction only
CLUSTER2482	0.0804846	0.859642	0.0884791	purifying selection	COG0596	2-succinyl-6-hydroxy-2,4-cyclohexadiene-1-carboxylate synthase MenH and related esterases, alpha/beta hydrolase fold	H;R	Coenzyme transport and metabolism;General function prediction only
CLUSTER2448	0.157372	1.92286	0.0792414	purifying selection	COG0596	2-succinyl-6-hydroxy-2,4-cyclohexadiene-1-carboxylate synthase MenH and related esterases, alpha/beta hydrolase fold	H;R	Coenzyme transport and metabolism;General function prediction only
CLUSTER4246	0.050747	0.563097	0.131361	purifying selection	COG0596	2-succinyl-6-hydroxy-2,4-cyclohexadiene-1-carboxylate synthase MenH and related esterases, alpha/beta hydrolase fold	H;R	Coenzyme transport and metabolism;General function prediction only
CLUSTER2942	0.0372261	0.493483	0.084715	purifying selection	COG0596	2-succinyl-6-hydroxy-2,4-cyclohexadiene-1-carboxylate synthase MenH and related esterases, alpha/beta hydrolase fold	H;R	Coenzyme transport and metabolism;General function prediction only
CLUSTER3611	0.0142068	0.213884	0.0664227	purifying selection	COG0596	2-succinyl-6-hydroxy-2,4-cyclohexadiene-1-carboxylate synthase MenH and related esterases, alpha/beta hydrolase fold	H;R	Coenzyme transport and metabolism;General function prediction only
CLUSTER2579	0.0435053	0.672217	0.0525751	purifying selection	COG0667	Pyridoxal reductase PdxI or related oxidoreductase, aldo/keto reductase family	H;R	Coenzyme transport and metabolism;General function prediction only
CLUSTER4272	0.0172847	0.383451	0.0450768	purifying selection	COG0667	Pyridoxal reductase PdxI or related oxidoreductase, aldo/keto reductase family	H;R	Coenzyme transport and metabolism;General function prediction only
CLUSTER3067	0.0221156	0.920827	0.0243993	purifying selection	COG0596	2-succinyl-6-hydroxy-2,4-cyclohexadiene-1-carboxylate synthase MenH and related esterases, alpha/beta hydrolase fold	H;R	Coenzyme transport and metabolism;General function prediction only
CLUSTER1993	0.0807798	0.819725	0.0555073	purifying selection	COG2141	Flavin-dependent oxidoreductase, luciferase family (includes alkanesulfonate monooxygenase SsuD and methylene tetrahydromethanopterin reductase)	H;R	Coenzyme transport and metabolism;General function prediction only
CLUSTER1527	0.0277726	0.690109	0.0427032	purifying selection	COG2141	Flavin-dependent oxidoreductase, luciferase family (includes alkanesulfonate monooxygenase SsuD and methylene tetrahydromethanopterin reductase)	H;R	Coenzyme transport and metabolism;General function prediction only
CLUSTER2794	0.0318905	0.639695	0.0437386	purifying selection	COG0667	Pyridoxal reductase PdxI or related oxidoreductase, aldo/keto reductase family	H;R	Coenzyme transport and metabolism;General function prediction only
CLUSTER1995	0.0325681	0.93569	0.0294202	purifying selection	COG2141	Flavin-dependent oxidoreductase, luciferase family (includes alkanesulfonate monooxygenase SsuD and methylene tetrahydromethanopterin reductase)	H;R	Coenzyme transport and metabolism;General function prediction only
CLUSTER2477	0.102243	0.786997	0.0941303	purifying selection	COG0596	2-succinyl-6-hydroxy-2,4-cyclohexadiene-1-carboxylate synthase MenH and related esterases, alpha/beta hydrolase fold	H;R	Coenzyme transport and metabolism;General function prediction only
CLUSTER4828	0.0411022	0.469311	0.08758	purifying selection	COG1335	Nicotinamidase-related amidase	H;R	Coenzyme transport and metabolism;General function prediction only
CLUSTER2865	0.0731329	0.564267	0.0647137	purifying selection	COG1335	Nicotinamidase-related amidase	H;R	Coenzyme transport and metabolism;General function prediction only
CLUSTER3046	0.0603339	0.735618	0.0692638	purifying selection	COG0596	2-succinyl-6-hydroxy-2,4-cyclohexadiene-1-carboxylate synthase MenH and related esterases, alpha/beta hydrolase fold	H;R	Coenzyme transport and metabolism;General function prediction only
CLUSTER2207	0.107245	1.23685	0.075818	purifying selection	COG0596	2-succinyl-6-hydroxy-2,4-cyclohexadiene-1-carboxylate synthase MenH and related esterases, alpha/beta hydrolase fold	H;R	Coenzyme transport and metabolism;General function prediction only
CLUSTER4529	0.0645531	0.391372	0.16494	purifying selection	COG0661	Predicted protein kinase regulating ubiquinone biosynthesis, AarF/ABC1/UbiB family	H;T	Coenzyme transport and metabolism;Signal transduction mechanisms
CLUSTER1477	0.031403	1.35139	0.0352918	purifying selection	COG1012	Acyl-CoA reductase or other NAD-dependent aldehyde dehydrogenase	I	Lipid transport and metabolism
CLUSTER2324	0.0269561	0.37659	0.0669026	purifying selection	COG1960	Acyl-CoA dehydrogenase related to the alkylation response protein AidB	I	Lipid transport and metabolism
CLUSTER1285	0.0708164	4.72552	0.0291321	purifying selection	COG0204	1-acyl-sn-glycerol-3-phosphate acyltransferase	I	Lipid transport and metabolism
CLUSTER1935	0.11056	0.891445	0.107606	purifying selection	COG0671	Membrane-associated phospholipid phosphatase	I	Lipid transport and metabolism
CLUSTER1659	0.0300137	1.03286	0.0271635	purifying selection	COG1607	Acyl-CoA hydrolase	I	Lipid transport and metabolism
CLUSTER2497	0.0673379	1.56877	0.0455389	purifying selection	COG3832	Chalcone/flavanone-binding protein YndB, AHSA1/START/SRPBCC domain	I	Lipid transport and metabolism
CLUSTER1314	0.0376394	0.761967	0.0422138	purifying selection	COG1024	Enoyl-CoA hydratase/carnithine racemase	I	Lipid transport and metabolism
CLUSTER2350	0.0580883	1.35004	0.0266427	purifying selection	COG2084	3-hydroxyisobutyrate dehydrogenase or related beta-hydroxyacid dehydrogenase	I	Lipid transport and metabolism
CLUSTER2172	0.0794645	0.782196	0.103192	purifying selection	COG0584	Glycerophosphoryl diester phosphodiesterase	I	Lipid transport and metabolism
CLUSTER1283	0.0600185	1.14186	0.0593501	purifying selection	COG0575	CDP-diglyceride synthetase	I	Lipid transport and metabolism
CLUSTER1597	0.0534083	0.945914	0.0620358	purifying selection	COG1012	Acyl-CoA reductase or other NAD-dependent aldehyde dehydrogenase	I	Lipid transport and metabolism
CLUSTER1590	0.0698877	0.637847	0.0641584	purifying selection	COG1946	Acyl-CoA thioesterase	I	Lipid transport and metabolism
CLUSTER3638	0.00642425	0.14762	0.0497624	purifying selection	COG0584	Glycerophosphoryl diester phosphodiesterase	I	Lipid transport and metabolism
CLUSTER1446	0.0414142	1.33545	0.029073	purifying selection	COG1028	NAD(P)-dependent dehydrogenase, short-chain alcohol dehydrogenase family	I	Lipid transport and metabolism
CLUSTER2109	0.0796509	5.12009	0.0219708	purifying selection	COG0511	Biotin carboxyl carrier protein	I	Lipid transport and metabolism
CLUSTER2325	0.0407158	0.451094	0.0832515	purifying selection	COG1028	NAD(P)-dependent dehydrogenase, short-chain alcohol dehydrogenase family	I	Lipid transport and metabolism
CLUSTER2918	0.103361	1.04031	0.0702056	purifying selection	COG2267	Lysophospholipase, alpha-beta hydrolase superfamily	I	Lipid transport and metabolism
CLUSTER4778	0.0214662	0.553647	0.0387724	purifying selection	COG1012	Acyl-CoA reductase or other NAD-dependent aldehyde dehydrogenase	I	Lipid transport and metabolism
CLUSTER4202	0.0152339	0.451462	0.0359177	purifying selection	COG1250	3-hydroxyacyl-CoA dehydrogenase	I	Lipid transport and metabolism
CLUSTER1262	0.0856468	1.43335	0.0575451	purifying selection	COG2246	Putative flippase GtrA (transmembrane translocase of bactoprenol-linked glucose)	I	Lipid transport and metabolism
CLUSTER2773	0.0160527	0.480165	0.0443764	purifying selection	COG1028	NAD(P)-dependent dehydrogenase, short-chain alcohol dehydrogenase family	I	Lipid transport and metabolism
CLUSTER2626	0.0335952	0.325993	0.0969638	purifying selection	COG0558	Phosphatidylglycerophosphate synthase	I	Lipid transport and metabolism
CLUSTER2964	0.0297348	0.615404	0.0299052	purifying selection	COG1960	Acyl-CoA dehydrogenase related to the alkylation response protein AidB	I	Lipid transport and metabolism
CLUSTER1705	0.0851723	1.00207	0.0847815	purifying selection	COG1947	4-diphosphocytidyl-2C-methyl-D-erythritol kinase	I	Lipid transport and metabolism
CLUSTER2049	0.0880499	1.47192	0.0694996	purifying selection	COG1075	Triacylglycerol esterase/lipase EstA, alpha/beta hydrolase fold	I	Lipid transport and metabolism
CLUSTER2830	0.0284881	0.825457	0.0250704	purifying selection	COG2031	Short chain fatty acids transporter	I	Lipid transport and metabolism
CLUSTER2738	0.026874	0.785142	0.0255276	purifying selection	COG1012	Acyl-CoA reductase or other NAD-dependent aldehyde dehydrogenase	I	Lipid transport and metabolism
CLUSTER2618	0.0997987	0.819321	0.100181	purifying selection	COG3832	Chalcone/flavanone-binding protein YndB, AHSA1/START/SRPBCC domain	I	Lipid transport and metabolism
CLUSTER1953	0.0551705	1.1366	0.044999	purifying selection	COG1012	Acyl-CoA reductase or other NAD-dependent aldehyde dehydrogenase	I	Lipid transport and metabolism
CLUSTER2702	0.0635904	0.707249	0.0979956	purifying selection	COG0584	Glycerophosphoryl diester phosphodiesterase	I	Lipid transport and metabolism
CLUSTER3173	0.329937	3.91676	0.0802705	purifying selection	COG1960	Acyl-CoA dehydrogenase related to the alkylation response protein AidB	I	Lipid transport and metabolism
CLUSTER1634	0.0387146	1.42739	0.0363091	purifying selection	COG0558	Phosphatidylglycerophosphate synthase	I	Lipid transport and metabolism
CLUSTER1387	0.018961	0.560652	0.0364602	purifying selection	COG2057	Acyl-CoA:acetate/3-ketoacid CoA transferase, beta subunit	I	Lipid transport and metabolism
CLUSTER4273	0.0263369	0.0979417	0.268904	purifying selection	COG1028	NAD(P)-dependent dehydrogenase, short-chain alcohol dehydrogenase family	I	Lipid transport and metabolism
CLUSTER4755	0.0328244	0.729353	0.0450048	purifying selection	COG1028	NAD(P)-dependent dehydrogenase, short-chain alcohol dehydrogenase family	I	Lipid transport and metabolism
CLUSTER2484	0.0453083	3.34533	0.0611708	purifying selection	COG1028	NAD(P)-dependent dehydrogenase, short-chain alcohol dehydrogenase family	I	Lipid transport and metabolism
CLUSTER1610	0.0514592	0.572681	0.0518964	purifying selection	COG2084	3-hydroxyisobutyrate dehydrogenase or related beta-hydroxyacid dehydrogenase	I	Lipid transport and metabolism
CLUSTER2921	0.062762	0.921808	0.0312181	purifying selection	COG1028	NAD(P)-dependent dehydrogenase, short-chain alcohol dehydrogenase family	I	Lipid transport and metabolism
CLUSTER2739	0.0210896	0.808952	0.0260703	purifying selection	COG1028	NAD(P)-dependent dehydrogenase, short-chain alcohol dehydrogenase family	I	Lipid transport and metabolism
CLUSTER4227	6.38827e-06	0.00638827	0.001	purifying selection	COG1028	NAD(P)-dependent dehydrogenase, short-chain alcohol dehydrogenase family	I	Lipid transport and metabolism
CLUSTER1322	0.0808285	1.48171	0.0328145	purifying selection	COG1502	Phosphatidylserine/phosphatidylglycerophosphate/cardiolipin synthase	I	Lipid transport and metabolism
CLUSTER1797	0.0530852	5.55128	0.0157979	purifying selection	COG2030	Acyl-CoA dehydratase PaaZ	I	Lipid transport and metabolism
CLUSTER1981	0.118307	1.23937	0.084016	purifying selection	COG0657	Acetyl esterase/lipase	I	Lipid transport and metabolism
CLUSTER3002	0.0521093	0.77736	0.0609556	purifying selection	COG1804	Crotonobetainyl-CoA:carnitine CoA-transferase CaiB and related acyl-CoA transferases	I	Lipid transport and metabolism
CLUSTER1531	0.0859976	1.07324	0.0500966	purifying selection	COG1960	Acyl-CoA dehydrogenase related to the alkylation response protein AidB	I	Lipid transport and metabolism
CLUSTER2647	0.0467526	0.795377	0.0585749	purifying selection	COG0318	O-succinylbenzoic acid-CoA ligase MenE or related acyl-CoA synthetase (AMP-forming)	I	Lipid transport and metabolism
CLUSTER2244	0.0182254	1.80092	0.0144243	purifying selection	COG1028	NAD(P)-dependent dehydrogenase, short-chain alcohol dehydrogenase family	I	Lipid transport and metabolism
CLUSTER2270	0.0362038	0.706846	0.0561754	purifying selection	COG1028	NAD(P)-dependent dehydrogenase, short-chain alcohol dehydrogenase family	I	Lipid transport and metabolism
CLUSTER1758	0.0821558	1.12363	0.0708943	purifying selection	COG4770	Acetyl/propionyl-CoA carboxylase, alpha subunit	I	Lipid transport and metabolism
CLUSTER2370	0.0418459	1.2492	0.034331	purifying selection	COG1028	NAD(P)-dependent dehydrogenase, short-chain alcohol dehydrogenase family	I	Lipid transport and metabolism
CLUSTER2891	0.0812114	0.840996	0.100333	purifying selection	COG0671	Membrane-associated phospholipid phosphatase	I	Lipid transport and metabolism
CLUSTER4822	0.0537674	1.08901	0.0493726	purifying selection	COG0446	NADPH-dependent 2,4-dienoyl-CoA reductase, sulfur reductase, or a related oxidoreductase	I	Lipid transport and metabolism
CLUSTER1214	0.0149439	1.16191	0.00979019	purifying selection	COG0821	4-hydroxy-3-methylbut-2-en-1-yl diphosphate synthase IspG/GcpE	I	Lipid transport and metabolism
CLUSTER1179	0.0838484	1.09532	0.0808254	purifying selection	COG0584	Glycerophosphoryl diester phosphodiesterase	I	Lipid transport and metabolism
CLUSTER2085	0.0482075	0.698054	0.0737548	purifying selection	COG0204	1-acyl-sn-glycerol-3-phosphate acyltransferase	I	Lipid transport and metabolism
CLUSTER2277	0.0857628	0.963952	0.0667037	purifying selection	COG0183	Acetyl-CoA acetyltransferase	I	Lipid transport and metabolism
CLUSTER1771	0.032596	0.843556	0.0302648	purifying selection	COG2030	Acyl-CoA dehydratase PaaZ	I	Lipid transport and metabolism
CLUSTER1518	0.0545569	1.05227	0.0506331	purifying selection	COG1012	Acyl-CoA reductase or other NAD-dependent aldehyde dehydrogenase	I	Lipid transport and metabolism
CLUSTER2122	0.0487092	0.92809	0.0524832	purifying selection	COG0439	Biotin carboxylase	I	Lipid transport and metabolism
CLUSTER1743	0.0452191	0.519085	0.0792407	purifying selection	COG4799	Acetyl-CoA carboxylase, carboxyltransferase component	I	Lipid transport and metabolism
CLUSTER1323	0.0927227	1.17541	0.0788857	purifying selection	COG1960	Acyl-CoA dehydrogenase related to the alkylation response protein AidB	I	Lipid transport and metabolism
CLUSTER1764	0.0638445	0.881957	0.0599504	purifying selection	COG1960	Acyl-CoA dehydrogenase related to the alkylation response protein AidB	I	Lipid transport and metabolism
CLUSTER2687	0.0483449	2.02342	0.0337172	purifying selection	COG1607	Acyl-CoA hydrolase	I	Lipid transport and metabolism
CLUSTER1357	0.030127	0.448088	0.0376893	purifying selection	COG1788	Acyl CoA:acetate/3-ketoacid CoA transferase, alpha subunit	I	Lipid transport and metabolism
CLUSTER2422	0.118141	1.48187	0.0932374	purifying selection	COG3832	Chalcone/flavanone-binding protein YndB, AHSA1/START/SRPBCC domain	I	Lipid transport and metabolism
CLUSTER1187	0.0349491	1.53194	0.0231001	purifying selection	COG0183	Acetyl-CoA acetyltransferase	I	Lipid transport and metabolism
CLUSTER2982	0.0373489	0.685455	0.0543723	purifying selection	COG1028	NAD(P)-dependent dehydrogenase, short-chain alcohol dehydrogenase family	I	Lipid transport and metabolism
CLUSTER2278	0.174851	0.939624	0.141027	purifying selection	COG0318	O-succinylbenzoic acid-CoA ligase MenE or related acyl-CoA synthetase (AMP-forming)	I	Lipid transport and metabolism
CLUSTER1747	0.0291622	0.510622	0.0444643	purifying selection	COG1960	Acyl-CoA dehydrogenase related to the alkylation response protein AidB	I	Lipid transport and metabolism
CLUSTER1538	0.0941407	2.09132	0.0389612	purifying selection	COG0584	Glycerophosphoryl diester phosphodiesterase	I	Lipid transport and metabolism
CLUSTER1813	0.0256186	1.16779	0.0226391	purifying selection	COG1012	Acyl-CoA reductase or other NAD-dependent aldehyde dehydrogenase	I	Lipid transport and metabolism
CLUSTER2784	0.0108673	0.561483	0.0266386	purifying selection	COG1028	NAD(P)-dependent dehydrogenase, short-chain alcohol dehydrogenase family	I	Lipid transport and metabolism
CLUSTER1647	0.0522432	0.747581	0.0750088	purifying selection	COG1012	Acyl-CoA reductase or other NAD-dependent aldehyde dehydrogenase	I	Lipid transport and metabolism
CLUSTER3039	0.0999414	0.949103	0.0908798	purifying selection	COG1024	Enoyl-CoA hydratase/carnithine racemase	I	Lipid transport and metabolism
CLUSTER1997	0.0918838	0.555955	0.10172	purifying selection	COG1597	Phosphatidylglycerol kinase, diacylglycerol kinase family	I;R	Lipid transport and metabolism;General function prediction only
CLUSTER2413	0.0252778	0.945369	0.0221374	purifying selection	COG2303	Choline dehydrogenase or related flavoprotein	I;R	Lipid transport and metabolism;General function prediction only
CLUSTER1291	0.0456368	1.01958	0.0391967	purifying selection	COG0566	tRNA G18 (ribose-2'-O)-methylase SpoU	J	Translation, ribosomal structure and biogenesis
CLUSTER1662	0.0739427	0.853867	0.0845392	purifying selection	COG0564	Pseudouridine synthase RluA, 23S rRNA- or tRNA-specific	J	Translation, ribosomal structure and biogenesis
CLUSTER1496	0.00886525	0.796399	0.0111317	purifying selection	COG0257	Ribosomal protein L36	J	Translation, ribosomal structure and biogenesis
CLUSTER1270	0.0846848	1.44825	0.0181594	purifying selection	COG0441	Threonyl-tRNA synthetase	J	Translation, ribosomal structure and biogenesis
CLUSTER1276	0.0488944	1.11011	0.0462499	purifying selection	COG1234	Ribonuclease BN, tRNA processing enzyme	J	Translation, ribosomal structure and biogenesis
CLUSTER1263	0.08738	1.30093	0.0651251	purifying selection	COG0456	Ribosomal protein S18 acetylase RimI and related acetyltransferases	J	Translation, ribosomal structure and biogenesis
CLUSTER1442	0.065814	1.03615	0.0634981	purifying selection	COG2606	Cys-tRNA(Pro) deacylase, prolyl-tRNA editing enzyme YbaK/EbsC	J	Translation, ribosomal structure and biogenesis
CLUSTER4756	0.0354098	0.576979	0.061371	purifying selection	COG1234	Ribonuclease BN, tRNA processing enzyme	J	Translation, ribosomal structure and biogenesis
CLUSTER1717	0.0760482	1.83309	0.0135081	purifying selection	COG0230	Ribosomal protein L34	J	Translation, ribosomal structure and biogenesis
CLUSTER3127	0.445149	3.06797	0.144388	purifying selection	COG0456	Ribosomal protein S18 acetylase RimI and related acetyltransferases	J	Translation, ribosomal structure and biogenesis
CLUSTER1729	0.0508786	1.0401	0.041345	purifying selection	COG1186	Protein chain release factor PrfB	J	Translation, ribosomal structure and biogenesis
CLUSTER1728	0.141255	1.97596	0.0714866	purifying selection	COG0008	Glutamyl- or glutaminyl-tRNA synthetase	J	Translation, ribosomal structure and biogenesis
CLUSTER1944	0.06519	0.791003	0.0774736	purifying selection	COG0154	Asp-tRNAAsn/Glu-tRNAGln amidotransferase A subunit or related amidase	J	Translation, ribosomal structure and biogenesis
CLUSTER2483	0.061986	1.08325	0.0564008	purifying selection	COG0590	tRNA(Arg) A34 adenosine deaminase TadA	J	Translation, ribosomal structure and biogenesis
CLUSTER1397	0.0192166	0.676418	0.0331627	purifying selection	COG0684	RNA degradosome component RraA (regulator of RNase E activity)	J	Translation, ribosomal structure and biogenesis
CLUSTER1393	0.0716404	0.6439	0.0982946	purifying selection	COG1921	Seryl-tRNA(Sec) selenium transferase	J	Translation, ribosomal structure and biogenesis
CLUSTER2076	0.0638516	0.688641	0.083998	purifying selection	COG2850	Ribosomal protein L16 Arg81 hydroxylase, contains JmjC domain	J	Translation, ribosomal structure and biogenesis
CLUSTER2073	0.0375294	0.92462	0.0416292	purifying selection	COG1514	RNA 2',3'-cyclic phosphodiesterase (2'-5' RNA ligase)	J	Translation, ribosomal structure and biogenesis
CLUSTER1221	0.0296992	0.714175	0.0271837	purifying selection	COG0721	Asp-tRNAAsn/Glu-tRNAGln amidotransferase C subunit	J	Translation, ribosomal structure and biogenesis
CLUSTER1185	0.106969	2.01728	0.0541761	purifying selection	COG2501	Ribosome-associated protein YbcJ, S4-like RNA-binding protein	J	Translation, ribosomal structure and biogenesis
CLUSTER2527	0.028681	0.696373	0.0256788	purifying selection	COG0595	mRNA degradation ribonuclease J1/J2	J	Translation, ribosomal structure and biogenesis
CLUSTER1515	0.109106	0.880108	0.0973487	purifying selection	COG1054	tRNA U34 5'-hydroxylase TrhO, rhodanese family	J	Translation, ribosomal structure and biogenesis
CLUSTER1219	0.118749	1.25624	0.0805639	purifying selection	COG1530	Ribonuclease G or E	J	Translation, ribosomal structure and biogenesis
CLUSTER1375	0.0768099	1.07575	0.0753497	purifying selection	COG1514	RNA 2',3'-cyclic phosphodiesterase (2'-5' RNA ligase)	J	Translation, ribosomal structure and biogenesis
CLUSTER1196	0.0500495	0.282241	0.0843457	purifying selection	COG0255	Ribosomal protein L29	J	Translation, ribosomal structure and biogenesis
CLUSTER1352	0.105063	0.793661	0.107719	purifying selection	COG0456	Ribosomal protein S18 acetylase RimI and related acetyltransferases	J	Translation, ribosomal structure and biogenesis
CLUSTER1228	0.075735	4.70279	0.0292679	purifying selection	COG0357	16S rRNA G527 N7-methylase RsmG (former glucose-inhibited division protein B)	J	Translation, ribosomal structure and biogenesis
CLUSTER1539	0.06376	0.830456	0.0568159	purifying selection	COG3276	Selenocysteine-specific translation elongation factor SelB	J	Translation, ribosomal structure and biogenesis
CLUSTER1245	0.0560622	1.01975	0.0625467	purifying selection	COG0590	tRNA(Arg) A34 adenosine deaminase TadA	J	Translation, ribosomal structure and biogenesis
CLUSTER4238	0.310098	1.6286	0.194514	purifying selection	COG0456	Ribosomal protein S18 acetylase RimI and related acetyltransferases	J	Translation, ribosomal structure and biogenesis
CLUSTER2782	0.0477197	0.632669	0.0666064	purifying selection	COG0456	Ribosomal protein S18 acetylase RimI and related acetyltransferases	J	Translation, ribosomal structure and biogenesis
CLUSTER2185	0.160837	2.02689	0.0721433	purifying selection	COG4122	tRNA 5-hydroxyU34 O-methylase TrmR/YrrM	J	Translation, ribosomal structure and biogenesis
CLUSTER1207	0.0373993	0.882135	0.0407953	purifying selection	COG0030	16S rRNA A1518 and A1519 N6-dimethyltransferase RsmA/KsgA/DIM1 (may also have DNA glycosylase/AP lyase activity)	J	Translation, ribosomal structure and biogenesis
CLUSTER2460	0.0817192	2.6667	0.0280198	purifying selection	COG0590	tRNA(Arg) A34 adenosine deaminase TadA	J	Translation, ribosomal structure and biogenesis
CLUSTER2882	0.0723182	0.978438	0.0629599	purifying selection	COG5271	Midasin, AAA ATPase with vWA domain, involved in ribosome maturation	J	Translation, ribosomal structure and biogenesis
CLUSTER1238	0.0397476	1.05445	0.0338749	purifying selection	COG1188	Ribosomal 50S subunit-recycling heat shock protein, contains S4 domain	J	Translation, ribosomal structure and biogenesis
CLUSTER1535	0.0462502	1.0819	0.0428221	purifying selection	COG0009	tRNA A37 threonylcarbamoyladenosine synthetase subunit TsaC/SUA5/YrdC	J	Translation, ribosomal structure and biogenesis
CLUSTER1242	0.0418833	1.81316	0.0247017	purifying selection	COG0064	Asp-tRNAAsn/Glu-tRNAGln amidotransferase B subunit	J	Translation, ribosomal structure and biogenesis
CLUSTER2322	0.0746237	1.24447	0.0432964	purifying selection	COG0252	L-asparaginase/archaeal Glu-tRNAGln amidotransferase subunit D	J;E	Translation, ribosomal structure and biogenesis;Amino acid transport and metabolism
CLUSTER2115	0.00900085	0.144414	0.03476	purifying selection	COG0425	Sulfur carrier protein TusA (tRNA thiolation, molybdenum cofactor biosynthesis)	J;H;O	Translation, ribosomal structure and biogenesis;Coenzyme transport and metabolism;Posttranslational modification, protein turnover, chaperones
CLUSTER1188	0.0966875	0.816764	0.0982612	purifying selection	COG0816	YqgF/RuvX protein, pre-16S rRNA maturation RNase/Holliday junction resolvase/anti-termination factor	J;L;K	Translation, ribosomal structure and biogenesis;Replication, recombination and repair;Transcription
CLUSTER1290	0.0372956	0.73352	0.0475517	purifying selection	COG1670	Protein N-acetyltransferase, RimJ/RimL family	J;O	Translation, ribosomal structure and biogenesis;Posttranslational modification, protein turnover, chaperones
CLUSTER1536	0.101297	1.27004	0.0864368	purifying selection	COG1670	Protein N-acetyltransferase, RimJ/RimL family	J;O	Translation, ribosomal structure and biogenesis;Posttranslational modification, protein turnover, chaperones
CLUSTER1697	0.0495957	0.794611	0.0751371	purifying selection	COG1670	Protein N-acetyltransferase, RimJ/RimL family	J;O	Translation, ribosomal structure and biogenesis;Posttranslational modification, protein turnover, chaperones
CLUSTER1641	0.0497016	0.782269	0.0514655	purifying selection	COG1670	Protein N-acetyltransferase, RimJ/RimL family	J;O	Translation, ribosomal structure and biogenesis;Posttranslational modification, protein turnover, chaperones
CLUSTER4216	0.0152566	0.0112147	1.3604	positive selection	COG1695	DNA-binding transcriptional regulator, PadR family	K	Transcription
CLUSTER2589	0.0593989	0.668423	0.0858507	purifying selection	COG0583	DNA-binding transcriptional regulator, LysR family	K	Transcription
CLUSTER4280	0.0267048	0.0865897	0.308406	purifying selection	COG1309	DNA-binding protein, AcrR family, includes nucleoid occlusion protein SlmA	K	Transcription
CLUSTER2760	0.0261358	0.473099	0.0491118	purifying selection	COG1396	Transcriptional regulator, contains XRE-family HTH domain	K	Transcription
CLUSTER2770	0.0268792	0.845579	0.0337256	purifying selection	COG1609	DNA-binding transcriptional regulator, LacI/PurR family	K	Transcription
CLUSTER1294	0.0244544	1.23441	0.0202979	purifying selection	COG1396	Transcriptional regulator, contains XRE-family HTH domain	K	Transcription
CLUSTER2177	0.0221963	0.527779	0.0910122	purifying selection	COG1595	DNA-directed RNA polymerase specialized sigma subunit, sigma24 family	K	Transcription
CLUSTER1667	0.105147	0.991253	0.097199	purifying selection	COG2315	Predicted DNA-binding protein with double-wing structural motif, MmcQ/YjbR family	K	Transcription
CLUSTER3652	6.87852e-06	0.00687852	0.001	purifying selection	COG1309	DNA-binding protein, AcrR family, includes nucleoid occlusion protein SlmA	K	Transcription
CLUSTER2766	0.0238789	1.04309	0.0240551	purifying selection	COG2186	DNA-binding transcriptional regulator, FadR family	K	Transcription
CLUSTER3188	0.0441624	1.38301	0.0424935	purifying selection	COG1846	DNA-binding transcriptional regulator, MarR family	K	Transcription
CLUSTER1463	0.0142478	1.41237	0.0122678	purifying selection	COG1522	DNA-binding transcriptional regulator, Lrp family	K	Transcription
CLUSTER4817	0.0289445	0.448071	0.0645979	purifying selection	COG1414	DNA-binding transcriptional regulator, IclR family	K	Transcription
CLUSTER4819	0.146093	3.21008	0.0455107	purifying selection	COG1846	DNA-binding transcriptional regulator, MarR family	K	Transcription
CLUSTER2008	0.115268	1.23889	0.0838782	purifying selection	COG1846	DNA-binding transcriptional regulator, MarR family	K	Transcription
CLUSTER1454	0.0751929	0.967023	0.0628488	purifying selection	COG1959	DNA-binding transcriptional regulator, IscR family	K	Transcription
CLUSTER2903	0.0556917	0.76659	0.0677489	purifying selection	COG1609	DNA-binding transcriptional regulator, LacI/PurR family	K	Transcription
CLUSTER4806	0.00415214	0.0229134	0.18121	purifying selection	COG2378	Predicted DNA-binding transcriptional regulator YobV, contains HTH and WYL domains	K	Transcription
CLUSTER1912	0.0893048	1.03221	0.0904168	purifying selection	COG0583	DNA-binding transcriptional regulator, LysR family	K	Transcription
CLUSTER1909	0.0273316	0.970572	0.0247704	purifying selection	COG0583	DNA-binding transcriptional regulator, LysR family	K	Transcription
CLUSTER4789	0.0024255	0.0966419	0.0250978	purifying selection	COG1396	Transcriptional regulator, contains XRE-family HTH domain	K	Transcription
CLUSTER4205	0.038982	0.779523	0.049124	purifying selection	COG1802	DNA-binding transcriptional regulator, GntR family	K	Transcription
CLUSTER3645	0.0558155	0.521527	0.0916355	purifying selection	COG2188	DNA-binding transcriptional regulator, GntR family	K	Transcription
CLUSTER2911	0.0336035	0.675673	0.0609446	purifying selection	COG3284	Transcriptional regulator DhaR of acetoin/glycerol metabolism	K	Transcription
CLUSTER2439	0.0361722	0.85129	0.0514285	purifying selection	COG2188	DNA-binding transcriptional regulator, GntR family	K	Transcription
CLUSTER2596	0.0709802	1.18199	0.0723856	purifying selection	COG1396	Transcriptional regulator, contains XRE-family HTH domain	K	Transcription
CLUSTER1650	0.0613012	1.1579	0.061132	purifying selection	COG1414	DNA-binding transcriptional regulator, IclR family	K	Transcription
CLUSTER3633	7.92439e-05	0.0792439	0.001	purifying selection	COG1414	DNA-binding transcriptional regulator, IclR family	K	Transcription
CLUSTER1593	0.0504108	0.986563	0.048509	purifying selection	COG1414	DNA-binding transcriptional regulator, IclR family	K	Transcription
CLUSTER4809	0.0104879	0.102448	0.102373	purifying selection	COG3682	Transcriptional regulator, CopY/TcrY family	K	Transcription
CLUSTER3650	0.11243	2.44281	0.0512352	purifying selection	COG1846	DNA-binding transcriptional regulator, MarR family	K	Transcription
CLUSTER2774	0.201707	1.79291	0.124571	purifying selection	COG1595	DNA-directed RNA polymerase specialized sigma subunit, sigma24 family	K	Transcription
CLUSTER2160	0.0202937	0.290403	0.0516404	purifying selection	COG3284	Transcriptional regulator DhaR of acetoin/glycerol metabolism	K	Transcription
CLUSTER1304	0.0983445	0.945202	0.0966367	purifying selection	COG1846	DNA-binding transcriptional regulator, MarR family	K	Transcription
CLUSTER2032	0.0487155	0.565588	0.0661753	purifying selection	COG1396	Transcriptional regulator, contains XRE-family HTH domain	K	Transcription
CLUSTER2608	0.100559	1.64424	0.0449821	purifying selection	COG1309	DNA-binding protein, AcrR family, includes nucleoid occlusion protein SlmA	K	Transcription
CLUSTER4235	0.00116116	0.0325022	0.0394437	purifying selection	COG1609	DNA-binding transcriptional regulator, LacI/PurR family	K	Transcription
CLUSTER1601	0.108559	0.807921	0.106105	purifying selection	COG1846	DNA-binding transcriptional regulator, MarR family	K	Transcription
CLUSTER3553	0.00261058	0.0862891	0.0302538	purifying selection	COG1695	DNA-binding transcriptional regulator, PadR family	K	Transcription
CLUSTER2041	0.209892	3.17613	0.0562342	purifying selection	COG2508	DNA-binding transcriptional regulator, PucR/PutR family	K	Transcription
CLUSTER3384	0.00201832	0.116993	0.0172516	purifying selection	COG1609	DNA-binding transcriptional regulator, LacI/PurR family	K	Transcription
CLUSTER2384	0.0886966	1.05738	0.0506178	purifying selection	COG1609	DNA-binding transcriptional regulator, LacI/PurR family	K	Transcription
CLUSTER2550	0.117144	1.11846	0.093073	purifying selection	COG1595	DNA-directed RNA polymerase specialized sigma subunit, sigma24 family	K	Transcription
CLUSTER3017	0.141477	0.762732	0.168982	purifying selection	COG1309	DNA-binding protein, AcrR family, includes nucleoid occlusion protein SlmA	K	Transcription
CLUSTER1437	0.0203287	0.498904	0.060775	purifying selection	COG1309	DNA-binding protein, AcrR family, includes nucleoid occlusion protein SlmA	K	Transcription
CLUSTER2491	0.132287	1.0735	0.0863125	purifying selection	COG1802	DNA-binding transcriptional regulator, GntR family	K	Transcription
CLUSTER2493	0.1022	0.876732	0.0772171	purifying selection	COG1846	DNA-binding transcriptional regulator, MarR family	K	Transcription
CLUSTER2951	0.0436717	0.970877	0.0449817	purifying selection	COG1609	DNA-binding transcriptional regulator, LacI/PurR family	K	Transcription
CLUSTER1898	0.0519442	0.85871	0.0584574	purifying selection	COG1695	DNA-binding transcriptional regulator, PadR family	K	Transcription
CLUSTER1966	0.0817385	0.904091	0.0818946	purifying selection	COG1309	DNA-binding protein, AcrR family, includes nucleoid occlusion protein SlmA	K	Transcription
CLUSTER2664	0.0616333	1.06184	0.0479924	purifying selection	COG1609	DNA-binding transcriptional regulator, LacI/PurR family	K	Transcription
CLUSTER1564	0.0464342	0.831098	0.0510795	purifying selection	COG2186	DNA-binding transcriptional regulator, FadR family	K	Transcription
CLUSTER2971	0.0244756	0.364237	0.0447963	purifying selection	COG2207	AraC-type DNA-binding domain and AraC-containing proteins	K	Transcription
CLUSTER1617	0.0720052	0.813593	0.0761962	purifying selection	COG1309	DNA-binding protein, AcrR family, includes nucleoid occlusion protein SlmA	K	Transcription
CLUSTER2745	0.0426907	0.648602	0.0659826	purifying selection	COG2207	AraC-type DNA-binding domain and AraC-containing proteins	K	Transcription
CLUSTER3610	0.257401	4.16761	0.0633085	purifying selection	COG2909	ATP-, maltotriose- and DNA-dependent transcriptional regulator MalT	K	Transcription
CLUSTER3766	0.0520876	2.07713	0.0253019	purifying selection	COG1414	DNA-binding transcriptional regulator, IclR family	K	Transcription
CLUSTER2969	0.0375026	1.31307	0.029273	purifying selection	COG0583	DNA-binding transcriptional regulator, LysR family	K	Transcription
CLUSTER2382	0.0347428	0.92215	0.0392344	purifying selection	COG1522	DNA-binding transcriptional regulator, Lrp family	K	Transcription
CLUSTER1965	0.0747035	0.684893	0.121062	purifying selection	COG1309	DNA-binding protein, AcrR family, includes nucleoid occlusion protein SlmA	K	Transcription
CLUSTER1726	0.0597238	0.894677	0.0891653	purifying selection	COG1595	DNA-directed RNA polymerase specialized sigma subunit, sigma24 family	K	Transcription
CLUSTER2816	0.0863089	1.32729	0.0650514	purifying selection	COG2186	DNA-binding transcriptional regulator, FadR family	K	Transcription
CLUSTER2499	0.0827462	0.545805	0.0771236	purifying selection	COG2186	DNA-binding transcriptional regulator, FadR family	K	Transcription
CLUSTER1550	0.126043	1.23921	0.0652089	purifying selection	COG1414	DNA-binding transcriptional regulator, IclR family	K	Transcription
CLUSTER1738	0.0770009	0.998329	0.0576895	purifying selection	COG1309	DNA-binding protein, AcrR family, includes nucleoid occlusion protein SlmA	K	Transcription
CLUSTER4259	0.0495851	0.285612	0.17361	purifying selection	COG0789	DNA-binding transcriptional regulator, MerR family	K	Transcription
CLUSTER1233	0.0224739	1.28906	0.0236228	purifying selection	COG1414	DNA-binding transcriptional regulator, IclR family	K	Transcription
CLUSTER2120	0.0541473	0.805993	0.0197148	purifying selection	COG0640	DNA-binding transcriptional regulator, ArsR family	K	Transcription
CLUSTER3116	0.0372876	0.8298	0.0466051	purifying selection	COG1846	DNA-binding transcriptional regulator, MarR family	K	Transcription
CLUSTER1361	0.147063	1.76619	0.125555	purifying selection	COG1725	DNA-binding transcriptional regulator YhcF, GntR family	K	Transcription
CLUSTER3213	0.0283423	0.490918	0.0401955	purifying selection	COG2188	DNA-binding transcriptional regulator, GntR family	K	Transcription
CLUSTER2471	0.0711848	0.70939	0.0970144	purifying selection	COG1309	DNA-binding protein, AcrR family, includes nucleoid occlusion protein SlmA	K	Transcription
CLUSTER3592	0.0871767	1.19547	0.0708628	purifying selection	COG1609	DNA-binding transcriptional regulator, LacI/PurR family	K	Transcription
CLUSTER3260	0.0640774	0.918515	0.0666461	purifying selection	COG1846	DNA-binding transcriptional regulator, MarR family	K	Transcription
CLUSTER3248	0.00623662	0.254378	0.0139399	purifying selection	COG1414	DNA-binding transcriptional regulator, IclR family	K	Transcription
CLUSTER3047	0.053102	0.995242	0.0474593	purifying selection	COG1609	DNA-binding transcriptional regulator, LacI/PurR family	K	Transcription
CLUSTER2404	0.0607687	0.811074	0.0706311	purifying selection	COG1309	DNA-binding protein, AcrR family, includes nucleoid occlusion protein SlmA	K	Transcription
CLUSTER4219	0.000877154	0.0127183	0.0777434	purifying selection	COG0583	DNA-binding transcriptional regulator, LysR family	K	Transcription
CLUSTER1257	0.0728386	1.28578	0.0501945	purifying selection	COG1846	DNA-binding transcriptional regulator, MarR family	K	Transcription
CLUSTER2514	0.131624	0.937219	0.0841217	purifying selection	COG2378	Predicted DNA-binding transcriptional regulator YobV, contains HTH and WYL domains	K	Transcription
CLUSTER2798	0.0424407	2.0479	0.0163662	purifying selection	COG1522	DNA-binding transcriptional regulator, Lrp family	K	Transcription
CLUSTER2280	0.367287	2.85547	0.11986	purifying selection	COG1309	DNA-binding protein, AcrR family, includes nucleoid occlusion protein SlmA	K	Transcription
CLUSTER3021	0.174683	1.81355	0.0963208	purifying selection	COG1309	DNA-binding protein, AcrR family, includes nucleoid occlusion protein SlmA	K	Transcription
CLUSTER3591	0.0266695	0.41831	0.0637554	purifying selection	COG0583	DNA-binding transcriptional regulator, LysR family	K	Transcription
CLUSTER1359	0.0264221	1.57849	0.0188599	purifying selection	COG1937	DNA-binding transcriptional regulator, FrmR family	K	Transcription
CLUSTER4823	0.0251487	0.156142	0.161063	purifying selection	COG2207	AraC-type DNA-binding domain and AraC-containing proteins	K	Transcription
CLUSTER2409	0.108796	1.26548	0.0793647	purifying selection	COG2186	DNA-binding transcriptional regulator, FadR family	K	Transcription
CLUSTER2128	0.0796692	0.772774	0.10782	purifying selection	COG2207	AraC-type DNA-binding domain and AraC-containing proteins	K	Transcription
CLUSTER2758	0.0524988	0.624225	0.0990584	purifying selection	COG1846	DNA-binding transcriptional regulator, MarR family	K	Transcription
CLUSTER1374	0.0529289	1.54971	0.0363105	purifying selection	COG1846	DNA-binding transcriptional regulator, MarR family	K	Transcription
CLUSTER3308	0.0290495	0.394446	0.0470158	purifying selection	COG2186	DNA-binding transcriptional regulator, FadR family	K	Transcription
CLUSTER2306	0.0438666	0.739736	0.0737943	purifying selection	COG1846	DNA-binding transcriptional regulator, MarR family	K	Transcription
CLUSTER1408	0.038409	0.908743	0.0511654	purifying selection	COG0781	Transcription antitermination protein NusB	K	Transcription
CLUSTER1212	0.0580083	1.48774	0.0663857	purifying selection	COG1758	DNA-directed RNA polymerase, subunit K/omega	K	Transcription
CLUSTER2297	0.084481	0.920618	0.0423675	purifying selection	COG1414	DNA-binding transcriptional regulator, IclR family	K	Transcription
CLUSTER1240	0.0322474	1.15023	0.0307461	purifying selection	COG1327	Transcriptional regulator NrdR, contains Zn-ribbon and ATP-cone domains	K	Transcription
CLUSTER2753	0.0492882	1.03437	0.0457178	purifying selection	COG1609	DNA-binding transcriptional regulator, LacI/PurR family	K	Transcription
CLUSTER3000	0.0531745	1.17143	0.0407358	purifying selection	COG1695	DNA-binding transcriptional regulator, PadR family	K	Transcription
CLUSTER2442	0.301992	4.71277	0.0610207	purifying selection	COG1725	DNA-binding transcriptional regulator YhcF, GntR family	K	Transcription
CLUSTER2896	0.0563779	0.662529	0.0482489	purifying selection	COG1522	DNA-binding transcriptional regulator, Lrp family	K	Transcription
CLUSTER3306	0.0236316	0.301779	0.0850295	purifying selection	COG4977	Transcriptional regulator GlxA, contains an amidase domain and an AraC-type DNA-binding HTH domain	K	Transcription
CLUSTER1787	0.053644	0.553307	0.0888646	purifying selection	COG0583	DNA-binding transcriptional regulator, LysR family	K	Transcription
CLUSTER2201	0.0725408	1.08355	0.0553421	purifying selection	COG5450	Transcription regulator of the Arc/MetJ class	K	Transcription
CLUSTER1978	0.0491115	1.44207	0.0576108	purifying selection	COG2186	DNA-binding transcriptional regulator, FadR family	K	Transcription
CLUSTER1336	0.0987728	1.44217	0.0835643	purifying selection	COG3695	Alkylated DNA nucleotide flippase Atl1, participates in nucleotide excision repair, Ada-like DNA-binding domain	K	Transcription
CLUSTER2849	0.0177557	0.281754	0.0629467	purifying selection	COG2186	DNA-binding transcriptional regulator, FadR family	K	Transcription
CLUSTER1820	0.211766	1.08736	0.177842	purifying selection	COG0640	DNA-binding transcriptional regulator, ArsR family	K	Transcription
CLUSTER1325	0.00342727	0.377153	0.00357926	purifying selection	COG1278	Cold shock protein, CspA family	K	Transcription
CLUSTER1431	0.073339	1.02271	0.0647947	purifying selection	COG1167	DNA-binding transcriptional regulator, MocR family, contains an aminotransferase domain	K;E	Transcription;Amino acid transport and metabolism
CLUSTER1990	0.0520439	0.60277	0.0589827	purifying selection	COG1167	DNA-binding transcriptional regulator, MocR family, contains an aminotransferase domain	K;E	Transcription;Amino acid transport and metabolism
CLUSTER2529	0.0203948	0.619489	0.032766	purifying selection	COG1061	Superfamily II DNA or RNA helicase	K;L	Transcription;Replication, recombination and repair
CLUSTER2114	0.0569593	2.01336	0.0304867	purifying selection	COG1983	Phage shock protein PspC (stress-responsive transcriptional regulator)	K;T	Transcription;Signal transduction mechanisms
CLUSTER1540	0.0369549	0.983747	0.0401825	purifying selection	COG4565	DNA-binding response regulator DpiB of citrate/malate metabolism	K;T	Transcription;Signal transduction mechanisms
CLUSTER1243	0.0643899	1.42453	0.0460064	purifying selection	COG4565	DNA-binding response regulator DpiB of citrate/malate metabolism	K;T	Transcription;Signal transduction mechanisms
CLUSTER1279	0.0382432	0.662262	0.033628	purifying selection	COG0513	Superfamily II DNA and RNA helicase	L	Replication, recombination and repair
CLUSTER1879	0.030454	0.450566	0.059	purifying selection	COG0514	Superfamily II DNA helicase RecQ	L	Replication, recombination and repair
CLUSTER2868	0.0419304	1.74359	0.0342023	purifying selection	COG0305	Replicative DNA helicase	L	Replication, recombination and repair
CLUSTER1877	0.0693925	0.655702	0.101042	purifying selection	COG0420	DNA repair exonuclease SbcCD nuclease subunit	L	Replication, recombination and repair
CLUSTER2178	0.130687	0.796601	0.174251	purifying selection	COG2818	3-methyladenine DNA glycosylase Tag	L	Replication, recombination and repair
CLUSTER1854	0.0964189	1.37309	0.0749408	purifying selection	COG0758	Predicted Rossmann fold nucleotide-binding protein DprA/Smf involved in DNA uptake	L	Replication, recombination and repair
CLUSTER1871	0.0985707	2.33819	0.0350002	purifying selection	COG0178	Excinuclease UvrABC ATPase subunit	L	Replication, recombination and repair
CLUSTER1653	0.118457	0.694721	0.170676	purifying selection	COG0792	Predicted endonuclease distantly related to archaeal Holliday junction resolvase, YraN/UPF0102 family	L	Replication, recombination and repair
CLUSTER3297	0.00194318	0.0661971	0.0323686	purifying selection	COG3972	Superfamily I DNA and RNA helicases	L	Replication, recombination and repair
CLUSTER2320	0.092113	1.18001	0.0689782	purifying selection	COG0419	DNA repair exonuclease SbcCD ATPase subunit	L	Replication, recombination and repair
CLUSTER1929	0.0997627	0.817481	0.118809	purifying selection	COG3214	DNA glycosylase YcaQ, repair of DNA interstrand crosslinks	L	Replication, recombination and repair
CLUSTER1482	0.067366	1.13101	0.0624226	purifying selection	COG0415	Deoxyribodipyrimidine photolyase	L	Replication, recombination and repair
CLUSTER1932	0.0247771	0.671987	0.0323082	purifying selection	COG1533	DNA repair photolyase	L	Replication, recombination and repair
CLUSTER1713	0.133822	1.14612	0.105868	purifying selection	COG0350	DNA repair enzyme Ada (O6-methylguanine-DNA--protein-cysteine methyltransferase)	L	Replication, recombination and repair
CLUSTER3159	0.051353	0.938956	0.0605291	purifying selection	COG2852	Very-short-patch-repair endonuclease	L	Replication, recombination and repair
CLUSTER4261	0.261584	2.91526	0.0991151	purifying selection	COG0270	DNA-cytosine methylase	L	Replication, recombination and repair
CLUSTER3615	0.110042	0.698241	0.117719	purifying selection	COG0122	3-methyladenine DNA glycosylase/8-oxoguanine DNA glycosylase	L	Replication, recombination and repair
CLUSTER3236	0.061278	0.650324	0.0992249	purifying selection	COG4912	3-methyladenine DNA glycosylase AlkD	L	Replication, recombination and repair
CLUSTER4741	0.173384	0.576736	0.300629	purifying selection	COG1555	DNA uptake protein ComE or related DNA-binding protein	L	Replication, recombination and repair
CLUSTER3287	0.471999	2.43863	0.179293	purifying selection	COG3727	G:T-mismatch repair DNA endonuclease Vsr, very short patch repair protein	L	Replication, recombination and repair
CLUSTER1942	0.0361488	1.37434	0.0284661	purifying selection	COG0350	DNA repair enzyme Ada (O6-methylguanine-DNA--protein-cysteine methyltransferase)	L	Replication, recombination and repair
CLUSTER2203	0.0599901	1.28036	0.0421996	purifying selection	COG3569	DNA topoisomerase IB	L	Replication, recombination and repair
CLUSTER1192	0.0570803	1.52509	0.039707	purifying selection	COG0632	Holliday junction resolvasome RuvABC DNA-binding subunit	L	Replication, recombination and repair
CLUSTER1234	0.0431938	1.21936	0.0415649	purifying selection	COG0210	Superfamily I DNA or RNA helicase	L	Replication, recombination and repair
CLUSTER3788	0.0155473	0.425536	0.0363963	purifying selection	COG1484	DNA replication protein DnaC	L	Replication, recombination and repair
CLUSTER1370	0.120299	1.08364	0.0836112	purifying selection	COG1200	RecG-like helicase	L	Replication, recombination and repair
CLUSTER1338	0.0460269	0.286876	0.0574715	purifying selection	COG0629	Single-stranded DNA-binding protein	L	Replication, recombination and repair
CLUSTER2623	0.0674103	0.864334	0.074307	purifying selection	COG1525	Endonuclease YncB, thermonuclease family	L	Replication, recombination and repair
CLUSTER1986	0.0774294	0.892012	0.0658314	purifying selection	COG1112	Superfamily I DNA and/or RNA helicase	L	Replication, recombination and repair
CLUSTER1181	0.0485863	1.41875	0.0481215	purifying selection	COG4974	Site-specific recombinase XerD	L	Replication, recombination and repair
CLUSTER1206	0.0443197	0.895682	0.050886	purifying selection	COG1322	DNA anti-recombination protein (rearrangement mutator) RmuC	L	Replication, recombination and repair
CLUSTER1247	0.0641876	1.385	0.0497681	purifying selection	COG4974	Site-specific recombinase XerD	L	Replication, recombination and repair
CLUSTER1688	0.0414885	0.81314	0.0491317	purifying selection	COG0266	Formamidopyrimidine-DNA glycosylase	L	Replication, recombination and repair
CLUSTER1350	0.0287155	0.686824	0.0491845	purifying selection	COG2189	Adenine specific DNA methylase Mod	L	Replication, recombination and repair
CLUSTER4279	0.00333507	0.048008	0.0702274	purifying selection	COG3214	DNA glycosylase YcaQ, repair of DNA interstrand crosslinks	L	Replication, recombination and repair
CLUSTER1975	0.112599	1.1699	0.0811688	purifying selection	COG0629	Single-stranded DNA-binding protein	L	Replication, recombination and repair
CLUSTER2450	0.0836193	0.810186	0.104333	purifying selection	COG0859	ADP-heptose:LPS heptosyltransferase	M	Cell wall/membrane/envelope biogenesis
CLUSTER1675	0.0657151	0.936261	0.0645886	purifying selection	COG0451	Nucleoside-diphosphate-sugar epimerase	M	Cell wall/membrane/envelope biogenesis
CLUSTER2167	0.0644259	1.45691	0.0363521	purifying selection	COG0438	Glycosyltransferase involved in cell wall bisynthesis	M	Cell wall/membrane/envelope biogenesis
CLUSTER2917	0.0812257	1.47309	0.0629051	purifying selection	COG4591	ABC-type transport system involved in lipoprotein release, permease component LolC	M	Cell wall/membrane/envelope biogenesis
CLUSTER2218	0.0361942	0.520257	0.063788	purifying selection	COG0451	Nucleoside-diphosphate-sugar epimerase	M	Cell wall/membrane/envelope biogenesis
CLUSTER4811	0.383766	2.93949	0.130555	purifying selection	COG0438	Glycosyltransferase involved in cell wall bisynthesis	M	Cell wall/membrane/envelope biogenesis
CLUSTER2900	0.0727062	0.63086	0.115249	purifying selection	COG1835	Peptidoglycan/LPS O-acetylase OafA/YrhL, contains acyltransferase and SGNH-hydrolase domains	M	Cell wall/membrane/envelope biogenesis
CLUSTER4771	0.338569	2.88099	0.117518	purifying selection	COG1922	UDP-N-acetyl-D-mannosaminuronic acid transferase, WecB/TagA/CpsF family	M	Cell wall/membrane/envelope biogenesis
CLUSTER1264	0.0557666	2.9233	0.0286116	purifying selection	COG0586	Membrane integrity protein DedA, putative transporter, DedA/Tvp38 family	M	Cell wall/membrane/envelope biogenesis
CLUSTER1907	0.0205386	0.353348	0.058027	purifying selection	COG2866	Murein tripeptide amidase MpaA	M	Cell wall/membrane/envelope biogenesis
CLUSTER1311	0.027446	0.456375	0.0598487	purifying selection	COG0759	Membrane-anchored protein YidD, putatitve component of membrane protein insertase Oxa1/YidC/SpoIIIJ	M	Cell wall/membrane/envelope biogenesis
CLUSTER3295	0.0730691	0.838763	0.0868243	purifying selection	COG1922	UDP-N-acetyl-D-mannosaminuronic acid transferase, WecB/TagA/CpsF family	M	Cell wall/membrane/envelope biogenesis
CLUSTER2009	0.0636952	0.795458	0.0784866	purifying selection	COG1732	Periplasmic glycine betaine/choline-binding (lipo)protein of an ABC-type transport system (osmoprotectant binding protein)	M	Cell wall/membrane/envelope biogenesis
CLUSTER2001	0.0509525	0.97329	0.0584876	purifying selection	COG1292	Choline-glycine betaine transporter	M	Cell wall/membrane/envelope biogenesis
CLUSTER1649	0.175752	1.58484	0.121099	purifying selection	COG1876	LD-carboxypeptidase LdcB, LAS superfamily	M	Cell wall/membrane/envelope biogenesis
CLUSTER1459	0.0219875	0.7865	0.0240453	purifying selection	COG0463	Glycosyltransferase involved in cell wall bisynthesis	M	Cell wall/membrane/envelope biogenesis
CLUSTER1848	0.0500977	0.704982	0.0470868	purifying selection	COG1732	Periplasmic glycine betaine/choline-binding (lipo)protein of an ABC-type transport system (osmoprotectant binding protein)	M	Cell wall/membrane/envelope biogenesis
CLUSTER1658	0.165339	4.28787	0.0444567	purifying selection	COG1136	ABC-type lipoprotein export system, ATPase component	M	Cell wall/membrane/envelope biogenesis
CLUSTER1581	0.103285	1.66914	0.0822952	purifying selection	COG1376	Lipoprotein-anchoring transpeptidase ErfK/SrfK	M	Cell wall/membrane/envelope biogenesis
CLUSTER2040	0.107842	1.19558	0.0854788	purifying selection	COG2843	Poly-gamma-glutamate biosynthesis protein CapA/YwtB (capsule formation), metallophosphatase superfamily	M	Cell wall/membrane/envelope biogenesis
CLUSTER3014	0.15138	1.70899	0.075866	purifying selection	COG0438	Glycosyltransferase involved in cell wall bisynthesis	M	Cell wall/membrane/envelope biogenesis
CLUSTER2053	0.0418977	0.834551	0.0541587	purifying selection	COG0438	Glycosyltransferase involved in cell wall bisynthesis	M	Cell wall/membrane/envelope biogenesis
CLUSTER2628	0.0568546	1.15168	0.0386563	purifying selection	COG1922	UDP-N-acetyl-D-mannosaminuronic acid transferase, WecB/TagA/CpsF family	M	Cell wall/membrane/envelope biogenesis
CLUSTER2446	0.0607316	0.98754	0.0448572	purifying selection	COG0787	Alanine racemase	M	Cell wall/membrane/envelope biogenesis
CLUSTER1709	0.0955273	0.983136	0.0935603	purifying selection	COG0586	Membrane integrity protein DedA, putative transporter, DedA/Tvp38 family	M	Cell wall/membrane/envelope biogenesis
CLUSTER1711	0.149606	1.53489	0.108529	purifying selection	COG0438	Glycosyltransferase involved in cell wall bisynthesis	M	Cell wall/membrane/envelope biogenesis
CLUSTER2026	0.113363	2.12936	0.0481182	purifying selection	COG0859	ADP-heptose:LPS heptosyltransferase	M	Cell wall/membrane/envelope biogenesis
CLUSTER2946	0.0214127	0.730644	0.0293066	purifying selection	COG4952	L-rhamnose isomerase	M	Cell wall/membrane/envelope biogenesis
CLUSTER1724	0.0678834	1.58577	0.0588423	purifying selection	COG1292	Choline-glycine betaine transporter	M	Cell wall/membrane/envelope biogenesis
CLUSTER1552	0.0992171	0.664172	0.112308	purifying selection	COG1368	Phosphoglycerol transferase MdoB/OpgB, AlkP superfamily	M	Cell wall/membrane/envelope biogenesis
CLUSTER2193	0.07515	1.27699	0.0410213	purifying selection	COG2870	ADP-heptose synthase, bifunctional sugar kinase/adenylyltransferase	M	Cell wall/membrane/envelope biogenesis
CLUSTER1562	0.149156	1.17628	0.116414	purifying selection	COG0438	Glycosyltransferase involved in cell wall bisynthesis	M	Cell wall/membrane/envelope biogenesis
CLUSTER2737	0.0343294	0.344108	0.0896428	purifying selection	COG0791	Cell wall-associated hydrolase, NlpC_P60 family	M	Cell wall/membrane/envelope biogenesis
CLUSTER1563	0.0530376	0.949218	0.0545009	purifying selection	COG0682	Prolipoprotein diacylglyceryltransferase	M	Cell wall/membrane/envelope biogenesis
CLUSTER1618	0.105302	1.63207	0.0826559	purifying selection	COG1434	Lipid carrier protein ElyC involved in cell wall biogenesis, DUF218 family	M	Cell wall/membrane/envelope biogenesis
CLUSTER2361	0.0446224	0.942073	0.0292658	purifying selection	COG2247	Putative cell wall-binding domain (amidase enhancer), LytB superfamily	M	Cell wall/membrane/envelope biogenesis
CLUSTER1734	0.11809	0.800239	0.128087	purifying selection	COG0438	Glycosyltransferase involved in cell wall bisynthesis	M	Cell wall/membrane/envelope biogenesis
CLUSTER1544	0.130551	1.00399	0.106621	purifying selection	COG0438	Glycosyltransferase involved in cell wall bisynthesis	M	Cell wall/membrane/envelope biogenesis
CLUSTER1899	0.114362	2.16373	0.0410399	purifying selection	COG2148	Sugar transferase involved in LPS biosynthesis (colanic, teichoic acid)	M	Cell wall/membrane/envelope biogenesis
CLUSTER2508	0.163973	1.0155	0.145636	purifying selection	COG2247	Putative cell wall-binding domain (amidase enhancer), LytB superfamily	M	Cell wall/membrane/envelope biogenesis
CLUSTER3035	0.0503219	1.1945	0.0438148	purifying selection	COG0451	Nucleoside-diphosphate-sugar epimerase	M	Cell wall/membrane/envelope biogenesis
CLUSTER2420	0.145193	0.856878	0.141584	purifying selection	COG0438	Glycosyltransferase involved in cell wall bisynthesis	M	Cell wall/membrane/envelope biogenesis
CLUSTER2672	0.113558	1.5512	0.0758002	purifying selection	COG3764	Sortase (surface protein transpeptidase)	M	Cell wall/membrane/envelope biogenesis
CLUSTER2475	0.0914565	0.778384	0.117917	purifying selection	COG3764	Sortase (surface protein transpeptidase)	M	Cell wall/membrane/envelope biogenesis
CLUSTER1254	0.142113	1.3788	0.110343	purifying selection	COG0739	Murein DD-endopeptidase MepM and murein hydrolase activator NlpD, contains LysM domain	M	Cell wall/membrane/envelope biogenesis
CLUSTER2200	0.116105	0.827765	0.125847	purifying selection	COG3764	Sortase (surface protein transpeptidase)	M	Cell wall/membrane/envelope biogenesis
CLUSTER2679	0.0827705	1.26048	0.0550185	purifying selection	COG2327	Polysaccharide pyruvyl transferase family protein WcaK (colanic acid biosynthesis)	M	Cell wall/membrane/envelope biogenesis
CLUSTER3593	0.0620204	0.877645	0.0706668	purifying selection	COG0451	Nucleoside-diphosphate-sugar epimerase	M	Cell wall/membrane/envelope biogenesis
CLUSTER1226	0.137871	2.27778	0.106	purifying selection	COG1388	LysM repeat	M	Cell wall/membrane/envelope biogenesis
CLUSTER3416	0.177089	2.37009	0.0842683	purifying selection	COG3764	Sortase (surface protein transpeptidase)	M	Cell wall/membrane/envelope biogenesis
CLUSTER1244	0.0667577	1.38128	0.0586489	purifying selection	COG0472	UDP-N-acetylmuramyl pentapeptide phosphotransferase/UDP-N-acetylglucosamine-1-phosphate transferase	M	Cell wall/membrane/envelope biogenesis
CLUSTER3133	0.0319023	0.55916	0.0457816	purifying selection	COG0728	Lipid II flippase MurJ/MviN (peptidoglycan biosynthesis)	M	Cell wall/membrane/envelope biogenesis
CLUSTER1193	0.0655368	1.1192	0.0571232	purifying selection	COG1207	Bifunctional protein GlmU, N-acetylglucosamine-1-phosphate-uridyltransferase/glucosamine-1-phosphate-acetyltransferase	M	Cell wall/membrane/envelope biogenesis
CLUSTER2644	0.128466	0.80692	0.131304	purifying selection	COG2843	Poly-gamma-glutamate biosynthesis protein CapA/YwtB (capsule formation), metallophosphatase superfamily	M	Cell wall/membrane/envelope biogenesis
CLUSTER2666	0.144657	1.20483	0.112338	purifying selection	COG2027	D-alanyl-D-alanine carboxypeptidase	M	Cell wall/membrane/envelope biogenesis
CLUSTER2072	0.0399243	0.889035	0.0421964	purifying selection	COG0451	Nucleoside-diphosphate-sugar epimerase	M	Cell wall/membrane/envelope biogenesis
CLUSTER3074	0.129751	2.90823	0.0449517	purifying selection	COG1292	Choline-glycine betaine transporter	M	Cell wall/membrane/envelope biogenesis
CLUSTER2264	0.0302322	1.04205	0.025397	purifying selection	COG1292	Choline-glycine betaine transporter	M	Cell wall/membrane/envelope biogenesis
CLUSTER1360	0.0448252	1.09039	0.0539912	purifying selection	COG0438	Glycosyltransferase involved in cell wall bisynthesis	M	Cell wall/membrane/envelope biogenesis
CLUSTER1982	0.0930081	0.813172	0.100114	purifying selection	COG0392	Predicted membrane flippase AglD2/YbhN, UPF0104 family	M	Cell wall/membrane/envelope biogenesis
CLUSTER2227	0.0334238	1.22468	0.0257859	purifying selection	COG0451	Nucleoside-diphosphate-sugar epimerase	M	Cell wall/membrane/envelope biogenesis
CLUSTER2453	0.0286152	0.606425	0.0351789	purifying selection	COG0615	Glycerol-3-phosphate cytidylyltransferase, cytidylyltransferase family	M	Cell wall/membrane/envelope biogenesis
CLUSTER1830	0.071336	1.02105	0.0698654	purifying selection	COG1835	Peptidoglycan/LPS O-acetylase OafA/YrhL, contains acyltransferase and SGNH-hydrolase domains	M	Cell wall/membrane/envelope biogenesis
CLUSTER3249	0.0467303	0.60032	0.067508	purifying selection	COG1835	Peptidoglycan/LPS O-acetylase OafA/YrhL, contains acyltransferase and SGNH-hydrolase domains	M	Cell wall/membrane/envelope biogenesis
CLUSTER4787	0.0587235	0.162604	0.361144	purifying selection	COG4783	Outer membrane protein chaperone/metalloprotease BepA/YfgC, contains M48 and TPR domains	M;O	Cell wall/membrane/envelope biogenesis;Posttranslational modification, protein turnover, chaperones
CLUSTER1255	0.0454232	0.836188	0.0452968	purifying selection	COG1086	NDP-sugar epimerase, includes UDP-GlcNAc-inverting 4,6-dehydratase FlaA1 and capsular polysaccharide biosynthesis protein EpsC	M;O	Cell wall/membrane/envelope biogenesis;Posttranslational modification, protein turnover, chaperones
CLUSTER3215	0.036478	1.13268	0.0301566	purifying selection	COG4948	L-alanine-DL-glutamate epimerase or related enzyme of enolase superfamily	M;R	Cell wall/membrane/envelope biogenesis;General function prediction only
CLUSTER3573	0.0602795	1.04905	0.0623371	purifying selection	COG4948	L-alanine-DL-glutamate epimerase or related enzyme of enolase superfamily	M;R	Cell wall/membrane/envelope biogenesis;General function prediction only
CLUSTER3243	0.0275029	1.31377	0.0222652	purifying selection	COG4948	L-alanine-DL-glutamate epimerase or related enzyme of enolase superfamily	M;R	Cell wall/membrane/envelope biogenesis;General function prediction only
CLUSTER4208	0.00260013	0.0341666	0.0748131	purifying selection	COG1215	Glycosyltransferase, catalytic subunit of cellulose synthase and poly-beta-1,6-N-acetylglucosamine synthase	N	Cell motility
CLUSTER2411	0.110353	1.46751	0.0720418	purifying selection	COG1215	Glycosyltransferase, catalytic subunit of cellulose synthase and poly-beta-1,6-N-acetylglucosamine synthase	N	Cell motility
CLUSTER2393	0.172541	2.18277	0.0797168	purifying selection	COG1989	Prepilin signal peptidase PulO (type II secretory pathway) or related peptidase	N;U	Cell motility;Intracellular trafficking, secretion, and vesicular transport
CLUSTER1269	0.0212217	0.593829	0.0166811	purifying selection	COG0378	Hydrogenase/urease maturation factor HypB, Ni2+-binding GTPase	O	Posttranslational modification, protein turnover, chaperones
CLUSTER1317	0.0946717	0.459469	0.169554	purifying selection	COG2151	Metal-sulfur cluster biosynthetic enzyme	O	Posttranslational modification, protein turnover, chaperones
CLUSTER2371	0.136545	1.32046	0.0982136	purifying selection	COG1305	Transglutaminase-like enzyme, putative cysteine protease	O	Posttranslational modification, protein turnover, chaperones
CLUSTER2768	0.219012	1.13696	0.171585	purifying selection	COG1277	ABC-type transport system involved in multi-copper enzyme maturation, permease component	O	Posttranslational modification, protein turnover, chaperones
CLUSTER3629	0.119515	4.43457	0.0402773	purifying selection	COG0695	Glutaredoxin	O	Posttranslational modification, protein turnover, chaperones
CLUSTER2219	0.0384952	0.573574	0.0589054	purifying selection	COG1975	Molybdoenzyme maturation factor PaoD (Mo cofactor insertion), XdhC/CoxF family	O	Posttranslational modification, protein turnover, chaperones
CLUSTER1867	0.0613581	0.905476	0.0644474	purifying selection	COG1123	ABC-type glutathione transport system ATPase component, contains duplicated ATPase domain	O	Posttranslational modification, protein turnover, chaperones
CLUSTER1671	0.0344168	1.0641	0.0323435	purifying selection	COG1305	Transglutaminase-like enzyme, putative cysteine protease	O	Posttranslational modification, protein turnover, chaperones
CLUSTER1460	0.0583497	1.40167	0.0475668	purifying selection	COG1651	Protein thiol-disulfide isomerase DsbC	O	Posttranslational modification, protein turnover, chaperones
CLUSTER1273	0.0793845	1.59667	0.0542638	purifying selection	COG1404	Serine protease, subtilisin family	O	Posttranslational modification, protein turnover, chaperones
CLUSTER4813	0.00224653	0.0326784	0.0687464	purifying selection	COG1404	Serine protease, subtilisin family	O	Posttranslational modification, protein turnover, chaperones
CLUSTER2802	0.0110436	0.31513	0.0327219	purifying selection	COG0740	ATP-dependent protease ClpP, protease subunit	O	Posttranslational modification, protein turnover, chaperones
CLUSTER2708	0.0499526	1.19822	0.0406036	purifying selection	COG0339	Zn-dependent oligopeptidase, M3 family	O	Posttranslational modification, protein turnover, chaperones
CLUSTER1701	0.112249	1.47781	0.082141	purifying selection	COG0695	Glutaredoxin	O	Posttranslational modification, protein turnover, chaperones
CLUSTER1613	0.0457217	1.70269	0.0168605	purifying selection	COG0071	Small heat shock protein IbpA, HSP20 family	O	Posttranslational modification, protein turnover, chaperones
CLUSTER3606	0.00788805	0.0698183	0.127216	purifying selection	COG0492	Thioredoxin reductase	O	Posttranslational modification, protein turnover, chaperones
CLUSTER2835	0.0763729	0.437357	0.165409	purifying selection	COG1266	Membrane protease YdiL, CAAX protease family	O	Posttranslational modification, protein turnover, chaperones
CLUSTER1421	0.046755	0.827117	0.0591957	purifying selection	COG0526	Thiol-disulfide isomerase or thioredoxin	O	Posttranslational modification, protein turnover, chaperones
CLUSTER2363	0.078653	0.918882	0.0875052	purifying selection	COG1266	Membrane protease YdiL, CAAX protease family	O	Posttranslational modification, protein turnover, chaperones
CLUSTER1723	0.0269572	1.7327	0.0195076	purifying selection	COG3824	Predicted Zn-dependent protease, minimal metalloprotease (MMP)-like domain	O	Posttranslational modification, protein turnover, chaperones
CLUSTER1341	0.0659543	1.23967	0.0631794	purifying selection	COG1585	Membrane protein implicated in regulation of membrane protease activity	O	Posttranslational modification, protein turnover, chaperones
CLUSTER2721	0.0606448	0.816689	0.0734518	purifying selection	COG3227	Zn-dependent metalloprotease (Neutral protease B)	O	Posttranslational modification, protein turnover, chaperones
CLUSTER2554	0.086027	0.841792	0.102195	purifying selection	COG1123	ABC-type glutathione transport system ATPase component, contains duplicated ATPase domain	O	Posttranslational modification, protein turnover, chaperones
CLUSTER2380	0.140185	2.19291	0.0558626	purifying selection	COG1404	Serine protease, subtilisin family	O	Posttranslational modification, protein turnover, chaperones
CLUSTER1195	0.0904301	1.06958	0.0651733	purifying selection	COG2127	ATP-dependent Clp protease adapter protein ClpS	O	Posttranslational modification, protein turnover, chaperones
CLUSTER2467	0.0503803	0.693643	0.068365	purifying selection	COG0829	Urease accessory protein UreH	O	Posttranslational modification, protein turnover, chaperones
CLUSTER1682	0.0468029	0.92951	0.0624027	purifying selection	COG0695	Glutaredoxin	O	Posttranslational modification, protein turnover, chaperones
CLUSTER2786	0.13343	0.60331	0.192132	purifying selection	COG1266	Membrane protease YdiL, CAAX protease family	O	Posttranslational modification, protein turnover, chaperones
CLUSTER2287	0.0562666	0.532389	0.0691379	purifying selection	COG2371	Urease accessory protein UreE	O	Posttranslational modification, protein turnover, chaperones
CLUSTER1985	0.17589	1.45118	0.108607	purifying selection	COG2170	Gamma-glutamyl:cysteine ligase YbdK, ATP-grasp superfamily	O	Posttranslational modification, protein turnover, chaperones
CLUSTER2505	0.0634028	0.66449	0.0954157	purifying selection	COG3590	Predicted metalloendopeptidase	O	Posttranslational modification, protein turnover, chaperones
CLUSTER1355	0.0870084	1.28327	0.0740521	purifying selection	COG0265	Periplasmic serine protease, S1-C subfamily, contain C-terminal PDZ domain	O	Posttranslational modification, protein turnover, chaperones
CLUSTER4135	0.0221889	0.27196	0.0848296	purifying selection	COG1222	ATP-dependent 26S proteasome regulatory subunit	O	Posttranslational modification, protein turnover, chaperones
CLUSTER1994	0.129311	0.949986	0.114898	purifying selection	COG1994	Zn-dependent protease (includes sporulation protein SpoIVFB)	O	Posttranslational modification, protein turnover, chaperones
CLUSTER1693	0.102087	1.13846	0.0787162	purifying selection	COG0397	Protein adenylyltransferase (AMPylase) SelO/YdiU (selenoprotein O)	O	Posttranslational modification, protein turnover, chaperones
CLUSTER2310	0.150997	1.00705	0.150794	purifying selection	COG1397	ADP-ribosylglycohydrolase	O	Posttranslational modification, protein turnover, chaperones
CLUSTER2313	0.0855564	1.04738	0.0837463	purifying selection	COG1404	Serine protease, subtilisin family	O	Posttranslational modification, protein turnover, chaperones
CLUSTER2414	0.0618597	0.816459	0.048032	purifying selection	COG2170	Gamma-glutamyl:cysteine ligase YbdK, ATP-grasp superfamily	O	Posttranslational modification, protein turnover, chaperones
CLUSTER2154	0.0429633	0.458643	0.0912323	purifying selection	COG0830	Urease accessory protein UreF	O	Posttranslational modification, protein turnover, chaperones
CLUSTER2451	0.116701	1.47142	0.0752031	purifying selection	COG1225	Peroxiredoxin	O	Posttranslational modification, protein turnover, chaperones
CLUSTER1339	0.0711245	1.12767	0.0451159	purifying selection	COG0545	FKBP-type peptidyl-prolyl cis-trans isomerase	O	Posttranslational modification, protein turnover, chaperones
CLUSTER1239	0.0536761	1.44674	0.0325444	purifying selection	COG3118	Chaperedoxin CnoX, contains thioredoxin-like and TPR-like domains, YbbN/TrxSC family	O	Posttranslational modification, protein turnover, chaperones
CLUSTER2790	0.00971096	0.434194	0.0226953	purifying selection	COG0740	ATP-dependent protease ClpP, protease subunit	O	Posttranslational modification, protein turnover, chaperones
CLUSTER2525	0.07155	1.28784	0.0487658	purifying selection	COG1305	Transglutaminase-like enzyme, putative cysteine protease	O	Posttranslational modification, protein turnover, chaperones
CLUSTER4127	0.0481475	0.556454	0.084678	purifying selection	COG2234	Zn-dependent amino- or carboxypeptidase, M28 family	O;E	Posttranslational modification, protein turnover, chaperones;Amino acid transport and metabolism
CLUSTER1635	0.0535624	1.0594	0.0485978	purifying selection	COG0750	Membrane-associated protease RseP, regulator of RpoE activity	O;K	Posttranslational modification, protein turnover, chaperones;Transcription
CLUSTER1657	0.0414857	0.878311	0.0509911	purifying selection	COG0609	ABC-type Fe3+-siderophore transport system, permease component	P	Inorganic ion transport and metabolism
CLUSTER1483	0.0456945	0.691034	0.0719412	purifying selection	COG3301	Nitrite/polysulfide reductase, membrane component NrfD/PsrC	P	Inorganic ion transport and metabolism
CLUSTER1591	0.0804025	1.23391	0.0493646	purifying selection	COG1006	Multisubunit Na+/H+ antiporter, MnhC subunit	P	Inorganic ion transport and metabolism
CLUSTER1493	0.036664	0.817203	0.0450894	purifying selection	COG1116	ABC-type nitrate/sulfonate/bicarbonate transport system, ATPase component	P	Inorganic ion transport and metabolism
CLUSTER2104	0.0351538	0.582686	0.0658751	purifying selection	COG1121	ABC-type Mn2+/Zn2+ transport system, ATPase component	P	Inorganic ion transport and metabolism
CLUSTER3750	0.0202191	0.12697	0.24073	purifying selection	COG2608	Copper chaperone CopZ	P	Inorganic ion transport and metabolism
CLUSTER1292	0.0592468	1.13757	0.052082	purifying selection	COG4607	ABC-type enterochelin transport system, periplasmic component	P	Inorganic ion transport and metabolism
CLUSTER4780	0.0416609	0.620497	0.0671412	purifying selection	COG0600	ABC-type nitrate/sulfonate/bicarbonate transport system, permease component	P	Inorganic ion transport and metabolism
CLUSTER1449	0.0677903	0.943938	0.0594525	purifying selection	COG1392	Phosphate transport regulator YkaA, distantly related to PhoU, UPF0111/DUF47 family	P	Inorganic ion transport and metabolism
CLUSTER4804	0.0389548	1.01875	0.0382378	purifying selection	COG0600	ABC-type nitrate/sulfonate/bicarbonate transport system, permease component	P	Inorganic ion transport and metabolism
CLUSTER1656	0.0396793	0.923039	0.0429876	purifying selection	COG0428	Zinc transporter ZupT	P	Inorganic ion transport and metabolism
CLUSTER3420	0.10996	5.04884	0.0217793	purifying selection	COG0607	Rhodanese-related sulfurtransferase	P	Inorganic ion transport and metabolism
CLUSTER1674	0.0235904	0.543135	0.0409541	purifying selection	COG1116	ABC-type nitrate/sulfonate/bicarbonate transport system, ATPase component	P	Inorganic ion transport and metabolism
CLUSTER1669	0.0919168	1.16103	0.0791685	purifying selection	COG2897	3-mercaptopyruvate sulfurtransferase SseA, contains two rhodanese domains	P	Inorganic ion transport and metabolism
CLUSTER1920	0.0738472	0.639501	0.0888112	purifying selection	COG2807	Cyanate permease	P	Inorganic ion transport and metabolism
CLUSTER2431	0.0233283	0.419874	0.0491331	purifying selection	COG0753	Catalase	P	Inorganic ion transport and metabolism
CLUSTER1461	0.017416	0.820931	0.0254191	purifying selection	COG0730	Sulfite exporter TauE/SafE/YfcA and related permeases, UPF0721 family	P	Inorganic ion transport and metabolism
CLUSTER1904	0.0392779	0.816604	0.0482785	purifying selection	COG2223	Nitrate/nitrite transporter NarK	P	Inorganic ion transport and metabolism
CLUSTER4793	0.034312	0.679823	0.0504719	purifying selection	COG0715	ABC-type nitrate/sulfonate/bicarbonate transport system, periplasmic component	P	Inorganic ion transport and metabolism
CLUSTER3643	0.00606142	0.397323	0.0152557	purifying selection	COG0288	Carbonic anhydrase	P	Inorganic ion transport and metabolism
CLUSTER1666	0.0495581	0.648935	0.0763684	purifying selection	COG0600	ABC-type nitrate/sulfonate/bicarbonate transport system, permease component	P	Inorganic ion transport and metabolism
CLUSTER4808	0.0183321	0.687933	0.0266481	purifying selection	COG1116	ABC-type nitrate/sulfonate/bicarbonate transport system, ATPase component	P	Inorganic ion transport and metabolism
CLUSTER1903	0.0685381	2.13634	0.0483591	purifying selection	COG1285	Magnesium uptake protein YhiD/SapB, involved in acid resistance	P	Inorganic ion transport and metabolism
CLUSTER1861	0.0493645	1.25962	0.0303684	purifying selection	COG0659	Sulfate permease or related transporter, MFS superfamily	P	Inorganic ion transport and metabolism
CLUSTER2585	0.0521264	0.556275	0.085435	purifying selection	COG2217	Cation-transporting P-type ATPase	P	Inorganic ion transport and metabolism
CLUSTER2019	0.0563512	0.762554	0.083298	purifying selection	COG0803	ABC-type Zn uptake system ZnuABC, Zn-binding component ZnuA	P	Inorganic ion transport and metabolism
CLUSTER3807	0.247755	1.84277	0.0930495	purifying selection	COG2217	Cation-transporting P-type ATPase	P	Inorganic ion transport and metabolism
CLUSTER4239	0.103415	1.21004	0.0854644	purifying selection	COG1840	ABC-type Fe3+ transport system, periplasmic component	P	Inorganic ion transport and metabolism
CLUSTER3013	0.0565081	0.788051	0.0717061	purifying selection	COG1513	Cyanate lyase	P	Inorganic ion transport and metabolism
CLUSTER3600	0.128728	1.37804	0.0934138	purifying selection	COG0474	Magnesium-transporting ATPase (P-type)	P	Inorganic ion transport and metabolism
CLUSTER1703	0.0416089	0.720718	0.0684006	purifying selection	COG4779	ABC-type enterobactin transport system, permease component	P	Inorganic ion transport and metabolism
CLUSTER2487	0.249077	1.81998	0.147726	purifying selection	COG1652	Cytoplasmic potassium-binding protein Kbp/XkdP/YgaU, contains LysM domain	P	Inorganic ion transport and metabolism
CLUSTER2194	0.14585	1.36973	0.11062	purifying selection	COG2372	Copper-binding protein CopC (methionine-rich)	P	Inorganic ion transport and metabolism
CLUSTER2959	0.0139821	0.321994	0.0293782	purifying selection	COG2223	Nitrate/nitrite transporter NarK	P	Inorganic ion transport and metabolism
CLUSTER2485	0.117764	0.667018	0.158918	purifying selection	COG2223	Nitrate/nitrite transporter NarK	P	Inorganic ion transport and metabolism
CLUSTER2821	0.0233603	0.902147	0.0245689	purifying selection	COG1055	Na+/H+ antiporter NhaD or related arsenite permease	P	Inorganic ion transport and metabolism
CLUSTER2155	0.036102	1.80743	0.0185522	purifying selection	COG0428	Zinc transporter ZupT	P	Inorganic ion transport and metabolism
CLUSTER2706	0.0164693	0.462128	0.0272568	purifying selection	COG2212	Multisubunit Na+/H+ antiporter, MnhF subunit	P	Inorganic ion transport and metabolism
CLUSTER1429	0.0259873	1.21108	0.0261464	purifying selection	COG2212	Multisubunit Na+/H+ antiporter, MnhF subunit	P	Inorganic ion transport and metabolism
CLUSTER1732	0.0420764	0.494401	0.0636592	purifying selection	COG0614	ABC-type Fe3+-hydroxamate transport system, periplasmic component	P	Inorganic ion transport and metabolism
CLUSTER2546	0.0600228	0.626871	0.0858487	purifying selection	COG0598	Mg2+ and Co2+ transporter CorA	P	Inorganic ion transport and metabolism
CLUSTER1943	0.043871	0.591016	0.049821	purifying selection	COG2217	Cation-transporting P-type ATPase	P	Inorganic ion transport and metabolism
CLUSTER1419	0.101737	0.894937	0.134668	purifying selection	COG2608	Copper chaperone CopZ	P	Inorganic ion transport and metabolism
CLUSTER1699	0.0462406	0.602737	0.0699983	purifying selection	COG0715	ABC-type nitrate/sulfonate/bicarbonate transport system, periplasmic component	P	Inorganic ion transport and metabolism
CLUSTER1685	0.0558591	0.954051	0.0619464	purifying selection	COG2072	Predicted flavoprotein CzcO associated with the cation diffusion facilitator CzcD	P	Inorganic ion transport and metabolism
CLUSTER2443	0.025861	0.864342	0.0294237	purifying selection	COG2072	Predicted flavoprotein CzcO associated with the cation diffusion facilitator CzcD	P	Inorganic ion transport and metabolism
CLUSTER2087	0.0616471	0.747648	0.0430902	purifying selection	COG2375	NADPH-dependent ferric siderophore reductase, contains FAD-binding and SIP domains	P	Inorganic ion transport and metabolism
CLUSTER2063	0.0322328	0.468595	0.0557963	purifying selection	COG1108	ABC-type Mn2+/Zn2+ transport system, permease component	P	Inorganic ion transport and metabolism
CLUSTER1200	0.0393494	0.821112	0.0412889	purifying selection	COG0004	Ammonia channel protein AmtB	P	Inorganic ion transport and metabolism
CLUSTER2984	0.0614312	0.535278	0.133101	purifying selection	COG1863	Multisubunit Na+/H+ antiporter, MnhE subunit	P	Inorganic ion transport and metabolism
CLUSTER3135	0.103066	0.994001	0.140945	purifying selection	COG3221	ABC-type phosphate/phosphonate transport system, periplasmic component	P	Inorganic ion transport and metabolism
CLUSTER1500	0.0756093	0.806341	0.0821737	purifying selection	COG0715	ABC-type nitrate/sulfonate/bicarbonate transport system, periplasmic component	P	Inorganic ion transport and metabolism
CLUSTER3210	0.0122069	0.301807	0.0416858	purifying selection	COG0715	ABC-type nitrate/sulfonate/bicarbonate transport system, periplasmic component	P	Inorganic ion transport and metabolism
CLUSTER1504	0.0479253	0.591526	0.0751796	purifying selection	COG1116	ABC-type nitrate/sulfonate/bicarbonate transport system, ATPase component	P	Inorganic ion transport and metabolism
CLUSTER2856	0.287225	2.22526	0.136141	purifying selection	COG2847	Copper(I)-binding protein	P	Inorganic ion transport and metabolism
CLUSTER2077	0.0630701	0.999479	0.061139	purifying selection	COG0053	Divalent metal cation (Fe/Co/Zn/Cd) efflux pump	P	Inorganic ion transport and metabolism
CLUSTER2220	0.035485	0.773191	0.0413254	purifying selection	COG2223	Nitrate/nitrite transporter NarK	P	Inorganic ion transport and metabolism
CLUSTER1532	0.0564008	0.687014	0.0439416	purifying selection	COG0600	ABC-type nitrate/sulfonate/bicarbonate transport system, permease component	P	Inorganic ion transport and metabolism
CLUSTER1533	0.163097	4.59708	0.0375132	purifying selection	COG2116	Formate/nitrite transporter FocA, FNT family	P	Inorganic ion transport and metabolism
CLUSTER2983	0.0344679	0.668166	0.0515858	purifying selection	COG1006	Multisubunit Na+/H+ antiporter, MnhC subunit	P	Inorganic ion transport and metabolism
CLUSTER3254	0.0185651	0.382687	0.0514496	purifying selection	COG0376	Catalase (peroxidase I)	P	Inorganic ion transport and metabolism
CLUSTER3256	0.0160737	0.181296	0.0786099	purifying selection	COG2807	Cyanate permease	P	Inorganic ion transport and metabolism
CLUSTER2294	0.305453	3.16102	0.104657	purifying selection	COG0725	ABC-type molybdate transport system, periplasmic Mo-binding protein ModA	P	Inorganic ion transport and metabolism
CLUSTER3731	0.0657081	1.13616	0.0506826	purifying selection	COG2217	Cation-transporting P-type ATPase	P	Inorganic ion transport and metabolism
CLUSTER1525	0.065584	0.900924	0.0401418	purifying selection	COG0715	ABC-type nitrate/sulfonate/bicarbonate transport system, periplasmic component	P	Inorganic ion transport and metabolism
CLUSTER2507	0.0565846	1.10394	0.0485599	purifying selection	COG2116	Formate/nitrite transporter FocA, FNT family	P	Inorganic ion transport and metabolism
CLUSTER2415	0.0488474	1.09829	0.0385822	purifying selection	COG0226	ABC-type phosphate transport system, periplasmic component	P	Inorganic ion transport and metabolism
CLUSTER3302	0.365937	2.22158	0.178057	purifying selection	COG1276	Putative copper export protein	P	Inorganic ion transport and metabolism
CLUSTER1988	0.119434	1.49023	0.0847773	purifying selection	COG2072	Predicted flavoprotein CzcO associated with the cation diffusion facilitator CzcD	P	Inorganic ion transport and metabolism
CLUSTER1706	0.040538	0.727922	0.0551168	purifying selection	COG1230	Co/Zn/Cd efflux system component	P	Inorganic ion transport and metabolism
CLUSTER1741	0.147625	1.59001	0.0819827	purifying selection	COG2128	Alkylhydroperoxidase family enzyme, contains CxxC motif	P	Inorganic ion transport and metabolism
CLUSTER1258	0.0266093	1.23921	0.0157484	purifying selection	COG1117	ABC-type phosphate transport system, ATPase component	P	Inorganic ion transport and metabolism
CLUSTER3099	0.015712	0.41766	0.0318814	purifying selection	COG0607	Rhodanese-related sulfurtransferase	P	Inorganic ion transport and metabolism
CLUSTER1522	0.0492862	0.818788	0.0481917	purifying selection	COG0600	ABC-type nitrate/sulfonate/bicarbonate transport system, permease component	P	Inorganic ion transport and metabolism
CLUSTER3267	0.00413318	0.120292	0.0190593	purifying selection	COG0600	ABC-type nitrate/sulfonate/bicarbonate transport system, permease component	P	Inorganic ion transport and metabolism
CLUSTER2789	0.048336	0.794846	0.0637134	purifying selection	COG0735	Fe2+ or Zn2+ uptake regulation protein Fur/Zur	P	Inorganic ion transport and metabolism
CLUSTER1333	0.143592	2.25061	0.078638	purifying selection	COG0306	Phosphate/sulfate permease	P	Inorganic ion transport and metabolism
CLUSTER1211	0.0512479	0.522631	0.0627556	purifying selection	COG4605	ABC-type enterochelin transport system, permease component	P	Inorganic ion transport and metabolism
CLUSTER1696	0.0765346	1.07575	0.0900472	purifying selection	COG2807	Cyanate permease	P	Inorganic ion transport and metabolism
CLUSTER2132	0.0861512	0.717469	0.0838555	purifying selection	COG2807	Cyanate permease	P	Inorganic ion transport and metabolism
CLUSTER2186	0.0243293	0.408479	0.0450499	purifying selection	COG0861	Tellurite resistance membrane protein TerC	P	Inorganic ion transport and metabolism
CLUSTER4210	0.0302227	0.544658	24.1511	positive selection	COG1178	ABC-type Fe3+ transport system, permease component	P	Inorganic ion transport and metabolism
CLUSTER2933	0.145935	2.97954	0.0489789	purifying selection	COG2072	Predicted flavoprotein CzcO associated with the cation diffusion facilitator CzcD	P	Inorganic ion transport and metabolism
CLUSTER1190	0.0371194	0.85166	0.0425057	purifying selection	COG4606	ABC-type enterochelin transport system, permease component	P	Inorganic ion transport and metabolism
CLUSTER3739	0.00757438	0.146198	0.104005	purifying selection	COG2217	Cation-transporting P-type ATPase	P	Inorganic ion transport and metabolism
CLUSTER1781	0.148197	3.26003	0.0555886	purifying selection	COG2032	Cu/Zn superoxide dismutase	P	Inorganic ion transport and metabolism
CLUSTER2653	0.0312562	0.607877	0.0597627	purifying selection	COG0003	Anion-transporting ATPase, ArsA/GET3 family	P	Inorganic ion transport and metabolism
CLUSTER2985	0.038172	0.376588	0.101363	purifying selection	COG1320	Multisubunit Na+/H+ antiporter, MnhG subunit	P	Inorganic ion transport and metabolism
CLUSTER3798	0.0390903	1.44349	0.0288699	purifying selection	COG1055	Na+/H+ antiporter NhaD or related arsenite permease	P	Inorganic ion transport and metabolism
CLUSTER1681	0.144327	2.40099	0.0415238	purifying selection	COG2837	Periplasmic deferrochelatase/peroxidase EfeB	P	Inorganic ion transport and metabolism
CLUSTER3269	0.00837056	0.100378	0.089958	purifying selection	COG0600	ABC-type nitrate/sulfonate/bicarbonate transport system, permease component	P	Inorganic ion transport and metabolism
CLUSTER2323	0.118748	1.83456	0.055678	purifying selection	COG2146	Ferredoxin subunit of nitrite reductase or a ring-hydroxylating dioxygenase	P;Q	Inorganic ion transport and metabolism;Secondary metabolites biosynthesis, transport and catabolism
CLUSTER2351	0.0452177	0.725945	0.0541995	purifying selection	COG2146	Ferredoxin subunit of nitrite reductase or a ring-hydroxylating dioxygenase	P;Q	Inorganic ion transport and metabolism;Secondary metabolites biosynthesis, transport and catabolism
CLUSTER1439	0.188701	1.3657	0.13301	purifying selection	COG2146	Ferredoxin subunit of nitrite reductase or a ring-hydroxylating dioxygenase	P;Q	Inorganic ion transport and metabolism;Secondary metabolites biosynthesis, transport and catabolism
CLUSTER1236	0.0721277	0.940555	0.0832616	purifying selection	COG2146	Ferredoxin subunit of nitrite reductase or a ring-hydroxylating dioxygenase	P;Q	Inorganic ion transport and metabolism;Secondary metabolites biosynthesis, transport and catabolism
CLUSTER4766	0.0153829	1.14161	0.0134748	purifying selection	COG4638	Phenylpropionate dioxygenase or related ring-hydroxylating dioxygenase, large terminal subunit	P;R	Inorganic ion transport and metabolism;General function prediction only
CLUSTER2296	0.0318488	0.869606	0.0201037	purifying selection	COG4638	Phenylpropionate dioxygenase or related ring-hydroxylating dioxygenase, large terminal subunit	P;R	Inorganic ion transport and metabolism;General function prediction only
CLUSTER2272	0.0162808	0.579941	0.0280731	purifying selection	COG4638	Phenylpropionate dioxygenase or related ring-hydroxylating dioxygenase, large terminal subunit	P;R	Inorganic ion transport and metabolism;General function prediction only
CLUSTER2372	0.0464955	1.55975	0.0207904	purifying selection	COG4638	Phenylpropionate dioxygenase or related ring-hydroxylating dioxygenase, large terminal subunit	P;R	Inorganic ion transport and metabolism;General function prediction only
CLUSTER1517	0.0725841	1.06976	0.0817062	purifying selection	COG1122	Energy-coupling factor transporter ATP-binding protein EcfA2	P;R	Inorganic ion transport and metabolism;General function prediction only
CLUSTER1182	0.0287634	1.2339	0.024571	purifying selection	COG0569	Trk/Ktr K+ transport system regulatory component TrkA/KtrA/KtrC, RCK domain	P;T	Inorganic ion transport and metabolism;Signal transduction mechanisms
CLUSTER1198	0.0496084	0.96299	0.045568	purifying selection	COG0569	Trk/Ktr K+ transport system regulatory component TrkA/KtrA/KtrC, RCK domain	P;T	Inorganic ion transport and metabolism;Signal transduction mechanisms
CLUSTER2088	0.0729098	1.42359	0.0461983	purifying selection	COG0569	Trk/Ktr K+ transport system regulatory component TrkA/KtrA/KtrC, RCK domain	P;T	Inorganic ion transport and metabolism;Signal transduction mechanisms
CLUSTER2175	0.0332583	0.416311	0.0663373	purifying selection	COG0179	2-keto-4-pentenoate hydratase/2-oxohepta-3-ene-1,7-dioic acid hydratase (catechol pathway)	Q	Secondary metabolites biosynthesis, transport and catabolism
CLUSTER1453	0.0746849	0.889775	0.0883027	purifying selection	COG1647	Esterase/lipase	Q	Secondary metabolites biosynthesis, transport and catabolism
CLUSTER3646	0.324218	4.16622	0.0766593	purifying selection	COG1020	EntF, seryl-AMP synthase component of non-ribosomal peptide synthetase	Q	Secondary metabolites biosynthesis, transport and catabolism
CLUSTER3635	0.133969	4.38343	0.0298225	purifying selection	COG3795	5-chloro-2-hydroxyhydroquinone dehydrochlorinase TtfG, YCII superfamily	Q	Secondary metabolites biosynthesis, transport and catabolism
CLUSTER2119	0.0727448	0.936038	0.0681029	purifying selection	COG0412	Dienelactone hydrolase	Q	Secondary metabolites biosynthesis, transport and catabolism
CLUSTER4810	0.0458163	0.740947	0.0618348	purifying selection	COG2050	Acyl-CoA thioesterase PaaI, contains HGG motif	Q	Secondary metabolites biosynthesis, transport and catabolism
CLUSTER2217	0.0629635	0.650798	0.0871133	purifying selection	COG3424	Predicted naringenin-chalcone synthase	Q	Secondary metabolites biosynthesis, transport and catabolism
CLUSTER4215	0.0163697	0.198816	0.086997	purifying selection	COG0346	Catechol 2,3-dioxygenase or related enzyme, vicinal oxygen chelate (VOC) family	Q	Secondary metabolites biosynthesis, transport and catabolism
CLUSTER4792	0.0214691	1.20562	0.0178075	purifying selection	COG5517	3-phenylpropionate/cinnamic acid dioxygenase, small subunit	Q	Secondary metabolites biosynthesis, transport and catabolism
CLUSTER1391	0.0246294	0.464162	0.0540141	purifying selection	COG3396	1,2-phenylacetyl-CoA epoxidase, catalytic subunit	Q	Secondary metabolites biosynthesis, transport and catabolism
CLUSTER1718	0.0480711	0.865063	0.05609	purifying selection	COG1233	Phytoene dehydrogenase-related protein	Q	Secondary metabolites biosynthesis, transport and catabolism
CLUSTER2970	0.0908641	0.872934	0.118507	purifying selection	COG0346	Catechol 2,3-dioxygenase or related enzyme, vicinal oxygen chelate (VOC) family	Q	Secondary metabolites biosynthesis, transport and catabolism
CLUSTER3234	0.0271729	0.446743	0.0423007	purifying selection	COG0179	2-keto-4-pentenoate hydratase/2-oxohepta-3-ene-1,7-dioic acid hydratase (catechol pathway)	Q	Secondary metabolites biosynthesis, transport and catabolism
CLUSTER4231	0.0764335	1.21435	0.0629419	purifying selection	COG1942	Phenylpyruvate tautomerase PptA, 4-oxalocrotonate tautomerase family	Q	Secondary metabolites biosynthesis, transport and catabolism
CLUSTER3811	0.0358749	1.51647	0.0230344	purifying selection	COG3473	Maleate cis-trans isomerase	Q	Secondary metabolites biosynthesis, transport and catabolism
CLUSTER2494	0.0982289	1.28356	0.0615117	purifying selection	COG1233	Phytoene dehydrogenase-related protein	Q	Secondary metabolites biosynthesis, transport and catabolism
CLUSTER1381	0.0629483	1.04748	0.049856	purifying selection	COG2514	Catechol-2,3-dioxygenase	Q	Secondary metabolites biosynthesis, transport and catabolism
CLUSTER1380	0.0487377	1.02547	0.0475332	purifying selection	COG3396	1,2-phenylacetyl-CoA epoxidase, catalytic subunit	Q	Secondary metabolites biosynthesis, transport and catabolism
CLUSTER1428	0.0352779	0.755455	0.0502999	purifying selection	COG2050	Acyl-CoA thioesterase PaaI, contains HGG motif	Q	Secondary metabolites biosynthesis, transport and catabolism
CLUSTER2192	0.0177646	1.59155	0.0166231	purifying selection	COG3795	5-chloro-2-hydroxyhydroquinone dehydrochlorinase TtfG, YCII superfamily	Q	Secondary metabolites biosynthesis, transport and catabolism
CLUSTER2615	0.0564578	0.510432	0.10116	purifying selection	COG3208	Surfactin synthase thioesterase subunit	Q	Secondary metabolites biosynthesis, transport and catabolism
CLUSTER3483	0.0197287	0.744493	0.0220465	purifying selection	COG2368	Aromatic ring hydroxylase	Q	Secondary metabolites biosynthesis, transport and catabolism
CLUSTER1345	0.034405	0.698597	0.0369024	purifying selection	COG3460	1,2-phenylacetyl-CoA epoxidase, PaaB subunit	Q	Secondary metabolites biosynthesis, transport and catabolism
CLUSTER3241	0.0183514	0.410344	0.0345502	purifying selection	COG0179	2-keto-4-pentenoate hydratase/2-oxohepta-3-ene-1,7-dioic acid hydratase (catechol pathway)	Q	Secondary metabolites biosynthesis, transport and catabolism
CLUSTER2994	0.0467302	0.59471	0.0755957	purifying selection	COG3135	Predicted benzoate:H+ symporter BenE	Q	Secondary metabolites biosynthesis, transport and catabolism
CLUSTER2276	0.0788142	0.921581	0.0844683	purifying selection	COG2318	Bacillithiol/mycothiol S-transferase BstA/DinB, DinB/YfiT family (unrelated to E. coli DinB)	Q	Secondary metabolites biosynthesis, transport and catabolism
CLUSTER2476	0.0487095	1.10619	0.0338841	purifying selection	COG3960	Glyoxylate carboligase	Q	Secondary metabolites biosynthesis, transport and catabolism
CLUSTER4266	0.00562728	0.0343085	0.16402	purifying selection	COG1228	Imidazolonepropionase or related amidohydrolase	Q	Secondary metabolites biosynthesis, transport and catabolism
CLUSTER3222	0.0082094	0.318236	0.0203539	purifying selection	COG3508	Homogentisate 1,2-dioxygenase	Q	Secondary metabolites biosynthesis, transport and catabolism
CLUSTER2877	0.0504517	0.80033	0.0450667	purifying selection	COG0346	Catechol 2,3-dioxygenase or related enzyme, vicinal oxygen chelate (VOC) family	Q	Secondary metabolites biosynthesis, transport and catabolism
CLUSTER2086	0.0588392	0.758794	0.0670968	purifying selection	COG2050	Acyl-CoA thioesterase PaaI, contains HGG motif	Q	Secondary metabolites biosynthesis, transport and catabolism
CLUSTER1987	0.0779836	1.18817	0.0614499	purifying selection	COG1233	Phytoene dehydrogenase-related protein	Q	Secondary metabolites biosynthesis, transport and catabolism
CLUSTER3257	0.0112446	0.433266	0.0547294	purifying selection	COG3435	Gentisate 1,2-dioxygenase	Q	Secondary metabolites biosynthesis, transport and catabolism
CLUSTER2792	0.00411586	0.253889	0.0111223	purifying selection	COG0346	Catechol 2,3-dioxygenase or related enzyme, vicinal oxygen chelate (VOC) family	Q	Secondary metabolites biosynthesis, transport and catabolism
CLUSTER3300	0.252115	4.50471	0.0571337	purifying selection	COG2175	Taurine dioxygenase, alpha-ketoglutarate-dependent	Q	Secondary metabolites biosynthesis, transport and catabolism
CLUSTER2131	0.0505867	1.2827	0.0341896	purifying selection	COG1942	Phenylpyruvate tautomerase PptA, 4-oxalocrotonate tautomerase family	Q	Secondary metabolites biosynthesis, transport and catabolism
CLUSTER2292	0.0324086	0.836145	0.0429164	purifying selection	COG5517	3-phenylpropionate/cinnamic acid dioxygenase, small subunit	Q	Secondary metabolites biosynthesis, transport and catabolism
CLUSTER1789	0.0230176	1.34172	0.0284143	purifying selection	COG3648	Uricase (urate oxidase)	Q	Secondary metabolites biosynthesis, transport and catabolism
CLUSTER1492	0.0813911	1.09764	0.0709357	purifying selection	COG2350	YciI superfamily enzyme, includes 5-CHQ dehydrochlorinase, contains active-site pHis	Q;R	Secondary metabolites biosynthesis, transport and catabolism;General function prediction only
CLUSTER4790	0.0123311	0.602038	0.0204823	purifying selection	COG2124	Cytochrome P450	Q;V	Secondary metabolites biosynthesis, transport and catabolism;Defense mechanisms
CLUSTER2054	0.0509699	0.740584	0.0596561	purifying selection	COG2124	Cytochrome P450	Q;V	Secondary metabolites biosynthesis, transport and catabolism;Defense mechanisms
CLUSTER4243	0.0106306	0.0567299	0.187389	purifying selection	COG2124	Cytochrome P450	Q;V	Secondary metabolites biosynthesis, transport and catabolism;Defense mechanisms
CLUSTER2112	0.0826154	2.68993	0.0342558	purifying selection	COG1917	Cupin domain protein related to quercetin dioxygenase	R	General function prediction only
CLUSTER4801	0.0470473	1.00189	0.0469584	purifying selection	COG0385	Predicted Na+-dependent transporter YfeH	R	General function prediction only
CLUSTER4244	0.290057	4.25359	0.0681911	purifying selection	COG1752	Predicted acylesterase/phospholipase RssA, containd patatin domain	R	General function prediction only
CLUSTER2922	0.0515001	0.58351	0.0871624	purifying selection	COG0702	Uncharacterized conserved protein YbjT, contains NAD(P)-binding and DUF2867 domains	R	General function prediction only
CLUSTER1661	0.0529649	1.49769	0.0355467	purifying selection	COG1917	Cupin domain protein related to quercetin dioxygenase	R	General function prediction only
CLUSTER1665	0.0473477	0.905872	0.0532015	purifying selection	COG0702	Uncharacterized conserved protein YbjT, contains NAD(P)-binding and DUF2867 domains	R	General function prediction only
CLUSTER2168	0.153131	1.58723	0.10158	purifying selection	COG3571	Predicted hydrolase of the alpha/beta-hydrolase fold	R	General function prediction only
CLUSTER2376	0.0505315	0.943156	0.0336749	purifying selection	COG1253	Hemolysin-related protein, contains CBS domains, UPF0053 family	R	General function prediction only
CLUSTER1265	0.0663884	1.16481	0.0569952	purifying selection	COG0733	Na+-dependent transporter, SNF family	R	General function prediction only
CLUSTER2000	0.0778983	0.63527	0.122592	purifying selection	COG0300	Short-chain dehydrogenase	R	General function prediction only
CLUSTER2902	0.0253508	0.749364	0.0461177	purifying selection	COG1253	Hemolysin-related protein, contains CBS domains, UPF0053 family	R	General function prediction only
CLUSTER1476	0.045732	0.630088	0.0611501	purifying selection	COG0599	Uncharacterized conserved protein YurZ, alkylhydroperoxidase/carboxymuconolactone decarboxylase family	R	General function prediction only
CLUSTER1310	0.0209519	1.09072	0.035173	purifying selection	COG4552	Predicted acetyltransferase	R	General function prediction only
CLUSTER2341	0.0949306	1.38614	0.0541637	purifying selection	COG3545	Predicted esterase of the alpha/beta hydrolase fold	R	General function prediction only
CLUSTER3430	0.00912129	0.0396695	0.164789	purifying selection	COG3173	Predicted kinase, aminoglycoside phosphotransferase (APT) family	R	General function prediction only
CLUSTER2004	0.266096	2.15011	0.0978981	purifying selection	COG1752	Predicted acylesterase/phospholipase RssA, containd patatin domain	R	General function prediction only
CLUSTER1645	0.0789932	0.858223	0.0976648	purifying selection	COG0488	ATPase components of ABC transporters with duplicated ATPase domains	R	General function prediction only
CLUSTER2905	0.0449866	0.427178	0.0731632	purifying selection	COG1253	Hemolysin-related protein, contains CBS domains, UPF0053 family	R	General function prediction only
CLUSTER4800	0.204768	4.18416	0.0489389	purifying selection	COG0702	Uncharacterized conserved protein YbjT, contains NAD(P)-binding and DUF2867 domains	R	General function prediction only
CLUSTER1479	0.0533839	1.66456	0.0391766	purifying selection	COG0622	Predicted phosphodiesterase, calcineurin family	R	General function prediction only
CLUSTER1931	0.0849599	0.731855	0.088588	purifying selection	COG1765	Uncharacterized OsmC-related protein	R	General function prediction only
CLUSTER4807	0.0123259	0.0757488	0.16272	purifying selection	COG4447	Uncharacterized conserved protein related to plant photosystem II stability/assembly factor	R	General function prediction only
CLUSTER1473	0.0619658	1.00144	0.0618769	purifying selection	COG3296	Uncharacterized Tic20-related protein, DUF4870 domain	R	General function prediction only
CLUSTER2915	0.0375	0.868791	0.0485563	purifying selection	COG0673	Predicted dehydrogenase	R	General function prediction only
CLUSTER2013	0.0838185	0.476454	0.117283	purifying selection	COG0702	Uncharacterized conserved protein YbjT, contains NAD(P)-binding and DUF2867 domains	R	General function prediction only
CLUSTER1260	0.0640205	1.71738	0.0486655	purifying selection	COG3393	Predicted acetyltransferase, GNAT family	R	General function prediction only
CLUSTER2340	0.0432903	1.0237	0.0398124	purifying selection	COG0673	Predicted dehydrogenase	R	General function prediction only
CLUSTER2348	0.0511278	0.709182	0.0756101	purifying selection	COG3342	Uncharacterized conserved protein, Ntn-hydrolase superfamily	R	General function prediction only
CLUSTER3623	0.0989334	0.992773	0.0990158	purifying selection	COG0702	Uncharacterized conserved protein YbjT, contains NAD(P)-binding and DUF2867 domains	R	General function prediction only
CLUSTER1480	0.019253	0.480194	0.0379874	purifying selection	COG4120	ABC-type uncharacterized transport system, permease component	R	General function prediction only
CLUSTER1469	0.0603425	1.45178	0.0372655	purifying selection	COG2984	ABC-type uncharacterized transport system, periplasmic component	R	General function prediction only
CLUSTER3632	0.13887	1.82292	0.0761803	purifying selection	COG2910	Putative NADH-flavin reductase	R	General function prediction only
CLUSTER3622	0.00282708	0.0266026	0.0818901	purifying selection	COG4312	Predicted dithiol-disulfide oxidoreductase, DUF899 family	R	General function prediction only
CLUSTER1288	0.0278539	0.820423	0.0248093	purifying selection	COG1875	Predicted ribonuclease YlaK, contains NYN-type RNase and PhoH-family ATPase domains	R	General function prediction only
CLUSTER2695	0.210611	0.701567	0.274176	purifying selection	COG2740	Nucleoid-associated protein YlxR, Predicted RNA-binding, DUF448 family	R	General function prediction only
CLUSTER1938	0.106815	0.740189	0.0927093	purifying selection	COG0673	Predicted dehydrogenase	R	General function prediction only
CLUSTER2034	0.0208537	0.833742	0.0279326	purifying selection	COG1253	Hemolysin-related protein, contains CBS domains, UPF0053 family	R	General function prediction only
CLUSTER1424	0.0503926	2.90897	0.0246819	purifying selection	COG3296	Uncharacterized Tic20-related protein, DUF4870 domain	R	General function prediction only
CLUSTER3549	0.00845124	0.174789	0.0483512	purifying selection	COG3209	Uncharacterized conserved protein RhaS, contains 28 RHS repeats	R	General function prediction only
CLUSTER4252	0.12772	0.797228	0.160205	purifying selection	COG4902	Ferritin-like protein MJ0754, DUF2202 family	R	General function prediction only
CLUSTER2978	0.0360232	0.330223	0.100585	purifying selection	COG0673	Predicted dehydrogenase	R	General function prediction only
CLUSTER2378	0.0329898	1.10963	0.0353173	purifying selection	COG1432	NYN domain, predicted PIN-related RNAse, tRNA/rRNA maturation	R	General function prediction only
CLUSTER1394	0.0217619	1.0254	0.027422	purifying selection	COG1101	ABC-type uncharacterized transport system, ATPase component	R	General function prediction only
CLUSTER2039	0.0348063	0.729851	0.0425837	purifying selection	COG1253	Hemolysin-related protein, contains CBS domains, UPF0053 family	R	General function prediction only
CLUSTER2837	0.107376	1.42123	0.0701896	purifying selection	COG3324	Lactoylglutathione lyase-related enzyme, vicinal oxygen chelate (VOC) family	R	General function prediction only
CLUSTER3602	0.0434051	1.3646	0.0318079	purifying selection	COG0673	Predicted dehydrogenase	R	General function prediction only
CLUSTER3011	0.0554434	1.01964	0.0543754	purifying selection	COG1253	Hemolysin-related protein, contains CBS domains, UPF0053 family	R	General function prediction only
CLUSTER1941	0.0877955	0.97454	0.0820403	purifying selection	COG2070	NAD(P)H-dependent flavin oxidoreductase YrpB, nitropropane dioxygenase family	R	General function prediction only
CLUSTER1737	0.174773	4.21654	0.0422565	purifying selection	COG1881	Uncharacterized conserved protein, phosphatidylethanolamine-binding protein (PEBP) family	R	General function prediction only
CLUSTER2046	0.0417641	1.03999	0.0452068	purifying selection	COG5426	Uncharacterized protein STM3548, contains class I glutamine amidotransferase domain	R	General function prediction only
CLUSTER1413	0.0299261	0.977319	0.0423965	purifying selection	COG5495	Predicted oxidoreductase, contains short-chain dehydrogenase (SDR) and DUF2520 domains	R	General function prediction only
CLUSTER2941	0.0356697	0.424921	0.0632478	purifying selection	COG3865	Glyoxalase superfamily enzyme, possible 3-demethylubiquinone-9 3-methyltransferase	R	General function prediction only
CLUSTER2838	0.188272	1.82489	0.115456	purifying selection	COG0491	Glyoxylase or a related metal-dependent hydrolase, beta-lactamase superfamily II	R	General function prediction only
CLUSTER1420	0.110732	0.772891	0.107416	purifying selection	COG2314	Uncharacterized membrane protein YozV, TM2 domain, contains pTyr	R	General function prediction only
CLUSTER2366	0.0576013	0.842005	0.0684097	purifying selection	COG1832	Predicted CoA-binding protein	R	General function prediction only
CLUSTER1961	0.12263	0.926017	0.108719	purifying selection	COG3324	Lactoylglutathione lyase-related enzyme, vicinal oxygen chelate (VOC) family	R	General function prediction only
CLUSTER4268	0.00120613	0.0353192	0.0329858	purifying selection	COG4674	ABC-type uncharacterized transport system, ATPase component	R	General function prediction only
CLUSTER2028	0.0560151	0.877157	0.0581319	purifying selection	COG0300	Short-chain dehydrogenase	R	General function prediction only
CLUSTER2605	0.155835	1.70606	0.078118	purifying selection	COG4099	Predicted peptidase	R	General function prediction only
CLUSTER3765	0.0179638	0.693313	0.0251162	purifying selection	COG0673	Predicted dehydrogenase	R	General function prediction only
CLUSTER1412	0.125488	1.02159	0.128159	purifying selection	COG1040	DNA utilization protein ComFC/GntX, contains phosphoribosyltransferase domain	R	General function prediction only
CLUSTER2151	0.0916478	0.925056	0.0735189	purifying selection	COG4671	Predicted glycosyl transferase	R	General function prediction only
CLUSTER3607	0.0627351	0.805103	0.0738313	purifying selection	COG0673	Predicted dehydrogenase	R	General function prediction only
CLUSTER2742	0.107579	1.46378	0.0364841	purifying selection	COG1765	Uncharacterized OsmC-related protein	R	General function prediction only
CLUSTER2601	0.0432892	0.583195	0.0393802	purifying selection	COG1473	Metal-dependent amidase/aminoacylase/carboxypeptidase	R	General function prediction only
CLUSTER1636	0.0386328	0.747088	0.0511481	purifying selection	COG3956	Uncharacterized conserved protein YabN, contains tetrapyrrole methylase and MazG-like pyrophosphatase domain	R	General function prediction only
CLUSTER1969	0.0568961	0.781424	0.0736608	purifying selection	COG3383	Predicted molibdopterin-dependent oxidoreductase YjgC	R	General function prediction only
CLUSTER3010	0.117198	0.774194	0.139	purifying selection	COG3153	Predicted N-acetyltransferase YhbS	R	General function prediction only
CLUSTER1996	0.0685007	0.862556	0.0709996	purifying selection	COG1579	Predicted nucleic acid-binding protein DR0291, contains C4-type Zn-ribbon domain	R	General function prediction only
CLUSTER3467	0.0415841	1.14581	0.042773	purifying selection	COG0673	Predicted dehydrogenase	R	General function prediction only
CLUSTER4825	0.215934	2.02906	0.106421	purifying selection	COG2910	Putative NADH-flavin reductase	R	General function prediction only
CLUSTER2286	0.106501	0.828789	0.109827	purifying selection	COG0488	ATPase components of ABC transporters with duplicated ATPase domains	R	General function prediction only
CLUSTER2089	0.0925316	1.10909	0.0757157	purifying selection	COG3607	Lactoylglutathione lyase-related enzyme, vicinal oxygen chelate (VOC) family	R	General function prediction only
CLUSTER1752	0.0825039	1.05917	0.0835534	purifying selection	COG3173	Predicted kinase, aminoglycoside phosphotransferase (APT) family	R	General function prediction only
CLUSTER1378	0.119637	1.68981	0.0608858	purifying selection	COG2321	Predicted metalloprotease	R	General function prediction only
CLUSTER2502	0.0978977	0.997508	0.0888259	purifying selection	COG0300	Short-chain dehydrogenase	R	General function prediction only
CLUSTER2435	0.081561	1.07379	0.0738593	purifying selection	COG3568	Metal-dependent hydrolase, endonuclease/exonuclease/phosphatase family	R	General function prediction only
CLUSTER2657	0.116265	1.06657	0.110511	purifying selection	COG4099	Predicted peptidase	R	General function prediction only
CLUSTER2332	0.158268	0.871379	0.145921	purifying selection	COG2331	Predicted nucleic acid-binding protein, contains Zn-ribbon domain	R	General function prediction only
CLUSTER2190	0.0916702	0.85503	0.0848018	purifying selection	COG3545	Predicted esterase of the alpha/beta hydrolase fold	R	General function prediction only
CLUSTER1502	0.0762833	1.06206	0.0730072	purifying selection	COG4152	ABC-type uncharacterized transport system, ATPase component	R	General function prediction only
CLUSTER3200	0.00673293	0.306148	0.0190376	purifying selection	COG0491	Glyoxylase or a related metal-dependent hydrolase, beta-lactamase superfamily II	R	General function prediction only
CLUSTER1346	0.0447995	1.26568	0.0387783	purifying selection	COG0491	Glyoxylase or a related metal-dependent hydrolase, beta-lactamase superfamily II	R	General function prediction only
CLUSTER2319	0.0776492	1.68003	0.0462188	purifying selection	COG0491	Glyoxylase or a related metal-dependent hydrolase, beta-lactamase superfamily II	R	General function prediction only
CLUSTER2881	0.0265461	0.506451	0.0579465	purifying selection	COG3607	Lactoylglutathione lyase-related enzyme, vicinal oxygen chelate (VOC) family	R	General function prediction only
CLUSTER2205	0.0196726	1.32824	0.0141146	purifying selection	COG2192	Predicted carbamoyl transferase, NodU family	R	General function prediction only
CLUSTER3244	0.0491332	0.229497	0.148512	purifying selection	COG4922	Predicted SnoaL-like aldol condensation-catalyzing enzyme	R	General function prediction only
CLUSTER2517	0.0797941	0.926686	0.07854	purifying selection	COG1752	Predicted acylesterase/phospholipase RssA, containd patatin domain	R	General function prediction only
CLUSTER2222	0.134802	2.58256	0.050384	purifying selection	COG3324	Lactoylglutathione lyase-related enzyme, vicinal oxygen chelate (VOC) family	R	General function prediction only
CLUSTER4477	0.0902359	0.952027	0.0947829	purifying selection	COG3391	DNA-binding beta-propeller fold protein YncE	R	General function prediction only
CLUSTER2524	0.231833	1.57735	0.0458215	purifying selection	COG3607	Lactoylglutathione lyase-related enzyme, vicinal oxygen chelate (VOC) family	R	General function prediction only
CLUSTER3037	0.10634	0.943371	0.129308	purifying selection	COG3631	Ketosteroid isomerase-related protein	R	General function prediction only
CLUSTER2889	0.0271348	0.405955	0.0797267	purifying selection	COG0702	Uncharacterized conserved protein YbjT, contains NAD(P)-binding and DUF2867 domains	R	General function prediction only
CLUSTER1215	0.0504628	1.32043	0.0394247	purifying selection	COG2409	Predicted lipid transporter YdfJ, MMPL/SSD domain, RND superfamily	R	General function prediction only
CLUSTER2071	0.0403662	0.994491	0.0373603	purifying selection	COG0673	Predicted dehydrogenase	R	General function prediction only
CLUSTER2473	0.122226	1.06215	0.0817915	purifying selection	COG3173	Predicted kinase, aminoglycoside phosphotransferase (APT) family	R	General function prediction only
CLUSTER2237	0.0379911	0.547417	0.0468799	purifying selection	COG0673	Predicted dehydrogenase	R	General function prediction only
CLUSTER2135	0.0490936	1.10518	0.0435027	purifying selection	COG1574	Predicted amidohydrolase YtcJ	R	General function prediction only
CLUSTER2123	0.0914239	0.810083	0.0870176	purifying selection	COG4759	Uncharacterized conserved protein, contains thioredoxin-like domain	R	General function prediction only
CLUSTER1246	0.0125396	0.626243	0.0209505	purifying selection	COG0488	ATPase components of ABC transporters with duplicated ATPase domains	R	General function prediction only
CLUSTER2127	0.0768476	1.04382	0.0704784	purifying selection	COG2319	WD40 repeat	R	General function prediction only
CLUSTER3130	0.0394538	0.517196	0.0717649	purifying selection	COG3919	Predicted ATP-dependent carboligase, ATP-grasp superfamily	R	General function prediction only
CLUSTER2427	0.0498705	0.842516	0.0622021	purifying selection	COG4127	Predicted restriction endonuclease, Mrr-cat superfamily	R	General function prediction only
CLUSTER2299	0.0672152	0.936714	0.0735778	purifying selection	COG1801	Sugar isomerase-related protein YecE, UPF0759/DUF72 family	R	General function prediction only
CLUSTER2456	0.187963	1.32883	0.134796	purifying selection	COG3173	Predicted kinase, aminoglycoside phosphotransferase (APT) family	R	General function prediction only
CLUSTER1683	0.138888	3.47322	0.0730708	purifying selection	COG3618	Predicted metal-dependent hydrolase, TIM-barrel fold	R	General function prediction only
CLUSTER1755	0.117652	3.04352	0.0525694	purifying selection	COG0457	Tetratricopeptide (TPR) repeat	R	General function prediction only
CLUSTER2230	0.0473874	1.18565	0.0439857	purifying selection	COG3324	Lactoylglutathione lyase-related enzyme, vicinal oxygen chelate (VOC) family	R	General function prediction only
CLUSTER4124	0.0443315	0.696851	0.0645632	purifying selection	COG3568	Metal-dependent hydrolase, endonuclease/exonuclease/phosphatase family	R	General function prediction only
CLUSTER1315	0.048329	1.65649	0.0551835	purifying selection	COG1451	UTP pyrophosphatase, metal-dependent hydrolase family	R	General function prediction only
CLUSTER2655	0.0829196	1.0369	0.0909134	purifying selection	COG5516	Uncharacterized conserved protein containing a Zn-ribbon-like motif, possibly RNA-binding	R	General function prediction only
CLUSTER3279	0.0586243	0.762734	0.068844	purifying selection	COG0679	Predicted permease, AEC (auxin efflux carrier) family	R	General function prediction only
CLUSTER3137	0.403063	3.72842	0.103351	purifying selection	COG1917	Cupin domain protein related to quercetin dioxygenase	R	General function prediction only
CLUSTER3036	0.0482637	0.914334	0.0527856	purifying selection	COG1253	Hemolysin-related protein, contains CBS domains, UPF0053 family	R	General function prediction only
CLUSTER2461	0.108384	0.619921	0.117459	purifying selection	COG3393	Predicted acetyltransferase, GNAT family	R	General function prediction only
CLUSTER1680	0.0289878	0.995742	0.0295548	purifying selection	COG2308	Circularly permuted ATP-grasp protein	R	General function prediction only
CLUSTER3539	0.0958236	1.37704	0.0701301	purifying selection	COG0673	Predicted dehydrogenase	R	General function prediction only
CLUSTER1809	0.0700034	0.613672	0.118773	purifying selection	COG3103	Uncharacterized conserved protein YgiM, contains N-terminal SH3 domain, DUF1202 family	R	General function prediction only
CLUSTER1337	0.0282375	1.11466	0.0285715	purifying selection	COG0714	MoxR-like ATPase	R	General function prediction only
CLUSTER1494	0.0618638	0.957794	0.056734	purifying selection	COG4867	Uncharacterized conserved protein, contains von Willebrand factor type A (vWFA) domain	S	Function unknown
CLUSTER1583	0.106167	1.6512	0.0597018	purifying selection	COG1512	Uncharacterized membrane protein YgcG, contains a TPM-fold domain	S	Function unknown
CLUSTER4762	0.00370686	0.0112147	0.330535	purifying selection	COG3544	Uncharacterized conserved protein, DUF305 family	S	Function unknown
CLUSTER1284	0.1163	1.15887	0.0970781	purifying selection	COG4478	Uncharacterized membrane protein	S	Function unknown
CLUSTER3169	0.0387754	0.525044	0.0727176	purifying selection	COG3861	Stress response protein YsnF (function unknown)	S	Function unknown
CLUSTER2436	0.114975	0.645454	0.104408	purifying selection	COG4357	Uncharacterized conserved protein, contains Zn-finger domain of CHY type	S	Function unknown
CLUSTER1274	0.10258	1.46737	0.0585244	purifying selection	COG2966	Uncharacterized membrane protein YjjP, DUF1212 family	S	Function unknown
CLUSTER1468	0.0229805	1.03967	0.019608	purifying selection	COG3369	Uncharacterized conserved protein, contains Zn-finger domain of CDGSH type	S	Function unknown
CLUSTER4788	0.00219739	0.0304436	0.0721792	purifying selection	COG4425	Uncharacterized membrane protein	S	Function unknown
CLUSTER2775	0.0850398	0.600054	0.121966	purifying selection	COG3503	Uncharacterized membrane protein, DUF1624 family	S	Function unknown
CLUSTER2012	0.150484	1.78094	0.0792373	purifying selection	COG3874	Uncharacterized spore protein YtfJ	S	Function unknown
CLUSTER3162	0.214979	4.52339	0.0507604	purifying selection	COG4329	Uncharacterized membrane protein, DUF2243 domain	S	Function unknown
CLUSTER2329	0.103207	0.968641	0.108418	purifying selection	COG0398	Uncharacterized membrane protein YdjX, related to fungal oxalate transporter, TVP38/TMEM64 family	S	Function unknown
CLUSTER1286	0.16342	1.17794	0.139891	purifying selection	COG5416	Uncharacterized integral membrane protein YrvD	S	Function unknown
CLUSTER3158	0.03057	0.317155	0.0833854	purifying selection	COG3503	Uncharacterized membrane protein, DUF1624 family	S	Function unknown
CLUSTER1569	0.127338	2.22094	0.0581211	purifying selection	COG3861	Stress response protein YsnF (function unknown)	S	Function unknown
CLUSTER3175	0.143818	4.55035	0.0277673	purifying selection	COG4748	Uncharacterized conserved protein, contains restriction enzyme R protein N terminal (HSDR_N) domain	S	Function unknown
CLUSTER2712	0.0591894	0.501584	0.141402	purifying selection	COG3503	Uncharacterized membrane protein, DUF1624 family	S	Function unknown
CLUSTER2481	0.0743629	0.749056	0.0844059	purifying selection	COG3463	Uncharacterized membrane protein	S	Function unknown
CLUSTER1432	0.0370873	1.10612	0.038912	purifying selection	COG3871	General stress protein 26 (function unknown)	S	Function unknown
CLUSTER2824	0.0401393	0.948145	0.0431841	purifying selection	COG3871	General stress protein 26 (function unknown)	S	Function unknown
CLUSTER1382	0.13524	1.35087	0.100114	purifying selection	COG5650	Uncharacterized membrane protein	S	Function unknown
CLUSTER1708	0.0165404	0.713714	0.0211242	purifying selection	COG2307	Uncharacterized conserved protein, Alpha-E superfamily	S	Function unknown
CLUSTER2541	0.0703325	0.649222	0.0769086	purifying selection	COG1550	Stress-induced protein YlxP, DUF503 family	S	Function unknown
CLUSTER2391	0.0512452	0.665338	0.0836309	purifying selection	COG3323	PII-like insert in the uncharacterized protein YqfO, YbgI/NIF3 family	S	Function unknown
CLUSTER2031	0.0532499	1.06326	0.038859	purifying selection	COG2035	Uncharacterized membrane protein, DUF368 family	S	Function unknown
CLUSTER1401	0.0469373	0.697835	0.0746234	purifying selection	COG2456	Uncharacterized conserved protein, DUF2304 domain	S	Function unknown
CLUSTER2530	0.082316	0.946832	0.0906995	purifying selection	COG2343	Uncharacterized conserved protein, DUF427 family	S	Function unknown
CLUSTER3225	0.0552152	0.289448	0.111491	purifying selection	COG5500	Uncharacterized membrane protein	S	Function unknown
CLUSTER1501	0.0952072	0.962506	0.0980802	purifying selection	COG4270	Uncharacterized membrane protein	S	Function unknown
CLUSTER2083	0.0742963	0.948748	0.0736422	purifying selection	COG2311	Uncharacterized membrane protein YeiB	S	Function unknown
CLUSTER2419	0.0739376	1.40092	0.0527778	purifying selection	COG4129	Uncharacterized membrane protein YgaE, UPF0421/DUF939 family	S	Function unknown
CLUSTER2673	0.0595267	1.22378	0.0528423	purifying selection	COG4329	Uncharacterized membrane protein, DUF2243 domain	S	Function unknown
CLUSTER1334	0.116406	2.85064	0.0894541	purifying selection	COG2323	Uncharacterized membrane protein YcaP, DUF421 family	S	Function unknown
CLUSTER2806	0.0650024	0.535152	0.118241	purifying selection	COG5522	Uncharacterized membrane protein YwaF	S	Function unknown
CLUSTER1368	0.0323798	0.734221	0.0552174	purifying selection	COG4111	Uncharacterized conserved protein	S	Function unknown
CLUSTER2641	0.0364196	0.720521	0.0514737	purifying selection	COG4338	Uncharacterized conserved protein, DUF2256 family	S	Function unknown
CLUSTER2416	0.0795257	0.892187	0.0891357	purifying selection	COG4325	Uncharacterized membrane protein	S	Function unknown
CLUSTER2793	0.149524	1.12293	0.110073	purifying selection	COG2311	Uncharacterized membrane protein YeiB	S	Function unknown
CLUSTER2225	0.0505166	0.40096	0.140836	purifying selection	COG5483	Uncharacterized conserved protein, DUF488 family	S	Function unknown
CLUSTER3310	0.055965	0.939857	0.0477303	purifying selection	COG3544	Uncharacterized conserved protein, DUF305 family	S	Function unknown
CLUSTER2511	0.0454986	1.19766	0.0336234	purifying selection	COG3662	Uncharacterized conserved protein, DUF2236 family	S	Function unknown
CLUSTER1351	0.0512747	0.38986	0.0720015	purifying selection	COG4768	Uncharacterized conserved protein YoxC, contains an MCP-like domain	S	Function unknown
CLUSTER2412	0.0762409	0.742306	0.117549	purifying selection	COG3428	Uncharacterized membrane protein YdbT, contains bPH2 (bacterial pleckstrin homology) domain	S	Function unknown
CLUSTER2235	0.123217	1.03693	0.109447	purifying selection	COG1295	Uncharacterized membrane protein, BrkB/YihY/UPF0761 family (not an RNase)	S	Function unknown
CLUSTER2400	0.0949171	0.897547	0.0753121	purifying selection	COG1295	Uncharacterized membrane protein, BrkB/YihY/UPF0761 family (not an RNase)	S	Function unknown
CLUSTER2137	0.0888957	1.37878	0.0563594	purifying selection	COG5637	Uncharacterized protein, contains SRPBCC domain	S	Function unknown
CLUSTER2232	0.0557521	0.969858	0.0680027	purifying selection	COG3268	Uncharacterized conserved protein, related to short-chain dehydrogenases	S	Function unknown
CLUSTER2478	0.0932495	1.1871	0.0965844	purifying selection	COG4270	Uncharacterized membrane protein	S	Function unknown
CLUSTER2895	0.0852531	0.747974	0.105335	purifying selection	COG1512	Uncharacterized membrane protein YgcG, contains a TPM-fold domain	S	Function unknown
CLUSTER2682	0.2429	2.87914	0.0753739	purifying selection	COG1950	Uncharacterized membrane protein YvlD, DUF360 family	S	Function unknown
CLUSTER2669	0.0656438	1.07134	0.0542919	purifying selection	COG3503	Uncharacterized membrane protein, DUF1624 family	S	Function unknown
CLUSTER1827	0.0877366	0.766779	0.0876442	purifying selection	COG5650	Uncharacterized membrane protein	S	Function unknown
CLUSTER1316	0.0762056	1.39723	0.0597383	purifying selection	COG3861	Stress response protein YsnF (function unknown)	S	Function unknown
CLUSTER1365	0.140749	1.37909	0.111515	purifying selection	COG2259	Uncharacterized membrane protein YphA, DoxX/SURF4 family	S	Function unknown
CLUSTER2156	0.0333241	0.434231	0.0726932	purifying selection	COG1950	Uncharacterized membrane protein YvlD, DUF360 family	S	Function unknown
CLUSTER4824	0.173364	1.01131	0.171426	purifying selection	COG1302	Uncharacterized conserved protein YloU, alkaline shock protein (Asp23) family	S	Function unknown
CLUSTER1303	0.0555648	0.969021	0.0585707	purifying selection	COG4585	Signal transduction histidine kinase ComP	T	Signal transduction mechanisms
CLUSTER4763	0.0549947	0.322316	0.170623	purifying selection	COG2184	Fido, protein-threonine AMPylation domain	T	Signal transduction mechanisms
CLUSTER1444	0.0609311	0.826806	0.0629606	purifying selection	COG0642	Signal transduction histidine kinase	T	Signal transduction mechanisms
CLUSTER1478	0.0943111	1.40213	0.0661594	purifying selection	COG0589	Nucleotide-binding universal stress protein, UspA family	T	Signal transduction mechanisms
CLUSTER2591	0.0468281	0.63444	0.0701531	purifying selection	COG0666	Ankyrin repeat	T	Signal transduction mechanisms
CLUSTER1299	0.01587	0.716127	0.0191	purifying selection	COG1623	c-di-AMP synthetase DisA, contains DisA_N, linker and DNA-binding domains	T	Signal transduction mechanisms
CLUSTER2923	0.197137	1.73165	0.113843	purifying selection	COG0589	Nucleotide-binding universal stress protein, UspA family	T	Signal transduction mechanisms
CLUSTER3812	0.0112491	0.173658	0.126596	purifying selection	COG0664	cAMP-binding domain of CRP or a regulatory subunit of cAMP-dependent protein kinases	T	Signal transduction mechanisms
CLUSTER1447	0.0572112	1.39018	0.0577112	purifying selection	COG3920	Two-component sensor histidine kinase, HisKA and HATPase domains	T	Signal transduction mechanisms
CLUSTER1445	0.0489484	1.1824	0.0420912	purifying selection	COG1744	Lipoprotein Med, regulator of KinD/Spo0A, PBP1-ABC superfamily, includes NupN	T	Signal transduction mechanisms
CLUSTER1919	0.0383358	1.1423	0.025555	purifying selection	COG4585	Signal transduction histidine kinase ComP	T	Signal transduction mechanisms
CLUSTER4814	0.00269062	0.0114399	0.235196	purifying selection	COG4585	Signal transduction histidine kinase ComP	T	Signal transduction mechanisms
CLUSTER2352	0.0949944	1.34586	0.0545291	purifying selection	COG3290	Sensor histidine kinase DipB regulating citrate/malate metabolism	T	Signal transduction mechanisms
CLUSTER2211	0.135853	1.57963	0.0846083	purifying selection	COG0515	Serine/threonine protein kinase	T	Signal transduction mechanisms
CLUSTER1438	0.0295617	0.660649	0.0543913	purifying selection	COG0589	Nucleotide-binding universal stress protein, UspA family	T	Signal transduction mechanisms
CLUSTER2925	0.130086	0.882275	0.147444	purifying selection	COG2334	Ser/Thr protein kinase RdoA involved in Cpx stress response, MazF antagonist	T	Signal transduction mechanisms
CLUSTER1897	0.104561	1.33987	0.0724604	purifying selection	COG0642	Signal transduction histidine kinase	T	Signal transduction mechanisms
CLUSTER2834	0.118884	0.777452	0.155637	purifying selection	COG3476	Tryptophan-rich sensory protein TspO/CrtK (mitochondrial benzodiazepine receptor homolog)	T	Signal transduction mechanisms
CLUSTER1392	0.0427579	0.832841	0.0554293	purifying selection	COG0664	cAMP-binding domain of CRP or a regulatory subunit of cAMP-dependent protein kinases	T	Signal transduction mechanisms
CLUSTER2639	0.127242	1.56106	0.0747085	purifying selection	COG4585	Signal transduction histidine kinase ComP	T	Signal transduction mechanisms
CLUSTER3540	0.0662951	0.614185	0.0956324	purifying selection	COG5002	Sensor histidine kinase WalK	T	Signal transduction mechanisms
CLUSTER2707	0.091304	1.40188	0.0526407	purifying selection	COG0589	Nucleotide-binding universal stress protein, UspA family	T	Signal transduction mechanisms
CLUSTER1572	0.0590132	1.11686	0.0411133	purifying selection	COG5002	Sensor histidine kinase WalK	T	Signal transduction mechanisms
CLUSTER2612	0.0700394	1.06384	0.0732667	purifying selection	COG0642	Signal transduction histidine kinase	T	Signal transduction mechanisms
CLUSTER2140	0.0616679	0.812757	0.0625608	purifying selection	COG4585	Signal transduction histidine kinase ComP	T	Signal transduction mechanisms
CLUSTER2555	0.141277	1.39382	0.0906354	purifying selection	COG5343	Anti-sigma-K factor RskA	T	Signal transduction mechanisms
CLUSTER2044	0.0697395	0.981939	0.0775646	purifying selection	COG2365	Protein tyrosine/serine phosphatase Oca4	T	Signal transduction mechanisms
CLUSTER3126	0.125316	2.66509	0.0433927	purifying selection	COG4585	Signal transduction histidine kinase ComP	T	Signal transduction mechanisms
CLUSTER2159	0.362086	3.53069	0.106515	purifying selection	COG4978	GyrI-like small molecule binding domain	T	Signal transduction mechanisms
CLUSTER2558	0.0305923	0.525001	0.0501548	purifying selection	COG0589	Nucleotide-binding universal stress protein, UspA family	T	Signal transduction mechanisms
CLUSTER1638	0.0458079	2.13711	0.0365841	purifying selection	COG0589	Nucleotide-binding universal stress protein, UspA family	T	Signal transduction mechanisms
CLUSTER2892	0.0124522	0.459296	0.0996879	purifying selection	COG0589	Nucleotide-binding universal stress protein, UspA family	T	Signal transduction mechanisms
CLUSTER1349	0.0433729	0.995834	0.0413963	purifying selection	COG0589	Nucleotide-binding universal stress protein, UspA family	T	Signal transduction mechanisms
CLUSTER2474	0.0708877	1.40766	0.0503586	purifying selection	COG3290	Sensor histidine kinase DipB regulating citrate/malate metabolism	T	Signal transduction mechanisms
CLUSTER2463	0.135064	1.51675	0.0611481	purifying selection	COG0589	Nucleotide-binding universal stress protein, UspA family	T	Signal transduction mechanisms
CLUSTER2136	0.141609	1.41288	0.0564974	purifying selection	COG4585	Signal transduction histidine kinase ComP	T	Signal transduction mechanisms
CLUSTER2334	0.129174	1.28218	0.100745	purifying selection	COG0515	Serine/threonine protein kinase	T	Signal transduction mechanisms
CLUSTER3586	0.0249932	0.192942	0.129537	purifying selection	COG0517	CBS domain	T	Signal transduction mechanisms
CLUSTER3206	0.0748793	2.74218	0.0422135	purifying selection	COG0589	Nucleotide-binding universal stress protein, UspA family	T	Signal transduction mechanisms
CLUSTER2540	0.0927789	0.805535	0.0786119	purifying selection	COG2172	Anti-sigma regulatory factor (Ser/Thr protein kinase)	T	Signal transduction mechanisms
CLUSTER2064	0.0966385	1.16024	0.0576689	purifying selection	COG0642	Signal transduction histidine kinase	T	Signal transduction mechanisms
CLUSTER2503	0.26434	3.17895	0.106696	purifying selection	COG0515	Serine/threonine protein kinase	T	Signal transduction mechanisms
CLUSTER2515	0.00846661	0.323006	0.0190115	purifying selection	COG1366	Anti-anti-sigma regulatory factor (antagonist of anti-sigma factor)	T	Signal transduction mechanisms
CLUSTER1523	0.0793284	1.31185	0.0842865	purifying selection	COG0394	Protein-tyrosine-phosphatase	T	Signal transduction mechanisms
CLUSTER2405	0.0591188	0.793417	0.0745117	purifying selection	COG0394	Protein-tyrosine-phosphatase	T	Signal transduction mechanisms
CLUSTER3532	0.000126687	0.126687	0.001	purifying selection	COG0347	Nitrogen regulatory protein PII	T;E	Signal transduction mechanisms;Amino acid transport and metabolism
CLUSTER1367	0.0396073	1.14226	0.0565082	purifying selection	COG1925	HPr or related phosphotransfer protein	T;G	Signal transduction mechanisms;Carbohydrate transport and metabolism
CLUSTER2437	0.0329322	1.21168	0.0244759	purifying selection	COG0745	DNA-binding response regulator, OmpR family, contains REC and winged-helix (wHTH) domain	T;K	Signal transduction mechanisms;Transcription
CLUSTER1873	0.0308844	1.12871	0.0314022	purifying selection	COG0745	DNA-binding response regulator, OmpR family, contains REC and winged-helix (wHTH) domain	T;K	Signal transduction mechanisms;Transcription
CLUSTER1901	0.0279169	1.61909	0.0281943	purifying selection	COG2197	DNA-binding response regulator, NarL/FixJ family, contains REC and HTH domains	T;K	Signal transduction mechanisms;Transcription
CLUSTER1589	0.0285874	0.732638	0.025648	purifying selection	COG2197	DNA-binding response regulator, NarL/FixJ family, contains REC and HTH domains	T;K	Signal transduction mechanisms;Transcription
CLUSTER2590	0.0433485	0.766343	0.0574037	purifying selection	COG2197	DNA-binding response regulator, NarL/FixJ family, contains REC and HTH domains	T;K	Signal transduction mechanisms;Transcription
CLUSTER1448	0.024921	1.57073	0.0193654	purifying selection	COG2197	DNA-binding response regulator, NarL/FixJ family, contains REC and HTH domains	T;K	Signal transduction mechanisms;Transcription
CLUSTER2954	0.299986	1.30818	0.207866	purifying selection	COG2208	Phosphoserine phosphatase RsbU, regulator of sigma subunit	T;K	Signal transduction mechanisms;Transcription
CLUSTER3388	0.00182795	0.0478862	0.0461777	purifying selection	COG2197	DNA-binding response regulator, NarL/FixJ family, contains REC and HTH domains	T;K	Signal transduction mechanisms;Transcription
CLUSTER3541	0.0166931	0.638272	0.0381028	purifying selection	COG0745	DNA-binding response regulator, OmpR family, contains REC and winged-helix (wHTH) domain	T;K	Signal transduction mechanisms;Transcription
CLUSTER1882	0.0658776	1.77191	0.0176425	purifying selection	COG0745	DNA-binding response regulator, OmpR family, contains REC and winged-helix (wHTH) domain	T;K	Signal transduction mechanisms;Transcription
CLUSTER2331	0.201359	0.918523	0.0904891	purifying selection	COG2208	Phosphoserine phosphatase RsbU, regulator of sigma subunit	T;K	Signal transduction mechanisms;Transcription
CLUSTER2305	0.0635215	1.46907	0.026944	purifying selection	COG2197	DNA-binding response regulator, NarL/FixJ family, contains REC and HTH domains	T;K	Signal transduction mechanisms;Transcription
CLUSTER2084	0.0362068	0.881701	0.0304378	purifying selection	COG0745	DNA-binding response regulator, OmpR family, contains REC and winged-helix (wHTH) domain	T;K	Signal transduction mechanisms;Transcription
CLUSTER2014	0.164998	1.477	0.0945581	purifying selection	COG0658	DNA uptake channel protein ComEC, N-terminal domain	U	Intracellular trafficking, secretion, and vesicular transport
CLUSTER4686	0.0593484	0.677261	0.08763	purifying selection	COG0681	Signal peptidase I	U	Intracellular trafficking, secretion, and vesicular transport
CLUSTER1426	0.0905622	0.641876	0.0848331	purifying selection	COG1862	Protein translocase subunit YajC	U	Intracellular trafficking, secretion, and vesicular transport
CLUSTER4251	0.100472	1.99413	0.169445	purifying selection	COG3559	Putative exporter of oligosaccharides and polyketide antibiotics DrrB/NodJ, ABC-2 family	U	Intracellular trafficking, secretion, and vesicular transport
CLUSTER2898	0.0457142	0.955454	0.0301516	purifying selection	COG0823	Periplasmic component TolB of the Tol biopolymer transport system	U	Intracellular trafficking, secretion, and vesicular transport
CLUSTER2455	0.083153	0.577992	0.112735	purifying selection	COG0681	Signal peptidase I	U	Intracellular trafficking, secretion, and vesicular transport
CLUSTER2337	0.0874672	1.00575	0.0827636	purifying selection	COG3559	Putative exporter of oligosaccharides and polyketide antibiotics DrrB/NodJ, ABC-2 family	U	Intracellular trafficking, secretion, and vesicular transport
CLUSTER1296	0.117617	1.24901	0.101481	purifying selection	COG3745	Flp pilus assembly protein CpaB	U;W	Intracellular trafficking, secretion, and vesicular transport;Extracellular structures
CLUSTER4767	0.312344	4.57264	0.068307	purifying selection	COG4961	Flp pilus assembly protein TadG, includes N-terminal TadE domain	U;W	Intracellular trafficking, secretion, and vesicular transport;Extracellular structures
CLUSTER1687	0.14848	1.12827	0.135942	purifying selection	COG4965	Flp pilus assembly protein TadB	U;W	Intracellular trafficking, secretion, and vesicular transport;Extracellular structures
CLUSTER3411	0.226543	5.27834	0.0429194	purifying selection	COG3847	Flp pilus assembly protein, pilin Flp	U;W	Intracellular trafficking, secretion, and vesicular transport;Extracellular structures
CLUSTER4818	0.00100172	0.0505449	0.0198184	purifying selection	COG1131	ABC-type multidrug transport system, ATPase component	V	Defense mechanisms
CLUSTER2807	0.0189101	0.37964	0.0421342	purifying selection	COG0842	ABC-type multidrug transport system, permease component	V	Defense mechanisms
CLUSTER2552	0.0962745	0.871314	0.163858	purifying selection	COG2076	Multidrug transporter EmrE and related cation transporters	V	Defense mechanisms
CLUSTER2052	0.0649113	1.28622	0.0350482	purifying selection	COG0693	Protein/nucleotide deglycase, PfpI/YajL/DJ-1 family (repair of methylglyoxal-glycated proteins and nucleic acids)	V	Defense mechanisms
CLUSTER2379	0.0501772	1.16753	0.0472849	purifying selection	COG1131	ABC-type multidrug transport system, ATPase component	V	Defense mechanisms
CLUSTER1891	0.155164	2.80454	0.0442584	purifying selection	COG1132	ABC-type multidrug transport system, ATPase and permease component	V	Defense mechanisms
CLUSTER1968	0.109404	1.04903	0.118025	purifying selection	COG1764	Organic hydroperoxide reductase OsmC/OhrA	V	Defense mechanisms
CLUSTER2714	0.0743086	0.925845	0.0848291	purifying selection	COG1132	ABC-type multidrug transport system, ATPase and permease component	V	Defense mechanisms
CLUSTER1623	0.026661	0.518063	0.0432813	purifying selection	COG0693	Protein/nucleotide deglycase, PfpI/YajL/DJ-1 family (repair of methylglyoxal-glycated proteins and nucleic acids)	V	Defense mechanisms
CLUSTER1895	0.147875	2.09446	0.0499604	purifying selection	COG1132	ABC-type multidrug transport system, ATPase and permease component	V	Defense mechanisms
CLUSTER2023	0.138959	1.13258	0.118979	purifying selection	COG3570	Streptomycin 6-kinase	V	Defense mechanisms
CLUSTER2394	0.0844638	0.642335	0.0951536	purifying selection	COG2076	Multidrug transporter EmrE and related cation transporters	V	Defense mechanisms
CLUSTER2386	0.078922	1.00407	0.0806012	purifying selection	COG1487	Ribonuclease/mRNA interferase VapC, contains PIN domain	V	Defense mechanisms
CLUSTER2719	0.035961	0.292916	0.111669	purifying selection	COG1131	ABC-type multidrug transport system, ATPase component	V	Defense mechanisms
CLUSTER3785	0.147854	2.3165	0.0734362	purifying selection	COG1487	Ribonuclease/mRNA interferase VapC, contains PIN domain	V	Defense mechanisms
CLUSTER1227	0.0768086	1.16631	0.0461588	purifying selection	COG1764	Organic hydroperoxide reductase OsmC/OhrA	V	Defense mechanisms
CLUSTER1205	0.107036	1.87283	0.058822	purifying selection	COG1131	ABC-type multidrug transport system, ATPase component	V	Defense mechanisms
CLUSTER2750	0.323902	2.4267	0.133585	purifying selection	COG1131	ABC-type multidrug transport system, ATPase component	V	Defense mechanisms
CLUSTER2124	0.179848	1.10395	0.167825	purifying selection	COG3467	Nitroimidazole reductase NimA or a related FMN-containing flavoprotein, pyridoxamine 5'-phosphate oxidase superfamily	V	Defense mechanisms
CLUSTER2649	0.0585368	0.848471	0.0636832	purifying selection	COG1132	ABC-type multidrug transport system, ATPase and permease component	V	Defense mechanisms
CLUSTER3472	0.043656	1.13007	0.123555	purifying selection	COG1275	Tellurite resistance protein TehA and related permeases	V	Defense mechanisms
CLUSTER3457	0.0803136	0.707028	0.0805168	purifying selection	COG2076	Multidrug transporter EmrE and related cation transporters	V	Defense mechanisms
CLUSTER1230	0.0420742	1.06536	0.0402399	purifying selection	COG3467	Nitroimidazole reductase NimA or a related FMN-containing flavoprotein, pyridoxamine 5'-phosphate oxidase superfamily	V	Defense mechanisms
CLUSTER1640	0.0504831	1.32135	0.04066	purifying selection	COG0386	Thioredoxin/glutathione peroxidase BtuE, reduces lipid peroxides	V;I	Defense mechanisms;Lipid transport and metabolism
CLUSTER3751	0.038933	0.488596	0.0810398	purifying selection	COG4584	Transposase	X	Mobilome: prophages, transposons
CLUSTER4518	0.0310215	0.522966	0.0593183	purifying selection	COG3547	Transposase	X	Mobilome: prophages, transposons
CLUSTER1908	0.0429174	0.94751	0.0418623	purifying selection	COG4474	Uncharacterized SPBc2 prophage-derived protein YoqJ	X	Mobilome: prophages, transposons
CLUSTER3468	0.0188409	0.171136	0.0999947	purifying selection	COG3547	Transposase	X	Mobilome: prophages, transposons
CLUSTER2426	0.213261	1.33991	0.144607	purifying selection	COG1664	Cytoskeletal protein CcmA, bactofilin family	Z	Cytoskeleton
