# Supplementary material for: Comparative Genomic and Transcriptomic Analysis Provides New Insights into the Aflatoxin B1 Biodegradability by Kocuria rosea from Deep Sea
Source: Microorganisms. 2025 Apr 10;13(4):875. doi: 10.3390/microorganisms13040875 (PMC12029209; doi:10.3390/microorganisms13040875)
Supplement: Supplementary file 1 [file microorganisms-13-00875-s001.zip › Table S4.xlsx]

## Sheet: Table S4
Gene_id	Gene name	Gene description	Transcripts Per Million reads (TPM)								Fold change (FC) (TBA/TBC)	Log2FC (TBA/TBC)	Pvalue	Padjust	Significant	Regulate
			TBA_1	TBA_2	TBA_3	TBC_1	TBC_2	TBC_3	TBA mean	TBC mean
QR564_11820	adhP	alcohol dehydrogenase AdhP	1.64	1.73	1.31	412.3	263.37	393.68	1.56	356.45	0.003	-8.45686	0	0	yes	down
QR564_01685	QR564_01685	hypothetical protein	625.88	687.54	555.33	10.6	10.51	8.89	622.917	10	40.515	5.34037	2.86102e-290	5.75923e-287	yes	up
QR564_12155	QR564_12155	hypothetical protein	707.29	638.44	481.58	21.34	24.43	20.47	609.103	22.08	17.893	4.16129	7.48143e-175	1.00401e-171	yes	up
QR564_01690	QR564_01690	WecB/TagA/CpsF family glycosyltransferase	171.17	168.32	137.15	13.6	11.15	12.91	158.88	12.5533	8.217	3.0386	1.01756e-148	1.02418e-145	yes	up
QR564_11845	sbnA	2%2C3-diaminopropionate biosynthesis protein SbnA	40.32	39.94	34.46	2.53	2.66	2.45	38.24	2.54667	9.686	3.27585	2.80829e-128	2.26124e-125	yes	up
QR564_11815	QR564_11815	aldehyde dehydrogenase family protein	0.91	0.68	0.93	71.44	36.92	65.45	0.84	57.9367	0.01	-6.69909	2.82405e-127	1.89493e-124	yes	down
novel0012	-	hypothetical protein CPGR_00349 [Mycolicibacterium fortuitum subsp. fortuitum DSM 46621 = ATCC 6841]	113.61	115.5	93.5	8.94	8.22	8.18	107.537	8.44667	8.289	3.05126	3.779e-126	2.17346e-123	yes	up
QR564_16650	QR564_16650	hypothetical protein	131.78	123.06	110.18	11.74	11.67	11.83	121.673	11.7467	6.736	2.7518	6.73226e-122	3.38801e-119	yes	up
QR564_02510	QR564_02510	serine hydrolase domain-containing protein	20.06	20.84	16.57	0.73	0.56	0.77	19.1567	0.686667	18.214	4.18701	1.49384e-117	6.68243e-115	yes	up
QR564_01560	QR564_01560	IS256 family transposase	51.06	54.46	47.07	4.99	4.46	4.83	50.8633	4.76	6.938	2.79461	6.59987e-109	2.65711e-106	yes	up
QR564_11125	QR564_11125	catalase	927.63	900.32	727.22	95.73	75.96	93.03	851.723	88.24	6.236	2.64061	7.60398e-107	2.78306e-104	yes	up
QR564_01580	QR564_01580	ATP-binding protein	49.95	44.75	38.48	3.76	3.68	4.13	44.3933	3.85667	7.455	2.89826	1.41548e-103	4.74892e-101	yes	up
QR564_04935	QR564_04935	MFS transporter	352.16	331.14	246.59	7.24	10.05	6.01	309.963	7.76667	25.462	4.67029	1.83214e-102	5.67398e-100	yes	up
QR564_18805	QR564_18805	recombinase family protein	1.94	2.24	1.86	24.67	26.44	21.13	2.01333	24.08	0.055	-4.19652	2.78102e-100	7.99741e-98	yes	down
QR564_16815	QR564_16815	hypothetical protein	84.79	82.77	66.45	8.52	7.78	8.8	78.0033	8.36667	6.062	2.59985	3.00854e-100	8.07493e-98	yes	up
QR564_11850	QR564_11850	phosphopantetheine-binding protein	13.05	12.64	10.86	1.04	0.84	1.07	12.1833	0.983333	8.039	3.00708	1.24348e-98	3.1289e-96	yes	up
novel0010	-	hypothetical protein GY22_17115 [Kocuria polaris]	894.4	884.74	675.3	10.55	8.04	9.78	818.147	9.45667	60.415	5.91684	2.10665e-98	4.98903e-96	yes	up
QR564_01630	QR564_01630	aquaporin	38.7	34.88	26.77	2.62	2.44	2.65	33.45	2.57	8.378	3.06663	1.24214e-97	2.77826e-95	yes	up
QR564_06300	QR564_06300	iron chelate uptake ABC transporter family permease subunit	34.55	29.46	27.2	1.98	2	2.21	30.4033	2.06333	9.557	3.25655	2.46963e-91	5.23302e-89	yes	up
QR564_05065	QR564_05065	hypothetical protein	158.2	134.38	109.95	4.37	4.83	7.41	134.177	5.53667	16.044	4.00396	2.32208e-88	4.67435e-86	yes	up
QR564_16840	QR564_16840	DUF4440 domain-containing protein	64.03	59.51	44.12	1.45	2.12	2.4	55.8867	1.99	18.218	4.18732	4.25771e-87	8.16264e-85	yes	up
QR564_04930	QR564_04930	CapA family protein	74.38	75.9	56.47	7.52	7.78	8.04	68.9167	7.78	5.715	2.51466	9.62695e-87	1.76173e-84	yes	up
QR564_01745	ctaD	cytochrome c oxidase subunit I	53.96	51.26	39.12	1.87	2.63	1.77	48.1133	2.09	14.624	3.87032	2.71537e-86	4.75308e-84	yes	up
QR564_17265	QR564_17265	hypothetical protein	77.04	76.67	62.33	6.25	6.82	6.34	72.0133	6.47	7.254	2.85871	2.76792e-82	4.64319e-80	yes	up
QR564_00540	QR564_00540	hypothetical protein	77.05	74.11	45.15	1.33	1.32	1.67	65.4367	1.44	29.493	4.88229	2.92835e-82	4.71582e-80	yes	up
QR564_17980	QR564_17980	hypothetical protein	31.17	24.94	23.32	179.61	209.12	151.5	26.4767	180.077	0.095	-3.39788	3.43733e-81	5.32258e-79	yes	down
QR564_13760	pstB	phosphate ABC transporter ATP-binding protein PstB	72.65	58.66	48.87	4.48	3.36	4.54	60.06	4.12667	9.461	3.24195	1.15979e-80	1.72938e-78	yes	up
QR564_02710	QR564_02710	hypothetical protein	4604.68	4187.19	3062.23	436.96	379.61	347.73	3951.37	388.1	6.962	2.79951	3.18263e-79	4.51607e-77	yes	up
QR564_15610	QR564_15610	pyridoxal-dependent decarboxylase	56	49.16	32.1	2.71	1.96	2.45	45.7533	2.37333	12.367	3.62839	3.25301e-79	4.51607e-77	yes	up
QR564_05535	aceB	malate synthase A	9.79	8.76	9.03	839.15	250.78	743.21	9.19333	611.047	0.01	-6.65992	1.67595e-78	2.24912e-76	yes	down
QR564_18885	QR564_18885	ParA family protein	7.88	6.21	5.59	44.72	42.59	34.26	6.56	40.5233	0.105	-3.25629	3.22951e-78	4.19419e-76	yes	down
QR564_12360	QR564_12360	ScyD/ScyE family protein	15.65	16.67	12.18	0.79	0.74	0.86	14.8333	0.796667	12.042	3.58996	3.82039e-78	4.80653e-76	yes	up
sRNA0047			412.16	421.66	357.07	34.04	35.32	37.69	396.963	35.6833	7.732	2.95087	2.79957e-76	3.41547e-74	yes	up
QR564_16995	QR564_16995	Ig-like domain-containing protein	103.63	146.64	54.56	0.4	0.85	0.39	101.61	0.546667	115.584	6.8528	3.00942e-76	3.56351e-74	yes	up
QR564_11135	QR564_11135	ankyrin repeat domain-containing protein	29.51	27.34	23.61	76.82	67.49	69.74	26.82	71.35	0.244	-2.03341	9.23714e-76	1.06253e-73	yes	down
sRNA0161			24.98	23.09	31.82	443.95	390.32	418.02	26.63	417.43	0.046	-4.44283	4.40347e-74	4.92455e-72	yes	down
QR564_06295	QR564_06295	ATP-binding cassette domain-containing protein	32.34	28.16	23.75	1.52	1.44	0.96	28.0833	1.30667	13.76	3.78236	1.45614e-73	1.58444e-71	yes	up
QR564_16645	QR564_16645	SHOCT domain-containing protein	285.54	286.84	248.05	24.16	30.45	26.44	273.477	27.0167	6.543	2.70986	1.19602e-72	1.26715e-70	yes	up
QR564_01445	QR564_01445	hypothetical protein	42.28	37.83	33.83	3.73	3.26	4.45	37.98	3.81333	6.465	2.69268	3.90767e-72	4.03392e-70	yes	up
QR564_15605	QR564_15605	SidA/IucD/PvdA family monooxygenase	25.26	22.34	16.65	1.39	0.84	1.06	21.4167	1.09667	12.642	3.6602	5.97191e-72	6.01072e-70	yes	up
QR564_00615	QR564_00615	MFS transporter	1.8	1.12	0.84	11.17	10.97	11.43	1.25333	11.19	0.071	-3.81603	3.64272e-71	3.57698e-69	yes	down
QR564_16505	QR564_16505	biotin-dependent carboxyltransferase family protein	6.95	6.13	5.61	98.29	49.52	86.38	6.23	78.0633	0.052	-4.2602	3.10593e-70	2.97725e-68	yes	down
novel0014	-	Uncharacterised protein [Mycobacterium tuberculosis]	111.62	104.81	87.17	9.94	10.51	12.14	101.2	10.8633	6.178	2.6271	2.76896e-69	2.59252e-67	yes	up
QR564_02045	QR564_02045	MDR family MFS transporter	3.06	2.68	2.53	15.59	19.87	14.93	2.75667	16.7967	0.106	-3.2408	5.24941e-69	4.80321e-67	yes	down
QR564_04945	clpB	ATP-dependent chaperone ClpB	68.03	77.63	87.94	525.1	559.55	596.82	77.8667	560.49	0.091	-3.45627	1.35358e-68	1.21101e-66	yes	down
QR564_19075	QR564_19075	NAD(P)H-binding protein	5.61	5.12	4.81	58.45	40.83	35.35	5.18	44.8767	0.075	-3.73041	1.6776e-68	1.46827e-66	yes	down
QR564_01865	QR564_01865	FAD-dependent oxidoreductase	22.29	20.37	17.23	1.67	1.31	1.98	19.9633	1.65333	7.856	2.97385	7.99459e-68	6.84813e-66	yes	up
QR564_05525	QR564_05525	helix-turn-helix domain-containing protein	4.43	5.24	4.05	17.72	15.12	15.94	4.57333	16.26	0.182	-2.45594	1.19204e-67	9.99819e-66	yes	down
QR564_12190	QR564_12190	sugar transferase	377.1	368.9	305.09	72.06	70.7	68.82	350.363	70.5267	3.206	1.68093	1.93957e-67	1.59361e-65	yes	up
QR564_18150	thiC	phosphomethylpyrimidine synthase ThiC	459.33	431.59	349.66	82.81	74.24	83.7	413.527	80.25	3.322	1.73223	2.49168e-67	2.0063e-65	yes	up
QR564_15585	QR564_15585	VCBS repeat-containing protein	72.93	76.44	60.64	7.64	8.12	9.61	70.0033	8.45667	5.345	2.41809	4.13369e-67	3.26318e-65	yes	up
QR564_01585	QR564_01585	response regulator transcription factor	54.03	55.54	44.96	3.88	4.82	3.42	51.51	4.04	8.182	3.03249	5.20354e-67	4.02874e-65	yes	up
QR564_02815	QR564_02815	NAD(P)/FAD-dependent oxidoreductase	12.21	10.94	8.65	35.51	35.81	43.72	10.6	38.3467	0.178	-2.49102	1.15999e-66	8.81155e-65	yes	down
QR564_02595	QR564_02595	hypothetical protein	886.76	748.92	617.26	112.73	111.38	101.29	750.98	108.467	4.509	2.17268	1.57139e-66	1.17156e-64	yes	up
novel0062	-	hypothetical protein JDO7802_02385 [Jannaschia donghaensis]	1.24	0.16	0.55	115.48	75.36	121.65	0.65	104.163	0.004	-7.90103	3.82642e-66	2.80094e-64	yes	down
QR564_05020	QR564_05020	(Fe-S)-binding protein	70.82	66.4	58.59	141.75	130.85	144.73	65.27	139.11	0.304	-1.71614	4.01553e-66	2.86741e-64	yes	down
QR564_01190	QR564_01190	acyl-CoA dehydrogenase	111.77	105.82	84.6	11.72	10.81	14.24	100.73	12.2567	5.307	2.40779	4.05967e-66	2.86741e-64	yes	up
QR564_05100	QR564_05100	pilus assembly protein TadG-related protein	246.07	235.29	199.63	44.03	43.06	40.69	226.997	42.5933	3.449	1.78606	2.85578e-65	1.98231e-63	yes	up
QR564_01615	QR564_01615	cytochrome ubiquinol oxidase subunit I	61.03	57.12	54.09	185.01	146.94	170.04	57.4133	167.33	0.223	-2.16455	5.56851e-65	3.7998e-63	yes	down
QR564_01835	QR564_01835	metalloregulator ArsR/SmtB family transcription factor	82.08	71.47	66.01	6.05	5.78	6.74	73.1867	6.19	7.881	2.97838	2.09832e-64	1.40798e-62	yes	up
QR564_06890	QR564_06890	LpqB family beta-propeller domain-containing protein	8.21	7.53	5.83	0.23	0.18	0.24	7.19	0.216667	21.469	4.42416	1.7263e-63	1.12573e-61	yes	up
QR564_19030	QR564_19030	SMR family transporter	598.67	618.69	506.68	89.1	74.12	70.4	574.68	77.8733	4.822	2.26972	1.73362e-63	1.12573e-61	yes	up
QR564_01520	QR564_01520	ZIP family zinc transporter	29	26.79	21.78	2.15	1.79	2.5	25.8567	2.14667	7.894	2.98083	4.98726e-63	3.18709e-61	yes	up
QR564_15930	QR564_15930	divalent metal cation transporter	19.2	21.02	17.42	1.55	1.75	1.97	19.2133	1.75667	7.084	2.82465	2.08755e-62	1.3132e-60	yes	up
QR564_01015	QR564_01015	metal ABC transporter substrate-binding protein	158.98	133.73	114.84	0.05	0.06	0	135.85	0.0366667	2061.79	11.0097	3.79061e-62	2.34785e-60	yes	up
QR564_01720	QR564_01720	hypothetical protein	67.38	57.38	45.58	5.28	3.37	4.16	56.78	4.27	8.692	3.11968	5.91313e-62	3.60701e-60	yes	up
QR564_05530	aceA	isocitrate lyase	26.01	23.67	23.29	1134.81	353.26	993.17	24.3233	827.08	0.019	-5.69347	8.1367e-62	4.8893e-60	yes	down
QR564_12175	QR564_12175	hypothetical protein	110.83	91.7	80.46	9.21	11.2	9.44	94.33	9.95	6.117	2.61292	4.47052e-61	2.64681e-59	yes	up
QR564_09165	QR564_09165	GerMN domain-containing protein	16.96	18.84	12.52	0.66	0.57	0.47	16.1067	0.566667	18.177	4.18402	7.08655e-61	4.13485e-59	yes	up
QR564_01750	QR564_01750	NlpC/P60 family protein	40.49	39.56	33.78	5.02	5.07	4.52	37.9433	4.87	5.046	2.33505	4.0368e-60	2.32173e-58	yes	up
QR564_14945	QR564_14945	glycosyltransferase family A protein	7.2	8.02	6.9	25.27	23.99	24.03	7.37333	24.43	0.197	-2.34065	5.00654e-60	2.83892e-58	yes	down
QR564_01215	QR564_01215	recombinase family protein	13.53	12.7	11.09	41.25	41.22	34.6	12.44	39.0233	0.206	-2.27728	8.08748e-60	4.52225e-58	yes	down
QR564_01965	QR564_01965	MoaD/ThiS family protein	518.35	501.81	466.56	70.81	60.66	60.9	495.573	64.1233	5.228	2.38615	8.8059e-59	4.85651e-57	yes	up
QR564_17755	QR564_17755	RES domain-containing protein	15.2	15.11	12.49	33.58	33.15	31.84	14.2667	32.8567	0.281	-1.83143	2.04635e-58	1.11333e-56	yes	down
QR564_01935	QR564_01935	MFS transporter	158.3	139.25	125.79	23.13	20.93	25.57	141.113	23.21	3.941	1.97851	4.2916e-58	2.30373e-56	yes	up
QR564_10970	QR564_10970	C4-dicarboxylate transporter DctA	0.69	0.57	0.45	30.58	9.89	26.9	0.57	22.4567	0.017	-5.91759	4.82439e-58	2.55566e-56	yes	down
QR564_01845	QR564_01845	class I SAM-dependent methyltransferase	70.86	61.31	47.12	6.32	7.07	6.25	59.7633	6.54667	5.879	2.55554	3.35917e-57	1.75636e-55	yes	up
QR564_00990	QR564_00990	ABC transporter substrate-binding protein	32.36	26.99	23.64	0.03	0.03	0.05	27.6633	0.0366667	502.623	8.97333	1.00557e-56	5.19031e-55	yes	up
QR564_01855	merA	mercury(II) reductase	17.47	15.93	12.76	0.9	0.9	0.45	15.3867	0.75	13.053	3.70626	2.538e-56	1.29342e-54	yes	up
QR564_01005	QR564_01005	metal ABC transporter permease	15.12	13.81	12.89	0.28	0.32	0.17	13.94	0.256667	34.61	5.11313	4.62136e-56	2.3257e-54	yes	up
QR564_01850	QR564_01850	DinB family protein	48.13	39.22	37.5	2.87	3.07	3.72	41.6167	3.22	8.516	3.09025	7.06206e-56	3.5101e-54	yes	up
QR564_01575	QR564_01575	heparan-alpha-glucosaminide N-acetyltransferase domain-containing protein	18.5	19.08	15.08	1	1.47	0.95	17.5533	1.14	9.783	3.29025	9.24517e-56	4.53915e-54	yes	up
sRNA0106			390.41	373.61	310.09	33.08	34.87	27.25	358.037	31.7333	7.757	2.95543	1.3765e-55	6.67686e-54	yes	up
QR564_02820	QR564_02820	universal stress protein	4.49	4.63	2.6	31.73	21.9	34.96	3.90667	29.53	0.085	-3.5592	2.12624e-55	1.01908e-53	yes	down
QR564_08490	QR564_08490	hypothetical protein	66.62	65.47	50.11	5.65	6.88	4.85	60.7333	5.79333	6.718	2.74801	4.66118e-55	2.20776e-53	yes	up
sRNA0352			1533.55	1343.21	1219.35	141.96	97.28	142.3	1365.37	127.18	7.518	2.91034	6.08136e-55	2.84692e-53	yes	up
QR564_01555	QR564_01555	heavy metal-responsive transcriptional regulator	38.73	34.91	33.34	4.65	3.98	3.77	35.66	4.13333	5.624	2.49151	7.97663e-55	3.69125e-53	yes	up
QR564_02015	QR564_02015	hypothetical protein	33.41	35.97	25.81	3.04	3.69	3.45	31.73	3.39333	6.021	2.58998	2.09763e-54	9.59665e-53	yes	up
QR564_10480	QR564_10480	DUF3000 family protein	14.37	15.98	12.06	43.18	37.69	47.99	14.1367	42.9533	0.214	-2.22154	2.44776e-53	1.10727e-51	yes	down
QR564_02135	QR564_02135	zf-TFIIB domain-containing protein	233.28	233.65	185.69	23.07	25.73	25.3	217.54	24.7	6.077	2.60344	2.53857e-53	1.13559e-51	yes	up
QR564_11785	QR564_11785	acyl-CoA carboxylase subunit beta	92.68	80.04	61.29	7.4	9.44	7.71	78.0033	8.18333	6.083	2.60483	3.57954e-53	1.58365e-51	yes	up
sRNA0479			14.19	14.7	11.38	141.75	77.55	140.96	13.4233	120.087	0.076	-3.71768	7.02675e-53	3.07497e-51	yes	down
QR564_17335	QR564_17335	gamma-glutamyl-gamma-aminobutyrate hydrolase family protein	5.52	5.72	4.87	129.75	47.65	123.19	5.37	100.197	0.035	-4.82977	6.84181e-52	2.96184e-50	yes	down
QR564_00595	QR564_00595	tripartite tricarboxylate transporter permease	3.12	0.91	1.27	50.8	37.06	45.91	1.76667	44.59	0.025	-5.3112	7.01752e-52	2.98458e-50	yes	down
QR564_03440	QR564_03440	phospholipase D-like domain-containing protein	23.86	25.89	24.62	1.53	1.98	2.29	24.79	1.93333	8.357	3.063	7.04261e-52	2.98458e-50	yes	up
novel0088	-	hypothetical protein [Microlunatus flavus]	56.85	45.76	53.7	198.02	193.75	219.02	52.1033	203.597	0.171	-2.55179	3.15141e-51	1.32162e-49	yes	down
QR564_01860	QR564_01860	NAD(P)/FAD-dependent oxidoreductase	13.53	11.67	9.18	1.29	1.19	1.06	11.46	1.18	6.221	2.63707	4.21593e-51	1.74983e-49	yes	up
QR564_11555	QR564_11555	hypothetical protein	567.25	529.01	544.6	73.3	76.82	77.8	546.953	75.9733	4.798	2.2624	7.91634e-51	3.25216e-49	yes	up
QR564_03680	QR564_03680	cobalamin-independent methionine synthase II family protein	51.3	51.3	38.28	8.48	8.09	9.09	46.96	8.55333	3.54	1.82384	4.64285e-50	1.88809e-48	yes	up
QR564_01910	QR564_01910	cation-translocating P-type ATPase	14.6	13.69	11.73	2.07	1.59	2.04	13.34	1.9	4.555	2.18756	1.55947e-49	6.27843e-48	yes	up
QR564_16845	QR564_16845	GYD domain-containing protein	44.96	43.75	34.59	0.96	0.43	1.48	41.1	0.956667	30.205	4.91673	2.17926e-49	8.68683e-48	yes	up
sRNA0371			130.1	128.74	121.6	16.52	15.63	18.89	126.813	17.0133	4.981	2.31642	2.46369e-49	9.72433e-48	yes	up
QR564_00605	QR564_00605	tripartite tricarboxylate transporter substrate-binding protein	8.38	3.08	2.5	92.63	96.75	106.06	4.65333	98.48	0.03	-5.07728	3.15811e-49	1.23442e-47	yes	down
QR564_01660	QR564_01660	DUF3105 domain-containing protein	25.38	25.43	19.18	1.76	2.24	2.14	23.33	2.04667	7.366	2.8808	3.44595e-49	1.33398e-47	yes	up
QR564_02825	QR564_02825	APC family permease	5.17	4.84	4.5	25.5	17.85	30.3	4.83667	24.55	0.128	-2.96364	4.28045e-49	1.64125e-47	yes	down
QR564_03815	QR564_03815	aliphatic sulfonate ABC transporter substrate-binding protein	52.32	54.7	40.01	9	7.41	8.5	49.01	8.30333	3.817	1.93253	2.03211e-48	7.71818e-47	yes	up
QR564_16040	QR564_16040	carboxyl transferase domain-containing protein	19.56	21.28	12.4	1.62	1.19	1.48	17.7467	1.43	7.968	2.99416	2.74154e-48	1.03153e-46	yes	up
QR564_02200	QR564_02200	hypothetical protein	67.34	57.44	44.08	8.41	7.6	8.25	56.2867	8.08667	4.507	2.17207	4.56523e-48	1.70182e-46	yes	up
novel0026	-	hypothetical protein B857_03974 [Solibacillus isronensis B3W22]	22.41	22.57	28.71	159.69	154.74	157.21	24.5633	157.213	0.108	-3.2166	5.16409e-48	1.9074e-46	yes	down
QR564_02005	QR564_02005	IS110 family transposase	39.42	39.8	33.31	4.21	2.78	4.49	37.51	3.82667	6.398	2.67757	5.52822e-48	2.02333e-46	yes	up
QR564_07600	QR564_07600	NADP-dependent oxidoreductase	20.35	20.97	16	51.49	43.34	42.73	19.1067	45.8533	0.27	-1.88923	3.78488e-47	1.37279e-45	yes	down
sRNA0089			240.22	226.03	227.1	24.67	16.55	15.98	231.117	19.0667	8.188	3.0335	6.92077e-47	2.48777e-45	yes	up
QR564_06305	QR564_06305	iron chelate uptake ABC transporter family permease subunit	35.89	29.96	22.78	3.46	3.59	3.88	29.5433	3.64333	5.211	2.38151	9.53085e-47	3.39568e-45	yes	up
QR564_18160	QR564_18160	biotin transporter BioY	552.55	509.29	404.73	35.58	16.03	27.56	488.857	26.39	12.04	3.58975	9.90231e-47	3.49708e-45	yes	up
QR564_17990	QR564_17990	hypothetical protein	15.59	14.66	11.88	2.59	2.47	2.67	14.0433	2.57667	3.511	1.81196	1.05253e-46	3.68479e-45	yes	up
QR564_00600	QR564_00600	tripartite tricarboxylate transporter TctB family protein	3.03	1.18	0.83	34.78	23.65	36.05	1.68	31.4933	0.033	-4.89992	2.00019e-46	6.94203e-45	yes	down
sRNA0549			48.95	47.47	42.35	217.13	270.83	180.15	46.2567	222.703	0.137	-2.86847	2.11405e-46	7.2745e-45	yes	down
sRNA0070			51.38	49.51	41.25	2.06	2.47	1.72	47.38	2.08333	15.029	3.90968	3.83722e-46	1.30921e-44	yes	up
QR564_08290	katG	catalase/peroxidase HPI	6.03	5.32	4.77	0.43	0.36	0.2	5.37333	0.33	10.344	3.37079	3.97109e-46	1.3435e-44	yes	up
QR564_08925	QR564_08925	MIP/aquaporin family protein	53.59	44.53	47.76	155.03	130.9	172.23	48.6267	152.72	0.209	-2.26134	9.77797e-46	3.28051e-44	yes	down
novel0033	-	Uncharacterised protein [Streptococcus pneumoniae]	1.25	1.13	1.37	104.93	25.55	87.19	1.25	72.5567	0.012	-6.41025	4.6966e-45	1.56269e-43	yes	down
QR564_01730	QR564_01730	metal-dependent transcriptional regulator	37.78	34.37	28.2	7.01	6.67	6.32	33.45	6.66667	3.227	1.69017	5.81594e-45	1.91926e-43	yes	up
novel0032	-	hypothetical protein Smic_00580 [Streptomyces microflavus]	3.48	2.59	3.3	258.64	62.53	217.55	3.12333	179.573	0.012	-6.34334	5.99044e-45	1.96077e-43	yes	down
QR564_07100	rsrA	mycothiol system anti-sigma-R factor	99.25	96.02	68.63	220.15	182.89	223.87	87.9667	208.97	0.287	-1.80064	7.0802e-45	2.29878e-43	yes	down
QR564_14450	QR564_14450	YsnF/AvaK domain-containing protein	56.62	57.29	42.27	302.79	177.55	311.87	52.06	264.07	0.128	-2.96746	3.39336e-44	1.09293e-42	yes	down
QR564_01700	QR564_01700	copper resistance protein CopC	26.71	22.57	17.74	2.67	2.36	2.7	22.34	2.57667	5.621	2.49072	1.02641e-43	3.27963e-42	yes	up
QR564_19195	QR564_19195	hypothetical protein	40.22	46.31	37.47	144.22	162.07	142.73	41.3333	149.673	0.19	-2.39282	1.71857e-43	5.44801e-42	yes	down
QR564_14480	QR564_14480	TIM barrel protein	1.56	1.38	1.24	5.24	4.18	5.84	1.39333	5.08667	0.178	-2.49007	3.93786e-43	1.23858e-41	yes	down
QR564_08740	QR564_08740	carbonic anhydrase	61.96	59.57	44.21	10.29	8.18	9.91	55.2467	9.46	3.786	1.9207	5.17845e-43	1.61616e-41	yes	up
QR564_19105	QR564_19105	PRC and DUF2382 domain-containing protein	112.91	97.47	75.19	214.34	183.59	211.09	95.19	203.007	0.303	-1.7242	5.97404e-43	1.85011e-41	yes	down
QR564_11855	QR564_11855	amino acid adenylation domain-containing protein	6.93	6.1	6.05	0.86	0.87	0.9	6.36	0.876667	4.709	2.23536	1.68372e-42	5.17454e-41	yes	up
QR564_01625	cydD	thiol reductant ABC exporter subunit CydD	7.59	5.92	5.85	35.57	22.84	40.9	6.45333	33.1033	0.126	-2.98534	1.79067e-42	5.46155e-41	yes	down
QR564_01000	QR564_01000	metal ABC transporter ATP-binding protein	20.12	16.89	15.04	0.21	0.06	0.08	17.35	0.116667	100.163	6.64621	1.8224e-42	5.51651e-41	yes	up
novel0060	-	Uncharacterised protein [Mycobacteroides abscessus subsp. abscessus]	164.09	149.33	152.61	16.06	13.67	17.52	155.343	15.75	6.934	2.7936	2.10142e-42	6.31365e-41	yes	up
QR564_02250	QR564_02250	(Fe-S)-binding protein	92.65	82.06	76.64	159.6	165.19	160.98	83.7833	161.923	0.336	-1.57278	2.69716e-42	8.04354e-41	yes	down
QR564_08280	QR564_08280	patatin-like phospholipase family protein	27.25	27.29	21	4.71	4.21	4.84	25.18	4.58667	3.555	1.82983	3.44617e-42	1.02017e-40	yes	up
QR564_01210	QR564_01210	hypothetical protein	133.39	158.56	118.46	21.61	21.92	21.5	136.803	21.6767	4.16	2.05661	3.81403e-42	1.12082e-40	yes	up
QR564_09575	QR564_09575	VOC family protein	161.03	151.96	108.75	25.12	24.45	21.38	140.58	23.65	3.835	1.93907	4.38281e-42	1.27864e-40	yes	up
QR564_09755	QR564_09755	hypothetical protein	66.38	61.88	53.15	8.7	6.52	9.74	60.47	8.32	4.791	2.26044	4.60206e-42	1.33294e-40	yes	up
QR564_04800	QR564_04800	nucleotide exchange factor GrpE	89.1	101.64	89.82	243.04	269.72	299.75	93.52	270.837	0.227	-2.14133	5.91466e-42	1.70089e-40	yes	down
QR564_11745	QR564_11745	SRPBCC domain-containing protein	11.16	12.03	9.58	27.36	22.14	25.08	10.9233	24.86	0.286	-1.80819	6.98948e-42	1.99572e-40	yes	down
QR564_00900	QR564_00900	DUF6421 family protein	5.77	6	4.4	11.72	11.6	12.05	5.39	11.79	0.294	-1.76482	8.05369e-42	2.28339e-40	yes	down
QR564_08930	glpK	glycerol kinase GlpK	100.74	84.14	94	418.71	280.95	417.79	92.96	372.483	0.163	-2.61438	8.56001e-42	2.40997e-40	yes	down
QR564_15395	QR564_15395	MFS transporter	3.28	3.26	2.58	16.65	25.75	14.88	3.04	19.0933	0.102	-3.294	1.22283e-41	3.41884e-40	yes	down
QR564_06165	glmM	phosphoglucosamine mutase	31.49	30.32	24.08	52.89	46.07	52.26	28.63	50.4067	0.367	-1.4472	1.45663e-41	4.04442e-40	yes	down
QR564_10485	QR564_10485	HRDC domain-containing protein	3.92	4.16	3.33	12.81	9.47	12.79	3.80333	11.69	0.211	-2.24227	2.28266e-41	6.29451e-40	yes	down
sRNA0060			373.95	325.08	320.03	57.62	61.68	54.77	339.687	58.0233	3.863	1.94984	2.58006e-41	7.0662e-40	yes	up
QR564_13470	treS	maltose alpha-D-glucosyltransferase	51.19	45.47	35.19	9.09	8.81	9.11	43.95	9.00333	3.132	1.64689	3.15815e-41	8.59103e-40	yes	up
novel0031	-	Uncharacterised protein [Mycobacterium tuberculosis]	4.02	4.31	5.21	142.79	42.04	117.25	4.51333	100.693	0.03	-5.05136	1.92441e-40	5.19979e-39	yes	down
sRNA0539			2.02	2.91	1.52	43.18	20.87	50.13	2.15	38.06	0.038	-4.73269	1.95253e-40	5.24059e-39	yes	down
QR564_19000	QR564_19000	sugar phosphate nucleotidyltransferase	23.46	25.36	18.63	49.76	42.5	52.11	22.4833	48.1233	0.302	-1.72783	2.00687e-40	5.35076e-39	yes	down
QR564_01515	QR564_01515	class I SAM-dependent methyltransferase	36.64	34.58	28.09	2.96	4.4	3.71	33.1033	3.69	5.777	2.53034	3.56179e-40	9.43406e-39	yes	up
QR564_01920	QR564_01920	NADP-dependent oxidoreductase	20.06	19.17	15.42	1.37	1.35	2.28	18.2167	1.66667	7.156	2.83915	6.99525e-40	1.84071e-38	yes	up
novel0063	-	transposase, partial [Kocuria dechangensis]	397.24	358.87	337.9	79.9	77.02	70.36	364.67	75.76	3.138	1.65002	7.66896e-40	2.00489e-38	yes	up
QR564_01975	QR564_01975	DUF6457 domain-containing protein	148.59	132.5	107.13	17.79	19.08	24.3	129.407	20.39	4.155	2.05474	8.99061e-40	2.33524e-38	yes	up
QR564_19245	QR564_19245	recombinase family protein	6.43	6.24	6.5	74.21	52.64	33.93	6.39	53.5933	0.078	-3.67271	1.09273e-39	2.82007e-38	yes	down
QR564_05115	QR564_05115	CpaF family protein	76.96	68.88	60.9	15.39	16.04	16.1	68.9133	15.8433	2.807	1.48921	1.15662e-39	2.96596e-38	yes	up
QR564_13770	pstC	phosphate ABC transporter permease subunit PstC	36.54	32.75	23.11	2.78	1.67	3.11	30.8	2.52	7.925	2.98646	1.39701e-39	3.55972e-38	yes	up
sRNA0218			95776.6	97059.4	72269.4	261998	184035	240697	88368.5	228910	0.256	-1.96652	1.54247e-39	3.90564e-38	yes	down
QR564_07095	QR564_07095	sigma-70 family RNA polymerase sigma factor	80.65	73.31	67.03	155.09	135.43	133.85	73.6633	141.457	0.339	-1.55906	2.43947e-39	6.13832e-38	yes	down
QR564_02040	QR564_02040	TetR family transcriptional regulator	2.24	2.32	2.35	10.86	14.67	12.84	2.30333	12.79	0.119	-3.07169	3.9149e-39	9.78967e-38	yes	down
QR564_02805	QR564_02805	aminobutyraldehyde dehydrogenase	22.06	22.55	17.39	44.76	53.49	46.09	20.6667	48.1133	0.276	-1.85873	4.87902e-39	1.21253e-37	yes	down
QR564_12385	QR564_12385	fibrinogen-like YCDxxxxGGGW domain-containing protein	7.58	7.36	4.96	1.04	0.98	1.03	6.63333	1.01667	4.17	2.05994	5.18191e-39	1.2799e-37	yes	up
QR564_01440	QR564_01440	IS256 family transposase	39.39	40.48	41.07	5.92	6.4	6.32	40.3133	6.21333	4.226	2.07933	5.56723e-39	1.36669e-37	yes	up
QR564_16820	QR564_16820	hypothetical protein	38.73	35.57	31.3	4.83	3.72	4.52	35.2	4.35667	5.361	2.42245	6.31052e-39	1.53654e-37	yes	up
QR564_03835	QR564_03835	LLM class flavin-dependent oxidoreductase	142.27	139.61	100.36	20.67	23.97	23.61	127.413	22.75	3.589	1.84348	6.33544e-39	1.53654e-37	yes	up
QR564_14840	QR564_14840	ferredoxin reductase	24.22	26.05	18.44	53.69	45.33	57.29	22.9033	52.1033	0.284	-1.81582	6.68956e-39	1.6127e-37	yes	down
QR564_17960	QR564_17960	hypothetical protein	69.39	61.1	63.94	151.26	130.04	150.17	64.81	143.823	0.293	-1.76995	8.79214e-39	2.10697e-37	yes	down
QR564_15590	QR564_15590	DNA topoisomerase IB	2.92	3.38	2.92	9.26	8.22	10.19	3.07333	9.22333	0.218	-2.19858	8.94753e-39	2.13152e-37	yes	down
QR564_14425	QR564_14425	NAD(P)/FAD-dependent oxidoreductase	8.16	8.44	5.55	29.28	20.18	31.05	7.38333	26.8367	0.177	-2.5	1.3671e-38	3.23762e-37	yes	down
QR564_19200	QR564_19200	hypothetical protein	36.49	36.31	34.53	93.3	116.66	100.58	35.7767	103.513	0.226	-2.144	1.42639e-38	3.35827e-37	yes	down
QR564_11635	QR564_11635	glycine--tRNA ligase	58.57	53.91	44.18	10.52	11.58	10.56	52.22	10.8867	3.085	1.62536	2.32724e-38	5.44736e-37	yes	up
QR564_02260	QR564_02260	LUD domain-containing protein	51.86	43.41	47.67	310.27	169.32	295.83	47.6467	258.473	0.122	-3.03351	2.81885e-38	6.55994e-37	yes	down
novel0028	-	Protein of uncharacterised function (DUF3170) [Mycobacterium tuberculosis]	20.53	18.07	22.97	123.99	117.94	129.03	20.5233	123.653	0.12	-3.06298	3.03534e-38	7.02315e-37	yes	down
novel0007	-	2Fe-2S iron-sulfur cluster binding domain-containing protein [Kocuria flava]	46.64	41.17	36.36	3.36	5.18	4.61	41.39	4.38333	6.14	2.61816	5.11592e-38	1.17695e-36	yes	up
QR564_19080	QR564_19080	MarR family winged helix-turn-helix transcriptional regulator	3	2.99	2.14	23.43	21.08	13.92	2.71	19.4767	0.09	-3.46794	8.22645e-38	1.8818e-36	yes	down
QR564_12525	QR564_12525	hypothetical protein	9.4	9.48	7.27	16.27	14.91	16.48	8.71667	15.8867	0.354	-1.49911	1.3298e-37	3.02474e-36	yes	down
QR564_11275	QR564_11275	ATP-dependent DNA helicase	5.04	4.5	4.27	9.9	8.54	9.41	4.60333	9.28333	0.321	-1.63756	2.30255e-37	5.2079e-36	yes	down
QR564_13505	ispD	2-C-methyl-D-erythritol 4-phosphate cytidylyltransferase	5.57	4.71	4.05	12.01	11.2	12.02	4.77667	11.7433	0.264	-1.92382	3.76334e-37	8.46437e-36	yes	down
QR564_15440	QR564_15440	SRPBCC family protein	119.03	117.47	101.28	216.57	178.32	210.84	112.593	201.91	0.363	-1.46119	4.4724e-37	1.00033e-35	yes	down
QR564_04680	ugpC	sn-glycerol-3-phosphate ABC transporter ATP-binding protein UgpC	44.31	42.06	37.35	257.17	133.82	255.79	41.24	215.593	0.125	-3.00229	4.72637e-37	1.05129e-35	yes	down
QR564_08600	QR564_08600	IS3 family transposase	60.76	59.08	51.26	14.74	12.49	13.73	57.0333	13.6533	2.71	1.43841	5.09568e-37	1.12721e-35	yes	up
QR564_01540	QR564_01540	FAD-dependent oxidoreductase	5.41	5.29	4.04	0.11	0.26	0.28	4.91333	0.216667	14.471	3.85506	1.39647e-36	3.07222e-35	yes	up
QR564_14550	QR564_14550	endonuclease/exonuclease/phosphatase family protein	8.31	8.88	6.22	35.26	22.32	36.51	7.80333	31.3633	0.162	-2.62876	1.58215e-36	3.46182e-35	yes	down
QR564_00610	QR564_00610	universal stress protein	42.59	19.57	17.51	169.12	162.9	177.53	26.5567	169.85	0.101	-3.30049	1.65347e-36	3.5983e-35	yes	down
QR564_16155	QR564_16155	hypothetical protein	32.52	33.22	22.67	3.73	4.69	4.1	29.47	4.17333	4.509	2.17292	1.8334e-36	3.96843e-35	yes	up
novel0006	-	Uncharacterised protein [Mycobacteroides abscessus subsp. abscessus]	82.76	76.48	68.74	9.81	11.13	12.13	75.9933	11.0233	4.66	2.22021	1.85117e-36	3.98546e-35	yes	up
QR564_01535	merA	mercury(II) reductase	5.74	5.5	4.6	0.28	0.41	0.17	5.28	0.286667	11.415	3.51289	1.8981e-36	4.06476e-35	yes	up
QR564_02435	QR564_02435	acetamidase/formamidase family protein	13.55	12.58	11.42	78.12	41.62	82.48	12.5167	67.4067	0.121	-3.04491	2.1432e-36	4.54663e-35	yes	down
QR564_12280	QR564_12280	M36 family metallopeptidase	11.28	11.77	9.41	1.92	1.66	1.35	10.82	1.64333	4.237	2.08296	2.1457e-36	4.54663e-35	yes	up
QR564_00325	QR564_00325	SRPBCC family protein	215.62	234.73	177.49	423.35	464.09	407.44	209.28	431.627	0.315	-1.66755	3.57968e-36	7.54543e-35	yes	down
QR564_08245	nrdI	class Ib ribonucleoside-diphosphate reductase assembly flavoprotein NrdI	16.89	14.16	13.8	78.23	53.67	50.32	14.95	60.74	0.163	-2.62084	3.65566e-36	7.66546e-35	yes	down
QR564_08360	QR564_08360	MsnO8 family LLM class oxidoreductase	2.76	2.57	1.67	8.32	9.08	7.4	2.33333	8.26667	0.18	-2.47701	4.43872e-36	9.25922e-35	yes	down
QR564_14625	pknB	Stk1 family PASTA domain-containing Ser/Thr kinase	4.25	4.27	3.73	8.15	7.26	8.36	4.08333	7.92333	0.334	-1.5815	5.10578e-36	1.05958e-34	yes	down
QR564_08285	QR564_08285	M12 family metallopeptidase	13.09	11.79	10.47	0.93	1.43	0.9	11.7833	1.08667	6.889	2.7843	8.49313e-36	1.7535e-34	yes	up
QR564_13125	sucD	succinate--CoA ligase subunit alpha	79.26	70.16	63.93	17.73	16.7	16.73	71.1167	17.0533	2.705	1.43586	1.14428e-35	2.35045e-34	yes	up
QR564_07780	QR564_07780	ammonium transporter	8.29	8.99	4.17	61.41	40.64	36.09	7.15	46.0467	0.099	-3.34136	1.30899e-35	2.67513e-34	yes	down
QR564_01635	QR564_01635	heparan-alpha-glucosaminide N-acetyltransferase domain-containing protein	10.83	9.56	8.53	1.29	0.83	1.09	9.64	1.07	5.901	2.56107	1.79293e-35	3.64563e-34	yes	up
QR564_08920	QR564_08920	glycerol-3-phosphate dehydrogenase/oxidase	87.79	93.43	76.87	211.07	193.92	275.95	86.03	226.98	0.245	-2.02654	3.15786e-35	6.38871e-34	yes	down
QR564_01915	QR564_01915	cupin domain-containing protein	30.26	29.99	28.01	3.28	2.01	2.41	29.42	2.56667	7.678	2.94075	3.25116e-35	6.54459e-34	yes	up
QR564_11600	QR564_11600	maleylpyruvate isomerase family mycothiol-dependent enzyme	1.8	1.39	1.84	11.05	7.42	11	1.67667	9.82333	0.114	-3.13459	6.18094e-35	1.23803e-33	yes	down
QR564_01195	QR564_01195	MFS transporter	55.41	58.42	46.49	9.98	7.13	10.02	53.44	9.04333	3.839	1.94071	1.0615e-34	2.11564e-33	yes	up
QR564_05030	QR564_05030	LUD domain-containing protein	58.35	46.22	49.35	377.55	181.97	347.46	51.3067	302.327	0.112	-3.15574	1.12476e-34	2.23068e-33	yes	down
QR564_16855	QR564_16855	SRPBCC family protein	17.28	18.91	14.16	0.73	0.52	0.84	16.7833	0.696667	16.106	4.00952	1.42488e-34	2.81204e-33	yes	up
QR564_01545	istA	IS21 family transposase	8.72	9.43	7.55	1.19	1.08	1.31	8.56667	1.19333	4.669	2.22325	1.55674e-34	3.05728e-33	yes	up
QR564_11615	QR564_11615	IclR family transcriptional regulator	3.53	3.91	2.84	11.11	11.09	15.53	3.42667	12.5767	0.177	-2.49742	1.81828e-34	3.55359e-33	yes	down
QR564_15410	QR564_15410	dihydrofolate reductase family protein	25.22	26.79	18.9	4.12	3.19	3.98	23.6367	3.76333	4.081	2.02887	2.03015e-34	3.9485e-33	yes	up
QR564_12355	QR564_12355	matrix metalloproteinase-11	10.9	10.39	6.96	0.19	0.3	0.39	9.41667	0.293333	20.669	4.36937	3.30077e-34	6.38889e-33	yes	up
QR564_00995	QR564_00995	ABC transporter permease subunit	8.03	7.47	5.45	0	0.05	0.01	6.98333	0.02	182.374	7.51076	3.54831e-34	6.83516e-33	yes	up
QR564_14475	QR564_14475	MFS transporter	3.23	2.7	2.36	7.05	9.25	8.93	2.76333	8.41	0.211	-2.24327	8.48685e-34	1.62705e-32	yes	down
QR564_01840	QR564_01840	cadmium resistance transporter	14.87	13.15	10.74	0.16	0.57	0.37	12.92	0.366667	21.915	4.45382	9.02577e-34	1.72217e-32	yes	up
QR564_02960	eat	ethanolamine permease	1.5	1.13	1.15	5.63	6.72	4.46	1.26	5.60333	0.145	-2.78969	1.04861e-33	1.99137e-32	yes	down
QR564_02600	QR564_02600	SpoIIE family protein phosphatase	69.23	64.39	57.28	17.24	14.34	14.95	63.6333	15.51	2.657	1.4096	1.37116e-33	2.59168e-32	yes	up
QR564_06445	QR564_06445	NUDIX hydrolase	17.64	15.68	11.14	34.56	33.01	33.86	14.82	33.81	0.285	-1.81045	1.67098e-33	3.14363e-32	yes	down
QR564_04925	QR564_04925	ribonuclease J	37.81	34.7	28.63	5.15	6.56	5.24	33.7133	5.65	3.825	1.93544	2.38744e-33	4.47063e-32	yes	up
QR564_16400	QR564_16400	SDR family oxidoreductase	3.34	2.49	2.46	14.33	9.62	18.24	2.76333	14.0633	0.128	-2.96719	3.27949e-33	6.1126e-32	yes	down
QR564_09150	hrcA	heat-inducible transcriptional repressor HrcA	29.76	29.51	25.14	44.26	44.73	47.08	28.1367	45.3567	0.402	-1.31319	5.32001e-33	9.87021e-32	yes	down
QR564_06840	QR564_06840	PspA/IM30 family protein	168.03	163.61	136.17	360.02	268.89	364.93	155.937	331.28	0.307	-1.70324	6.70466e-33	1.23821e-31	yes	down
QR564_01235	QR564_01235	transcriptional regulator	180.53	176.39	133.52	39.81	41.08	42.52	163.48	41.1367	2.598	1.37742	1.23979e-32	2.27918e-31	yes	up
QR564_01250	QR564_01250	heparan-alpha-glucosaminide N-acetyltransferase domain-containing protein	12.65	13.65	11.84	2.3	1.91	2.32	12.7133	2.17667	3.804	1.92771	1.27883e-32	2.34026e-31	yes	up
QR564_11810	QR564_11810	GAF domain-containing protein	2.59	2.43	2.26	7.36	5.96	8.48	2.42667	7.26667	0.218	-2.19988	1.51079e-32	2.75223e-31	yes	down
QR564_07035	QR564_07035	LamG domain-containing protein	21.56	22.55	18.59	4.44	4.15	4.71	20.9	4.43333	3.063	1.61501	1.90055e-32	3.44667e-31	yes	up
QR564_07915	QR564_07915	ACP S-malonyltransferase	142.13	131.16	103.69	28.26	30.94	28.44	125.66	29.2133	2.774	1.47183	2.36785e-32	4.27488e-31	yes	up
QR564_01620	cydB	cytochrome d ubiquinol oxidase subunit II	18.83	16.35	18.34	89.42	51.82	89.33	17.84	76.8567	0.153	-2.7104	2.8614e-32	5.14285e-31	yes	down
QR564_11490	QR564_11490	DUF485 domain-containing protein	113.38	95.79	96.29	17.56	16.43	19.26	101.82	17.75	3.873	1.9535	4.26211e-32	7.62633e-31	yes	up
QR564_00750	QR564_00750	CoA-acylating methylmalonate-semialdehyde dehydrogenase	2.54	2.24	1.8	11.11	6.35	11.29	2.19333	9.58333	0.148	-2.75694	5.05671e-32	9.0081e-31	yes	down
QR564_17320	QR564_17320	VWA domain-containing protein	12.38	12.84	10.46	2.86	2.48	2.68	11.8933	2.67333	2.878	1.52514	8.39782e-32	1.48941e-30	yes	up
QR564_03160	QR564_03160	AraC family transcriptional regulator ligand-binding domain-containing protein	3.57	4.05	3.14	9.79	7.95	10.32	3.58667	9.35333	0.25	-2.00138	8.69133e-32	1.53471e-30	yes	down
QR564_19005	QR564_19005	hypothetical protein	3.85	3.98	2.61	10.15	9.24	11.88	3.48	10.4233	0.216	-2.21235	9.19948e-32	1.61734e-30	yes	down
QR564_01905	QR564_01905	heavy metal-associated domain-containing protein	297.5	293.29	223.64	46.47	28.1	39.14	271.477	37.9033	4.975	2.31466	1.01924e-31	1.78411e-30	yes	up
QR564_13765	pstA	phosphate ABC transporter permease PstA	53.6	47.66	35.86	6.31	3.25	4.86	45.7067	4.80667	6.162	2.62331	1.16988e-31	2.03893e-30	yes	up
QR564_02860	QR564_02860	universal stress protein	28.22	29.37	27.86	117.14	70.03	109.29	28.4833	98.82	0.19	-2.39963	1.37108e-31	2.3793e-30	yes	down
QR564_08430	QR564_08430	PRC and DUF2382 domain-containing protein	536.82	521.42	393.75	1674.56	1034.8	1591.81	483.997	1433.72	0.218	-2.19727	1.42606e-31	2.46409e-30	yes	down
QR564_08225	fdhA	formaldehyde dehydrogenase%2C glutathione-independent	27.3	25.32	21.07	96.72	56.18	88.99	24.5633	80.63	0.198	-2.33847	1.47376e-31	2.53562e-30	yes	down
QR564_00345	QR564_00345	acyl-CoA dehydrogenase family protein	1.53	1.54	1.41	4.36	5.49	5.88	1.49333	5.24333	0.185	-2.43431	1.63377e-31	2.79896e-30	yes	down
QR564_02165	QR564_02165	IS3 family transposase	11.92	12.46	9.03	1.98	1.97	1.58	11.1367	1.84333	3.867	1.95135	2.86349e-31	4.88491e-30	yes	up
novel0044	-	hypothetical protein RHRU231_880045 [Rhodococcus ruber]	31.07	23.37	24	156.84	92.25	119.7	26.1467	122.93	0.148	-2.75554	3.89696e-31	6.6199e-30	yes	down
QR564_06980	QR564_06980	hypothetical protein	6.22	5.39	4.97	12.7	9.78	10.97	5.52667	11.15	0.321	-1.64035	4.29071e-31	7.25815e-30	yes	down
QR564_16570	QR564_16570	NAD(P)/FAD-dependent oxidoreductase	0.28	0.06	0.12	40.06	13.01	34.21	0.153333	29.0933	0.003	-8.20714	5.18856e-31	8.74023e-30	yes	down
QR564_04795	dnaK	molecular chaperone DnaK	203.97	215.31	231.78	548.94	661.06	603.82	217.02	604.607	0.234	-2.09374	7.1308e-31	1.19619e-29	yes	down
QR564_11610	QR564_11610	cupin domain-containing protein	2.97	3.23	2.32	8.37	6.19	7.88	2.84	7.48	0.246	-2.02407	8.09488e-31	1.35228e-29	yes	down
QR564_17970	QR564_17970	hypothetical protein	136.14	121.78	105.32	32.44	26.36	31.62	121.08	30.14	2.599	1.37808	9.03091e-31	1.50242e-29	yes	up
QR564_19010	QR564_19010	hypothetical protein	19.04	18.49	16.71	31.81	32.6	31.91	18.08	32.1067	0.367	-1.44568	1.0208e-30	1.69126e-29	yes	down
QR564_10110	QR564_10110	SDR family oxidoreductase	16.32	15.26	13.39	28.68	32.72	27.83	14.99	29.7433	0.326	-1.61907	1.17822e-30	1.94406e-29	yes	down
QR564_11055	QR564_11055	hypothetical protein	15.99	14.69	12.32	21.25	20.69	21.34	14.3333	21.0933	0.438	-1.19225	1.24259e-30	2.04191e-29	yes	down
QR564_07380	rph	ribonuclease PH	22.93	22.13	20.43	40.62	35.96	38.14	21.83	38.24	0.373	-1.42154	1.27981e-30	2.09452e-29	yes	down
QR564_07970	msrA	peptide-methionine (S)-S-oxide reductase MsrA	15.48	14.73	10.97	33.5	37.52	29.19	13.7267	33.4033	0.265	-1.91596	1.81792e-30	2.96313e-29	yes	down
QR564_05665	QR564_05665	hypothetical protein	45.94	45.38	34.73	2.92	1.04	0.38	42.0167	1.44667	19.37	4.27575	2.14988e-30	3.49008e-29	yes	up
QR564_07910	QR564_07910	beta-ketoacyl-ACP synthase III	57.4	54.49	42.2	13.72	11.62	11.6	51.3633	12.3133	2.689	1.42682	2.79409e-30	4.51768e-29	yes	up
novel0027	-	hypothetical protein UO65_0305 [Actinokineospora spheciospongiae]	7.95	8.09	12.05	69.48	63.31	63.5	9.36333	65.43	0.104	-3.26204	3.5696e-30	5.74848e-29	yes	down
QR564_05540	gluQRS	tRNA glutamyl-Q(34) synthetase GluQRS	2.79	2.86	2.13	22.51	9.17	20.37	2.59333	17.35	0.097	-3.36604	3.70752e-30	5.94681e-29	yes	down
QR564_08615	QR564_08615	DUF6326 family protein	35.61	23.27	33.26	2.67	2.03	1.62	30.7133	2.10667	9.639	3.26891	4.49251e-30	7.17731e-29	yes	up
QR564_07545	QR564_07545	NAD(P)/FAD-dependent oxidoreductase	14.94	15.01	12.32	32.9	24.24	32.46	14.09	29.8667	0.306	-1.70651	5.14563e-30	8.18826e-29	yes	down
sRNA0607			67.06	57.86	58.41	9.98	10.67	11.62	61.11	10.7567	3.766	1.91314	6.26852e-30	9.93584e-29	yes	up
QR564_09465	QR564_09465	MBL fold metallo-hydrolase	10.64	9.26	8.64	19.46	15.95	19.3	9.51333	18.2367	0.339	-1.56026	7.07311e-30	1.11672e-28	yes	down
QR564_01070	QR564_01070	PTS sugar transporter subunit IIA	5.46	4.41	4.23	11.81	15.71	16.01	4.7	14.51	0.21	-2.2515	7.33616e-30	1.15373e-28	yes	down
novel0053	-	hypothetical protein H488_0108585 [Kocuria sp. UCD-OTCP]	34.7	35.98	31	62.1	62.05	70.1	33.8933	64.75	0.347	-1.52786	8.47793e-30	1.3281e-28	yes	down
QR564_10255	QR564_10255	YigZ family protein	7.62	7.24	5.84	19.37	14.66	21.83	6.9	18.62	0.242	-2.04809	1.17823e-29	1.83858e-28	yes	down
QR564_15925	QR564_15925	putative hydro-lyase	14.95	14.74	12.18	1.4	1.41	2.25	13.9567	1.68667	5.449	2.44605	1.27207e-29	1.97736e-28	yes	up
QR564_12125	pth	aminoacyl-tRNA hydrolase	19.35	20.13	16.18	3.28	3.36	3.95	18.5533	3.53	3.421	1.77429	1.31884e-29	2.04217e-28	yes	up
QR564_03075	QR564_03075	hypothetical protein	5.21	3.2	3.52	14.25	16.86	13.18	3.97667	14.7633	0.174	-2.5209	1.54956e-29	2.39024e-28	yes	down
QR564_03510	QR564_03510	methylenetetrahydrofolate reductase	165.1	160.8	112.1	19.66	16.52	26.45	146	20.8767	4.509	2.17265	1.56621e-29	2.4067e-28	yes	up
novel0022	-	Uncharacterised protein [Mycobacteroides abscessus]	64.45	66.11	77.66	216.14	258.46	231.61	69.4067	235.403	0.197	-2.34268	1.5901e-29	2.43412e-28	yes	down
QR564_10755	QR564_10755	polyphenol oxidase family protein	6.77	7.41	6.24	16.45	18.7	15.17	6.80667	16.7733	0.264	-1.92254	2.01411e-29	3.07152e-28	yes	down
sRNA0108			30853.7	29489.3	22345.8	51833.7	43498.3	55732.9	27562.9	50355	0.379	-1.40054	2.1223e-29	3.22429e-28	yes	down
QR564_09615	QR564_09615	glycosyltransferase	3.72	3.35	2.58	8.25	6.82	8.3	3.21667	7.79	0.267	-1.90668	2.2156e-29	3.35339e-28	yes	down
QR564_17955	QR564_17955	hypothetical protein	99.03	81.8	95.32	206.51	212.4	224.87	92.05	214.593	0.281	-1.83023	2.25948e-29	3.40699e-28	yes	down
QR564_14100	ppsA	phosphoenolpyruvate synthase	23.32	23.9	21.1	114.48	58.64	109.87	22.7733	94.33	0.157	-2.66825	2.42902e-29	3.64896e-28	yes	down
QR564_02605	QR564_02605	arsenic resistance protein	9.84	10.69	9.54	2.13	1.93	2.04	10.0233	2.03333	3.204	1.67985	2.75826e-29	4.12816e-28	yes	up
QR564_00495	QR564_00495	hypothetical protein	547.45	488.96	388.91	942.85	763.57	1050.73	475.107	919.05	0.356	-1.48992	5.02808e-29	7.49742e-28	yes	down
QR564_01655	QR564_01655	DUF305 domain-containing protein	16.21	14.72	11.46	1.19	0.7	1.69	14.13	1.19333	7.903	2.98231	7.87489e-29	1.1699e-27	yes	up
QR564_09945	QR564_09945	COX15/CtaA family protein	29.79	27.58	23.96	38.96	36.91	39.54	27.11	38.47	0.456	-1.13301	9.25368e-29	1.36968e-27	yes	down
QR564_06310	QR564_06310	ABC transporter substrate-binding protein	46.77	36.21	27.88	2.72	4.71	3.69	36.9533	3.70667	6.332	2.66266	1.31149e-28	1.93409e-27	yes	up
QR564_01670	QR564_01670	hypothetical protein	34.87	33.12	34.72	5.18	3.76	3.92	34.2367	4.28667	5.325	2.4129	1.67699e-28	2.46407e-27	yes	up
QR564_02425	QR564_02425	substrate-binding domain-containing protein	38.54	35.13	30.18	9.28	9.17	9.01	34.6167	9.15333	2.444	1.28929	3.452e-28	5.05372e-27	yes	up
QR564_17225	QR564_17225	GntP family permease	6.33	5.4	4.53	0.49	0.47	0.78	5.42	0.58	6.088	2.60593	4.39383e-28	6.40926e-27	yes	up
sRNA0185			5.7	3.18	4.9	293.96	79.21	260.59	4.59333	211.253	0.016	-6.00009	5.6166e-28	8.16333e-27	yes	down
QR564_16150	QR564_16150	IclR family transcriptional regulator	13.64	13.2	10.76	23.16	18.53	22.33	12.5333	21.34	0.38	-1.39544	6.03251e-28	8.7363e-27	yes	down
QR564_15880	QR564_15880	ROK family transcriptional regulator	5	5.31	3.9	10.26	8.33	9.88	4.73667	9.49	0.323	-1.63043	6.32351e-28	9.1249e-27	yes	down
QR564_02750	QR564_02750	CsbD family protein	57795.4	55064.5	43837.4	100034	91543.2	104421	52232.4	98666.2	0.368	-1.44078	6.63394e-28	9.53865e-27	yes	down
QR564_17235	QR564_17235	YoaK family protein	19.49	17.69	15.7	3.21	3.2	3.53	17.6267	3.31333	3.47	1.79487	7.40929e-28	1.06156e-26	yes	up
QR564_13920	dacB	D-alanyl-D-alanine carboxypeptidase/D-alanyl-D-alanine-endopeptidase	2.36	2.24	1.64	5.67	4.27	5.39	2.08	5.11	0.262	-1.93209	7.71073e-28	1.10083e-26	yes	down
QR564_00830	QR564_00830	hypothetical protein	30.62	29.01	31.27	62.48	57.25	66.07	30.3	61.9333	0.32	-1.64485	1.08037e-27	1.53695e-26	yes	down
QR564_16430	QR564_16430	excalibur calcium-binding domain-containing protein	146.7	127.25	93.42	26.82	26.36	29.86	122.457	27.68	2.871	1.52146	1.35978e-27	1.92764e-26	yes	up
QR564_09990	QR564_09990	hypothetical protein	6.33	6.06	4.97	0.44	0.69	0.77	5.78667	0.633333	5.885	2.55711	1.36991e-27	1.93518e-26	yes	up
QR564_13330	QR564_13330	hexose kinase	35.97	37.31	30.81	78	110.77	84.44	34.6967	91.07	0.246	-2.02251	1.55695e-27	2.1917e-26	yes	down
QR564_17595	QR564_17595	polysaccharide deacetylase family protein	174.45	156.27	131.6	16.42	25.87	17.7	154.107	19.9967	4.943	2.30543	1.5927e-27	2.23422e-26	yes	up
QR564_12230	gmd	GDP-mannose 4%2C6-dehydratase	284.08	278.08	222.39	85.68	80.26	81.5	261.517	82.48	2.05	1.03589	1.68982e-27	2.36223e-26	yes	up
QR564_12040	QR564_12040	helix-turn-helix domain-containing protein	35.75	35.66	30.89	7.13	8.25	7.35	34.1	7.57667	2.912	1.54188	1.72603e-27	2.4045e-26	yes	up
QR564_01095	QR564_01095	NAD(P)/FAD-dependent oxidoreductase	5.82	5.75	4.16	0.47	0.31	0.58	5.24333	0.453333	7.629	2.93159	2.01213e-27	2.7934e-26	yes	up
QR564_00745	QR564_00745	MarR family transcriptional regulator	64.16	51.7	44.84	206.58	117.43	171.81	53.5667	165.273	0.212	-2.2376	2.17143e-27	3.00418e-26	yes	down
QR564_07120	QR564_07120	hemolysin family protein	6.08	5.27	5.01	11.97	9.83	10.04	5.45333	10.6133	0.333	-1.58449	2.32535e-27	3.20612e-26	yes	down
QR564_08435	QR564_08435	MFS transporter	81.35	82.45	68.1	239.95	145.41	209.31	77.3	198.223	0.253	-1.98348	3.23724e-27	4.44816e-26	yes	down
QR564_00975	QR564_00975	hypothetical protein	207.68	205.75	173.43	0	0	0	195.62	0	7076.36	12.7888	4.38352e-27	6.00274e-26	yes	up
QR564_06215	glgX	glycogen debranching protein GlgX	22.83	20.43	16.29	4.89	5.04	5.09	19.85	5.00667	2.543	1.34637	5.23085e-27	7.12635e-26	yes	up
QR564_10875	QR564_10875	long-chain fatty acid--CoA ligase	21.37	21.31	18.39	51.36	36.25	55.29	20.3567	47.6333	0.277	-1.85045	5.23944e-27	7.12635e-26	yes	down
sRNA0016			118.36	115.8	95.49	13.58	11.67	16.17	109.883	13.8067	5.603	2.4861	7.15409e-27	9.69777e-26	yes	up
QR564_01960	moaA	GTP 3'%2C8-cyclase MoaA	188.88	209.36	149.25	42.44	44.4	38.22	182.497	41.6867	2.82	1.49579	7.39204e-27	9.98669e-26	yes	up
QR564_02265	QR564_02265	pyruvate carboxylase	7.66	5.77	6.51	14.18	17.29	16.49	6.64667	15.9867	0.269	-1.89587	7.70142e-27	1.03699e-25	yes	down
QR564_14095	QR564_14095	four-helix bundle copper-binding protein	21	22.14	14.43	63.28	43.17	71.26	19.19	59.2367	0.214	-2.22254	8.02226e-27	1.07659e-25	yes	down
QR564_16305	rocD	ornithine--oxo-acid transaminase	9.1	9.17	6.6	22.27	29.38	19.43	8.29	23.6933	0.224	-2.16078	9.95745e-27	1.33185e-25	yes	down
QR564_14675	QR564_14675	DUF3618 domain-containing protein	144.39	138.72	115.21	495.7	277.1	467.15	132.773	413.317	0.21	-2.2485	1.01961e-26	1.35925e-25	yes	down
QR564_09735	QR564_09735	glycosyltransferase	24.19	24.09	18.26	42.61	33.08	42.54	22.18	39.41	0.363	-1.46308	1.10745e-26	1.47149e-25	yes	down
QR564_17670	QR564_17670	DapH/DapD/GlmU-related protein	42.7	39.26	35.26	10.04	10.31	9.36	39.0733	9.90333	2.552	1.35169	1.19959e-26	1.58866e-25	yes	up
QR564_04050	idi	isopentenyl-diphosphate Delta-isomerase	23.23	22.11	18.39	33.93	30.22	34.77	21.2433	32.9733	0.42	-1.25309	1.84296e-26	2.43271e-25	yes	down
QR564_09295	QR564_09295	site-specific integrase	38.42	36.1	34.57	6.48	7.68	5.75	36.3633	6.63667	3.544	1.82529	1.88041e-26	2.46596e-25	yes	up
QR564_17740	QR564_17740	site-specific integrase	38.42	36.1	34.57	6.48	7.68	5.75	36.3633	6.63667	3.544	1.82529	1.88041e-26	2.46596e-25	yes	up
QR564_08320	QR564_08320	excalibur calcium-binding domain-containing protein	4.06	3.94	3.18	6.47	6.57	6.4	3.72667	6.48	0.37	-1.43267	1.98341e-26	2.59259e-25	yes	down
QR564_13515	QR564_13515	hypothetical protein	51.45	43.86	37.74	74.63	80.95	73.47	44.35	76.35	0.378	-1.40421	2.03044e-26	2.64549e-25	yes	down
QR564_01275	gnd	decarboxylating 6-phosphogluconate dehydrogenase	17.76	19.1	13.82	3.96	3.82	3.83	16.8933	3.87	2.809	1.48989	2.44925e-26	3.18087e-25	yes	up
QR564_10610	QR564_10610	RNA polymerase sigma factor	48.37	42.85	38.55	83.55	92.26	72.82	43.2567	82.8767	0.337	-1.57127	2.59296e-26	3.35668e-25	yes	down
QR564_06245	QR564_06245	phosphatase	12.02	12.06	8.67	30.14	20.48	25.31	10.9167	25.31	0.28	-1.83772	3.09114e-26	3.98876e-25	yes	down
QR564_12905	QR564_12905	Hsp20/alpha crystallin family protein	1381.09	1459.51	1423.79	2740.16	3049.58	3265.17	1421.46	3018.3	0.311	-1.68292	3.14814e-26	4.04933e-25	yes	down
QR564_15985	nrfD	polysulfide reductase NrfD	0.69	1.07	0.75	6.03	3.19	5.79	0.836667	5.00333	0.11	-3.18833	3.4618e-26	4.4386e-25	yes	down
QR564_17405	QR564_17405	TM2 domain-containing protein	91.69	95.82	73.5	130.57	125.83	126.28	87.0033	127.56	0.446	-1.16365	3.83846e-26	4.90591e-25	yes	down
QR564_04600	QR564_04600	LLM class flavin-dependent oxidoreductase	4.81	3.92	2.9	11.41	13.04	9.36	3.87667	11.27	0.219	-2.1882	4.07617e-26	5.19325e-25	yes	down
QR564_02580	QR564_02580	dihydrofolate reductase family protein	27.08	25.02	21.44	5.89	6.13	5.72	24.5133	5.91333	2.68	1.42208	4.67048e-26	5.93166e-25	yes	up
sRNA0281			21.09	31.66	26.08	126.21	106.78	142.69	26.2767	125.227	0.151	-2.72497	4.94456e-26	6.26001e-25	yes	down
QR564_00970	QR564_00970	four-helix bundle copper-binding protein	139.78	127.14	105.01	16.46	8.62	17.08	123.977	14.0533	5.72	2.51608	6.23953e-26	7.87472e-25	yes	up
QR564_13905	tilS	tRNA lysidine(34) synthetase TilS	15.76	15.24	11.3	36.72	25.83	39.76	14.1	34.1033	0.267	-1.90284	6.5649e-26	8.25947e-25	yes	down
QR564_17255	QR564_17255	FAD:protein FMN transferase	33.45	37.28	25.34	109.79	65.97	106.69	32.0233	94.15	0.221	-2.17772	6.67561e-26	8.37259e-25	yes	down
sRNA0408			139.79	114.71	100.68	26.14	28.7	28.73	118.393	27.8567	2.811	1.49114	8.15736e-26	1.01992e-24	yes	up
QR564_12180	QR564_12180	VOC family protein	12.96	12.77	9.21	1.28	1.24	0.88	11.6467	1.13333	6.578	2.71774	1.05655e-25	1.31692e-24	yes	up
QR564_05110	QR564_05110	AAA family ATPase	64.16	62.01	47.5	16.02	14.31	16.92	57.89	15.75	2.373	1.2468	1.17457e-25	1.45951e-24	yes	up
QR564_08250	nrdE	class 1b ribonucleoside-diphosphate reductase subunit alpha	28.41	24.82	22.11	56.83	44.71	42.09	25.1133	47.8767	0.339	-1.56118	1.45181e-25	1.79846e-24	yes	down
QR564_00890	QR564_00890	low specificity L-threonine aldolase	3.63	3.36	2.59	10.28	6.85	11.01	3.19333	9.38	0.22	-2.18149	1.67486e-25	2.06841e-24	yes	down
sRNA0053			64.41	60.23	49.6	8.78	11.47	10.75	58.08	10.3333	3.754	1.90824	2.04422e-25	2.51682e-24	yes	up
QR564_18145	QR564_18145	AraC family transcriptional regulator	44.93	42.52	39.1	8.17	10.18	8.34	42.1833	8.89667	3.054	1.61076	2.35969e-25	2.89638e-24	yes	up
QR564_12065	QR564_12065	hypothetical protein	355.93	351.49	344.17	89.44	70.66	83.85	350.53	81.3167	2.835	1.50326	2.90157e-25	3.55067e-24	yes	up
QR564_13090	QR564_13090	CoA-acylating methylmalonate-semialdehyde dehydrogenase	1.4	1.79	1.3	4.26	3.38	4.6	1.49667	4.08	0.238	-2.06889	2.91621e-25	3.55122e-24	yes	down
QR564_08645	QR564_08645	IS30 family transposase	5.78	4.68	4.2	0.56	0.48	0.52	4.88667	0.52	6.088	2.60602	2.91965e-25	3.55122e-24	yes	up
sRNA0037			199.92	182.9	152.79	15.16	21.39	28.59	178.537	21.7133	5.815	2.53986	3.29611e-25	3.99703e-24	yes	up
QR564_05505	QR564_05505	CoA ester lyase	4.93	4.8	3.12	10.91	10.49	15.56	4.28333	12.32	0.223	-2.16581	3.99676e-25	4.83212e-24	yes	down
QR564_10185	QR564_10185	SDR family oxidoreductase	46.89	47.15	39.11	99.21	73.83	111.84	44.3833	94.96	0.303	-1.7226	4.20494e-25	5.06859e-24	yes	down
QR564_12050	QR564_12050	IS110 family transposase	11.01	10.77	9.56	2.01	2.36	2.42	10.4467	2.26333	2.984	1.57726	4.93247e-25	5.92779e-24	yes	up
QR564_14285	QR564_14285	VOC family protein	95.84	98.61	80.7	20.5	13.78	19.88	91.7167	18.0533	3.314	1.72855	5.41493e-25	6.48825e-24	yes	up
QR564_04695	QR564_04695	extracellular solute-binding protein	34	38.02	28.9	182.81	83.55	177.16	33.64	147.84	0.148	-2.75503	5.68237e-25	6.78849e-24	yes	down
QR564_01400	QR564_01400	universal stress protein	30.5	29.14	28.53	6.28	4.41	5.21	29.39	5.3	3.658	1.87088	6.65639e-25	7.92859e-24	yes	up
QR564_13400	otsB	trehalose-phosphatase	11.68	10.79	9.13	27.57	18.75	27.99	10.5333	24.77	0.277	-1.85113	6.77132e-25	8.04169e-24	yes	down
QR564_00360	QR564_00360	MarR family transcriptional regulator	23.06	19.12	18.29	36.67	35.22	35.62	20.1567	35.8367	0.37	-1.43525	1.1187e-24	1.32468e-23	yes	down
QR564_01885	QR564_01885	GNAT family N-acetyltransferase	19.9	21.9	14.38	2.31	1.84	2.46	18.7267	2.20333	5.608	2.48753	1.22995e-24	1.45214e-23	yes	up
QR564_04175	QR564_04175	FAD-binding oxidoreductase	68.29	70.22	61.48	174.32	112.93	151.09	66.6633	146.113	0.298	-1.74856	1.23631e-24	1.45538e-23	yes	down
sRNA0219			2172.12	2319.3	2002.9	6929.16	4232.22	6415.34	2164.77	5858.91	0.25	-1.99945	1.33484e-24	1.56678e-23	yes	down
QR564_06740	hemE	uroporphyrinogen decarboxylase	5.81	6.22	4.62	14.43	10	14.54	5.55	12.99	0.277	-1.85217	1.52458e-24	1.7843e-23	yes	down
QR564_00720	QR564_00720	hypothetical protein	126.72	132.51	93.27	31.73	24.65	29.02	117.5	28.4667	2.67	1.4166	1.66113e-24	1.93846e-23	yes	up
QR564_18835	QR564_18835	AAA family ATPase	89.86	83.16	78.76	26.3	24.11	25.09	83.9267	25.1667	2.159	1.11022	1.67716e-24	1.95152e-23	yes	up
sRNA0092			39.67	43.83	32.3	3.98	6.2	3.85	38.6	4.67667	5.346	2.4184	2.30574e-24	2.67519e-23	yes	up
QR564_13815	QR564_13815	hypothetical protein	22.65	21.4	18.63	53.29	34.92	46.98	20.8933	45.0633	0.302	-1.72518	2.53987e-24	2.93837e-23	yes	down
QR564_17765	QR564_17765	hypothetical protein	576.42	498.15	394.2	133.64	117.49	148.59	489.59	133.24	2.422	1.27648	2.87235e-24	3.31349e-23	yes	up
QR564_03860	QR564_03860	class F sortase	7.3	7.3	5.99	41.32	19.78	23.98	6.86333	28.36	0.158	-2.6594	3.08716e-24	3.55111e-23	yes	down
QR564_19085	QR564_19085	hypothetical protein	70.68	54.24	41.61	9.29	10.85	10.28	55.51	10.14	3.517	1.81425	3.83886e-24	4.4032e-23	yes	up
QR564_18180	QR564_18180	SLC13 family permease	7.52	7.17	6.17	1.36	1.3	1	6.95333	1.22	3.655	1.8697	6.13461e-24	7.01646e-23	yes	up
QR564_18155	QR564_18155	TetR/AcrR family transcriptional regulator C-terminal domain-containing protein	63.62	60.28	53.47	16.97	17.03	14.97	59.1233	16.3233	2.338	1.22519	7.07331e-24	8.06717e-23	yes	up
QR564_05015	QR564_05015	L-lactate permease	37.09	35.36	30.2	45.71	48.75	49.5	34.2167	47.9867	0.46	-1.12012	7.28112e-24	8.28073e-23	yes	down
QR564_06865	mnmA	tRNA 2-thiouridine(34) synthase MnmA	7.8	7.92	5.53	15.75	22.06	16.46	7.08333	18.09	0.25	-1.99809	9.34724e-24	1.06006e-22	yes	down
sRNA0480			112.05	129.8	96.06	493.86	282.57	519.05	112.637	431.827	0.183	-2.45129	1.13748e-23	1.28637e-22	yes	down
QR564_09875	QR564_09875	AI-2E family transporter	21.96	21.13	16.88	5.85	5.42	5.75	19.99	5.67333	2.273	1.18459	1.19443e-23	1.347e-22	yes	up
QR564_15695	QR564_15695	putative quinol monooxygenase	483.64	425.06	334.58	101.23	70.52	101.09	414.427	90.9467	3.038	1.60293	1.21934e-23	1.37124e-22	yes	up
QR564_16735	QR564_16735	IS256 family transposase	25.85	26.43	13.46	0	0	0	21.9133	0	4228.92	12.0461	1.27378e-23	1.42848e-22	yes	up
QR564_01600	QR564_01600	M23 family metallopeptidase	38.52	34.04	27.33	2.7	4.51	2.1	33.2967	3.10333	6.825	2.77089	1.29181e-23	1.44468e-22	yes	up
novel0067	-	unknown protein [Mycobacterium tuberculosis str. Erdman = ATCC 35801]	30.38	26.91	29.87	62.49	81.69	70.79	29.0533	71.6567	0.267	-1.90604	1.39808e-23	1.55918e-22	yes	down
QR564_05105	cpaB	Flp pilus assembly protein CpaB	74.4	73.29	62.49	18.23	19.89	18.28	70.06	18.8	2.422	1.2762	1.58978e-23	1.76808e-22	yes	up
QR564_16740	QR564_16740	RHS repeat-associated core domain-containing protein	74.11	65.5	59.76	18.23	19.4	17.41	66.4567	18.3467	2.334	1.22258	1.87796e-23	2.08283e-22	yes	up
QR564_04655	QR564_04655	Dyp-type peroxidase	1.25	1.61	0.98	3.52	3.08	3.53	1.28	3.37667	0.244	-2.03566	3.23477e-23	3.5778e-22	yes	down
QR564_11930	QR564_11930	FAD-dependent oxidoreductase	0.23	0.22	0.27	1.82	1.05	1.48	0.24	1.45	0.11	-3.19076	4.70184e-23	5.18619e-22	yes	down
novel0066	-	hypothetical protein MTS1_01190 [Microbacterium sp. TS-1]	146.88	163.11	165.43	323.82	322.75	369.38	158.473	338.65	0.31	-1.68794	5.02854e-23	5.53139e-22	yes	down
QR564_02430	QR564_02430	AmiS/UreI family transporter	7.01	6.41	6.14	14.41	11.52	16.29	6.52	14.0733	0.303	-1.72077	5.04859e-23	5.53831e-22	yes	down
QR564_14685	QR564_14685	hypothetical protein	114.17	105.01	84.74	221.45	152.12	207.61	101.307	193.727	0.34	-1.55627	5.07115e-23	5.54794e-22	yes	down
QR564_02090	QR564_02090	TetR/AcrR family transcriptional regulator	11.71	9.47	10.34	1.67	1.18	1.17	10.5067	1.34	5.145	2.3632	5.31119e-23	5.79481e-22	yes	up
QR564_11450	ispG	flavodoxin-dependent (E)-4-hydroxy-3-methylbut-2-enyl-diphosphate synthase	52.01	47.7	39.52	14.73	12.32	13.06	46.41	13.37	2.245	1.16642	5.57064e-23	6.06146e-22	yes	up
QR564_06760	hemC	hydroxymethylbilane synthase	4.24	3.26	2.92	8.34	6.65	7.48	3.47333	7.49	0.3	-1.73711	6.11812e-23	6.63923e-22	yes	down
QR564_04385	QR564_04385	cation diffusion facilitator family transporter	12.5	12.38	9.93	22.6	17.17	22.36	11.6033	20.71	0.364	-1.45729	6.13833e-23	6.64326e-22	yes	down
QR564_16560	QR564_16560	hypothetical protein	62.64	58.77	47.29	85.15	71.94	83.63	56.2333	80.24	0.458	-1.12719	6.26923e-23	6.76673e-22	yes	down
QR564_16255	QR564_16255	VOC family protein	94.42	97.38	75.8	24.07	21.23	26.89	89.2	24.0633	2.408	1.26791	7.36114e-23	7.92405e-22	yes	up
QR564_16625	QR564_16625	hypothetical protein	6.01	5.55	3.83	11.2	11.23	13.37	5.13	11.9333	0.278	-1.84559	7.7839e-23	8.3568e-22	yes	down
QR564_08240	nrdH	glutaredoxin-like protein NrdH	94.18	74.02	63.86	247.82	168.01	181.6	77.3533	199.143	0.267	-1.90672	8.72425e-23	9.34144e-22	yes	down
QR564_04645	QR564_04645	copper resistance protein CopC	4.14	4.96	3.06	9.11	10.1	9.8	4.05333	9.67	0.27	-1.88851	9.81242e-23	1.04787e-21	yes	down
QR564_13680	QR564_13680	acyltransferase family protein	3.32	3.45	2.8	6.14	4.84	6.35	3.19	5.77667	0.358	-1.48358	1.2656e-22	1.34796e-21	yes	down
QR564_06200	QR564_06200	holo-ACP synthase	38.87	36.24	34.49	73.84	63.38	82.83	36.5333	73.35	0.339	-1.56057	1.29997e-22	1.38092e-21	yes	down
QR564_04650	QR564_04650	copper chaperone PCu(A)C	1.28	1.47	0.64	4.62	4.33	6.1	1.13	5.01667	0.143	-2.80486	1.38006e-22	1.46213e-21	yes	down
QR564_17710	QR564_17710	hypothetical protein	113.04	103.46	102.49	27.84	28.09	24.18	106.33	26.7033	2.583	1.36922	1.47408e-22	1.55765e-21	yes	up
QR564_12885	QR564_12885	beta-phosphoglucomutase family hydrolase	57.98	57.26	43.28	13.58	15.07	15.01	52.84	14.5533	2.327	1.21856	1.86721e-22	1.96791e-21	yes	up
QR564_06875	QR564_06875	hypothetical protein	1.91	2.21	1.41	5.28	3.97	5.12	1.84333	4.79	0.248	-2.01014	2.191e-22	2.30312e-21	yes	down
QR564_14620	QR564_14620	protein kinase	8.65	8.12	6.72	11.24	10.28	11.34	7.83	10.9533	0.461	-1.11592	2.7693e-22	2.90344e-21	yes	down
QR564_01650	QR564_01650	cytochrome c oxidase assembly protein	58.82	54.36	51.38	16.21	13.07	13.89	54.8533	14.39	2.487	1.31432	2.92042e-22	3.05393e-21	yes	up
QR564_01780	QR564_01780	cytochrome P450	6.09	5.67	4.58	0.75	0.95	0.93	5.44667	0.876667	3.982	1.99361	3.21827e-22	3.35668e-21	yes	up
novel0017	-	hypothetical protein AVL61_06870 [Kocuria polaris]	94.53	89.39	100.49	18.61	14.25	16.75	94.8033	16.5367	3.879	1.95572	3.52736e-22	3.66955e-21	yes	up
QR564_14215	QR564_14215	extracellular solute-binding protein	9.99	7.69	8.8	1.55	0.92	1.22	8.82667	1.23	4.726	2.2407	3.86449e-22	4.00991e-21	yes	up
sRNA0430			222.1	193.58	190.95	53.92	43.04	52.83	202.21	49.93	2.71	1.43833	4.07425e-22	4.21669e-21	yes	up
QR564_07465	QR564_07465	MarR family transcriptional regulator	67.72	65.83	46.13	93.27	84.74	101.22	59.8933	93.0767	0.416	-1.26505	4.90408e-22	5.06252e-21	yes	down
QR564_05330	galK	galactokinase	2.36	2.21	2.13	6.95	4.43	6.83	2.23333	6.07	0.241	-2.05378	5.18598e-22	5.33984e-21	yes	down
QR564_17760	QR564_17760	hypothetical protein	143.9	154.62	131.75	235.95	245.73	230.3	143.423	237.327	0.402	-1.31302	5.22865e-22	5.37003e-21	yes	down
QR564_08370	QR564_08370	lipoate--protein ligase family protein	5.25	5.59	4.36	10.92	8.97	10.3	5.06667	10.0633	0.329	-1.60503	6.33446e-22	6.48919e-21	yes	down
QR564_11145	argF	ornithine carbamoyltransferase	7.24	6.85	6.79	12.36	11.81	13.8	6.96	12.6567	0.36	-1.47434	6.70234e-22	6.84863e-21	yes	down
QR564_05615	QR564_05615	sodium-dependent transporter	48.59	47.61	38.3	11.53	8.82	12.25	44.8333	10.8667	2.669	1.41641	6.74796e-22	6.8778e-21	yes	up
QR564_05335	QR564_05335	MFS transporter	1.97	1.68	1.81	3.73	4.13	4.51	1.82	4.12333	0.287	-1.79932	7.57768e-22	7.70397e-21	yes	down
QR564_07965	cysK	cysteine synthase A	360.1	368.65	271.04	98.63	102.57	99.92	333.263	100.373	2.142	1.09924	9.0371e-22	9.16458e-21	yes	up
sRNA0025			68.45	59.09	63.52	0	0	0	63.6867	0	2772.53	11.437	9.40759e-22	9.51632e-21	yes	up
QR564_15015	QR564_15015	ABC transporter substrate-binding protein	29.06	25.59	17.83	1.8	3.56	2.17	24.16	2.51	6.08	2.60416	1.27391e-21	1.28541e-20	yes	up
QR564_01450	ccsB	c-type cytochrome biogenesis protein CcsB	3.93	4.36	4.05	0.51	0.52	0.61	4.11333	0.546667	4.918	2.29795	1.36065e-21	1.36949e-20	yes	up
QR564_11920	QR564_11920	uroporphyrinogen-III synthase	4.54	4.17	3.73	17.78	9.93	10.41	4.14667	12.7067	0.212	-2.2355	1.77085e-21	1.77791e-20	yes	down
QR564_05835	QR564_05835	FABP family protein	60.14	49.45	48.87	86.86	85.58	79.53	52.82	83.99	0.41	-1.28468	1.86298e-21	1.86576e-20	yes	down
QR564_03685	QR564_03685	cobalamin-independent methionine synthase II family protein	55.31	53.32	41.72	11.04	11.45	14.31	50.1167	12.2667	2.636	1.39859	1.99896e-21	1.99697e-20	yes	up
QR564_02080	QR564_02080	ABC transporter ATP-binding protein	13.82	13.67	11.18	1.58	2.39	2.23	12.89	2.06667	4.027	2.00984	2.09834e-21	2.09107e-20	yes	up
QR564_08650	QR564_08650	IS110 family transposase	8.03	8.39	6.74	1.71	1.78	1.64	7.72	1.71	2.908	1.54003	2.184e-21	2.17106e-20	yes	up
QR564_10045	uvrA	excinuclease ABC subunit UvrA	58.25	52.36	46.52	14.88	15.8	13.74	52.3767	14.8067	2.277	1.18707	2.34771e-21	2.32804e-20	yes	up
QR564_01425	QR564_01425	heavy metal translocating P-type ATPase	47.01	45.09	39.04	8.5	5.05	8.65	43.7133	7.4	3.835	1.93913	2.3937e-21	2.36782e-20	yes	up
QR564_06880	mtrA	MtrAB system response regulator MtrA	83.24	86.78	68.38	24.76	24.23	25.12	79.4667	24.7033	2.09	1.06378	2.47695e-21	2.44416e-20	yes	up
QR564_15145	QR564_15145	hypothetical protein	172.77	230.01	161.08	718.79	398.69	540.39	187.953	552.623	0.225	-2.15357	2.51706e-21	2.47768e-20	yes	down
QR564_01590	QR564_01590	hypothetical protein	276.52	285.27	212.27	60.23	42.36	58.72	258.02	53.77	3.342	1.74068	2.52951e-21	2.48386e-20	yes	up
QR564_13675	QR564_13675	lipopolysaccharide biosynthesis protein	2.89	2.86	2.15	4.65	4.45	5.21	2.63333	4.77	0.356	-1.49182	2.62318e-21	2.56957e-20	yes	down
novel0086	-	MULTISPECIES: hypothetical protein [Kocuria]	519.92	393.9	419.3	1112.71	1039.68	882.48	444.373	1011.62	0.302	-1.72589	2.81895e-21	2.75463e-20	yes	down
QR564_04475	QR564_04475	thiamine pyrophosphate-dependent enzyme	24.59	20.96	17.64	5.75	5.04	5.95	21.0633	5.58	2.439	1.28649	3.33523e-21	3.24499e-20	yes	up
QR564_06900	raiA	ribosome-associated translation inhibitor RaiA	158.88	156.82	129.43	423.11	254.67	446.33	148.377	374.703	0.259	-1.9486	3.33687e-21	3.24499e-20	yes	down
QR564_09475	QR564_09475	type 1 glutamine amidotransferase domain-containing protein	27.19	18.7	16.78	51.61	61.8	43.68	20.89	52.3633	0.256	-1.96343	4.24687e-21	4.11998e-20	yes	down
QR564_01870	QR564_01870	heavy metal-responsive transcriptional regulator	25.51	24.28	20.71	3.74	2.61	3.79	23.5	3.38	4.711	2.23595	4.31476e-21	4.17578e-20	yes	up
QR564_09915	sufC	Fe-S cluster assembly ATPase SufC	190.6	167.56	156.16	46.2	50.34	51.1	171.44	49.2133	2.265	1.1798	4.5757e-21	4.41485e-20	yes	up
QR564_00530	QR564_00530	zinc-dependent alcohol dehydrogenase	38.37	35.15	25.85	63.17	48.48	66.54	33.1233	59.3967	0.359	-1.47642	4.58373e-21	4.41485e-20	yes	down
QR564_15110	ureC	urease subunit alpha	0.87	0.9	0.71	5.89	3.86	2.41	0.826667	4.05333	0.132	-2.92414	5.6227e-21	5.40262e-20	yes	down
QR564_04790	QR564_04790	BCCT family transporter	20.46	17.71	14.24	2.49	3.7	2.62	17.47	2.93667	3.786	1.92081	5.95797e-21	5.71114e-20	yes	up
QR564_12445	QR564_12445	transglutaminaseTgpA domain-containing protein	1.34	1.2	0.92	2.81	2.04	2.76	1.15333	2.53667	0.293	-1.7734	6.10587e-21	5.83901e-20	yes	down
QR564_09320	QR564_09320	NfeD family protein	43.65	49.74	35.33	70.74	70.43	66.62	42.9067	69.2633	0.406	-1.30047	7.14078e-21	6.81251e-20	yes	down
QR564_01925	QR564_01925	hypothetical protein	35.33	26.81	28.46	2.45	2.94	3.92	30.2	3.10333	6.742	2.75328	8.70485e-21	8.28504e-20	yes	up
QR564_05220	QR564_05220	hypothetical protein	587.86	511.1	383.66	147.09	131.8	158.65	494.207	145.847	2.333	1.22242	9.47669e-21	8.99839e-20	yes	up
QR564_15560	QR564_15560	VOC family protein	37.75	38.71	27.74	8.55	6.2	8.63	34.7333	7.79333	2.888	1.5302	9.59794e-21	9.09207e-20	yes	up
QR564_14270	QR564_14270	SDR family oxidoreductase	12.3	13.86	10.49	23.78	17.62	22.88	12.2167	21.4267	0.37	-1.43606	1.02896e-20	9.72439e-20	yes	down
QR564_18815	QR564_18815	hypothetical protein	15.74	15.04	12.53	32.61	35.17	24.19	14.4367	30.6567	0.304	-1.71751	1.09249e-20	1.03006e-19	yes	down
QR564_16070	QR564_16070	M24 family metallopeptidase	4.17	4.54	3.02	0.53	0.47	0.46	3.91	0.486667	5.177	2.37216	1.0987e-20	1.03349e-19	yes	up
QR564_09290	QR564_09290	DUF3054 domain-containing protein	8.49	8.97	8.25	24.49	21.97	16.15	8.57	20.87	0.269	-1.89648	1.11019e-20	1.04188e-19	yes	down
QR564_18875	QR564_18875	hypothetical protein	58.59	55.33	49.9	84.6	75.44	73.6	54.6067	77.88	0.458	-1.12615	1.12623e-20	1.05447e-19	yes	down
QR564_08485	QR564_08485	hypothetical protein	127.84	114.21	97.42	27.15	30.88	24.08	113.157	27.37	2.669	1.41654	1.29653e-20	1.21109e-19	yes	up
sRNA0525			147.97	133.16	112.67	22.54	26.4	18.25	131.267	22.3967	4.003	2.00092	1.66414e-20	1.55089e-19	yes	up
novel0009	-	recombinase family protein [Kocuria dechangensis]	45.42	47.01	45.94	0.19	0.45	0	46.1233	0.213333	131.046	7.03393	1.80016e-20	1.67377e-19	yes	up
QR564_06210	QR564_06210	NAD(P)H-hydrate dehydratase	6.87	8.14	6.16	15.73	11.92	16.27	7.05667	14.64	0.316	-1.66366	1.80559e-20	1.67496e-19	yes	down
QR564_07385	rdgB	RdgB/HAM1 family non-canonical purine NTP pyrophosphatase	8.04	10.41	7.55	25.64	16.59	24.61	8.66667	22.28	0.256	-1.96665	1.82337e-20	1.68756e-19	yes	down
QR564_11530	QR564_11530	hypothetical protein	73.5	70.81	60.3	18.21	20.44	19.43	68.2033	19.36	2.29	1.19547	2.00079e-20	1.84661e-19	yes	up
QR564_09055	coaBC	bifunctional phosphopantothenoylcysteine decarboxylase/phosphopantothenate--cysteine ligase CoaBC	7.43	5.95	5.54	10.43	9.63	10.01	6.30667	10.0233	0.406	-1.29879	2.00439e-20	1.84661e-19	yes	down
QR564_12055	QR564_12055	hypothetical protein	25.39	28.78	24.59	5.85	5.42	5.82	26.2533	5.69667	3.033	1.60077	2.24862e-20	2.06688e-19	yes	up
QR564_04470	QR564_04470	histidinol-phosphate transaminase	41.86	39.19	32.43	11.75	9.52	9.23	37.8267	10.1667	2.407	1.26704	2.29115e-20	2.10094e-19	yes	up
QR564_03950	QR564_03950	hypothetical protein	10.6	11.49	7.97	16.87	15.08	18.39	10.02	16.78	0.386	-1.37266	2.29611e-20	2.10094e-19	yes	down
QR564_15285	QR564_15285	8-oxoguanine deaminase	13.9	13.41	9.33	3.08	2.59	2.75	12.2133	2.80667	2.793	1.48207	2.53974e-20	2.31859e-19	yes	up
QR564_18115	QR564_18115	4-hydroxyphenylacetate 3-hydroxylase N-terminal domain-containing protein	10.26	10.35	9.32	2.43	1.84	2.49	9.97667	2.25333	2.887	1.5298	2.71926e-20	2.47686e-19	yes	up
QR564_00895	QR564_00895	SDR family oxidoreductase	2.52	1.78	2.3	7.69	5.77	6.79	2.2	6.75	0.216	-2.21171	2.79403e-20	2.53922e-19	yes	down
QR564_07670	QR564_07670	DUF4193 domain-containing protein	13.64	11.44	11.66	25.94	29.05	21.16	12.2467	25.3833	0.313	-1.67725	2.94507e-20	2.67046e-19	yes	down
QR564_15190	QR564_15190	RibD family protein	4.67	4.5	3.72	9.78	7.32	10.77	4.29667	9.29	0.302	-1.72871	2.97214e-20	2.68895e-19	yes	down
QR564_10750	QR564_10750	YggS family pyridoxal phosphate-dependent enzyme	6.65	4.79	5.77	14.75	16.56	12.44	5.73667	14.5833	0.257	-1.96189	3.17564e-20	2.86662e-19	yes	down
sRNA0004			69.7	71.93	65.24	161.1	148.1	153.54	68.9567	154.247	0.314	-1.66894	3.27071e-20	2.94584e-19	yes	down
QR564_05250	acs	acetate--CoA ligase	44.22	43.47	35.82	65.88	54.66	74.33	41.17	64.9567	0.41	-1.28725	3.30579e-20	2.97079e-19	yes	down
QR564_06685	QR564_06685	Mrp/NBP35 family ATP-binding protein	4.96	4.28	3.44	7.79	6.24	7.8	4.22667	7.27667	0.374	-1.41774	3.31394e-20	2.97148e-19	yes	down
QR564_06550	QR564_06550	cation-translocating P-type ATPase	4.33	4.38	3.33	10.45	6.64	11.1	4.01333	9.39667	0.276	-1.85793	4.25649e-20	3.80814e-19	yes	down
QR564_04590	QR564_04590	CoA ester lyase	59.06	50.08	37.27	9.87	11.28	8.32	48.8033	9.82333	3.174	1.66623	4.2887e-20	3.82845e-19	yes	up
QR564_14330	QR564_14330	FAD-binding oxidoreductase	117.75	120.95	92.05	37.15	31.95	36.33	110.25	35.1433	2.027	1.01938	4.63431e-20	4.12782e-19	yes	up
QR564_02085	QR564_02085	ABC transporter permease	12.21	12.64	10.18	2.89	3.07	2.76	11.6767	2.90667	2.589	1.37246	4.75395e-20	4.22504e-19	yes	up
QR564_01160	QR564_01160	hypothetical protein	5.96	7.08	4.15	12.3	10.21	12.2	5.73	11.57	0.319	-1.65055	4.76642e-20	4.22679e-19	yes	down
QR564_04810	QR564_04810	MerR family transcriptional regulator	7.72	7.52	7.25	13.04	15.79	16.45	7.49667	15.0933	0.325	-1.62252	4.84566e-20	4.28761e-19	yes	down
QR564_01020	QR564_01020	response regulator transcription factor	27.05	28.3	21.41	6.93	6.2	7.38	25.5867	6.83667	2.433	1.28268	4.92659e-20	4.34966e-19	yes	up
sRNA0376			77.71	66.68	74.97	247.44	314.89	266.23	73.12	276.187	0.193	-2.37207	5.43339e-20	4.78662e-19	yes	down
QR564_11830	QR564_11830	biotin carboxylase N-terminal domain-containing protein	34.61	30.58	23.14	7.35	8.02	7.91	29.4433	7.76	2.429	1.28028	5.5521e-20	4.87393e-19	yes	up
sRNA0521			54.62	52.77	48.76	7.41	6.72	6.53	52.05	6.88667	5.258	2.39464	5.55672e-20	4.87393e-19	yes	up
sRNA0066			19397.4	20547.3	11936.1	3558.01	3601.34	3281.67	17293.6	3480.34	3.328	1.7346	6.80882e-20	5.95919e-19	yes	up
QR564_08165	thiE	thiamine phosphate synthase	17.4	16.29	12.63	32.08	22.89	27.45	15.44	27.4733	0.366	-1.45086	7.18967e-20	6.27888e-19	yes	down
QR564_17005	QR564_17005	TasA family protein	345.66	598.35	117.66	0.31	1.76	0.77	353.89	0.946667	229.97	7.8453	7.65274e-20	6.66882e-19	yes	up
QR564_01205	QR564_01205	FAD/NAD(P)-binding oxidoreductase	10.82	11.68	8.22	2.25	2.39	1.87	10.24	2.17	3.017	1.59289	8.26389e-20	7.18583e-19	yes	up
QR564_19270	QR564_19270	ABC transporter ATP-binding protein	14.2	12.94	11.18	2.66	2.59	1.95	12.7733	2.4	3.429	1.77798	8.28675e-20	7.19019e-19	yes	up
QR564_17135	QR564_17135	hypothetical protein	15.08	18.11	13.92	25.42	23.15	28.26	15.7033	25.61	0.398	-1.32947	9.97803e-20	8.6205e-19	yes	down
QR564_06510	QR564_06510	hypothetical protein	25.87	22.57	16.38	35.74	36.53	44.19	21.6067	38.82	0.364	-1.45826	1.02801e-19	8.86247e-19	yes	down
QR564_09185	QR564_09185	GTPase Era	15.73	14.11	10.59	26.05	19.42	26.06	13.4767	23.8433	0.365	-1.45507	1.06736e-19	9.18201e-19	yes	down
QR564_14865	QR564_14865	cystathionine gamma-synthase	43.41	42.26	35.54	12.14	10.21	12.95	40.4033	11.7667	2.227	1.15508	1.08665e-19	9.32802e-19	yes	up
QR564_02405	QR564_02405	LysR family transcriptional regulator	17.19	15.39	12.72	3.57	3.91	3.6	15.1	3.69333	2.631	1.39566	1.14829e-19	9.83623e-19	yes	up
QR564_04940	QR564_04940	hemerythrin domain-containing protein	307.27	293.28	225.53	85	62.27	76.8	275.36	74.69	2.399	1.26219	1.37292e-19	1.17354e-18	yes	up
QR564_18025	QR564_18025	hypothetical protein	436.5	404.1	369.47	67.4	93.87	62.14	403.357	74.47	3.494	1.80482	1.46391e-19	1.24867e-18	yes	up
QR564_00740	QR564_00740	hypothetical protein	86.85	74.96	61.07	307.1	143.9	307.5	74.2933	252.833	0.192	-2.38249	1.5355e-19	1.30696e-18	yes	down
QR564_05655	htpX	zinc metalloprotease HtpX	33.19	28.37	23.61	59.54	85.83	56.98	28.39	67.45	0.27	-1.8869	1.61277e-19	1.36983e-18	yes	down
QR564_07175	QR564_07175	APC family permease	1.31	1.25	0.9	2.65	2.39	2.48	1.15333	2.50667	0.295	-1.75969	1.67925e-19	1.42329e-18	yes	down
novel0057	-	hypothetical protein FRIGORI9N_420006 [Frigoribacterium sp. 9N]	129.52	136.22	142.05	0.18	0	0	135.93	0.06	1802.55	10.8158	1.71018e-19	1.44647e-18	yes	up
QR564_07130	QR564_07130	diacylglycerol kinase family protein	4.54	4.51	3.56	8.07	6.47	7.94	4.20333	7.49333	0.364	-1.45706	1.73117e-19	1.46115e-18	yes	down
QR564_04690	QR564_04690	sugar ABC transporter permease	28.52	25.97	26.06	139.77	57.55	134.79	26.85	110.703	0.16	-2.64537	1.95676e-19	1.6481e-18	yes	down
QR564_18810	QR564_18810	hypothetical protein	6.36	6.5	4.8	13.56	12.79	9.46	5.88667	11.9367	0.317	-1.65862	2.35945e-19	1.97898e-18	yes	down
QR564_16495	QR564_16495	biotin carboxylase N-terminal domain-containing protein	4.9	4.35	4.23	15.56	8.6	17.06	4.49333	13.74	0.214	-2.22646	2.63119e-19	2.20232e-18	yes	down
sRNA0323			124.58	98.89	75.15	708.7	414.02	716.06	99.54	612.927	0.108	-3.20988	2.72176e-19	2.2734e-18	yes	down
QR564_00875	QR564_00875	ferritin	120.2	119.95	96.33	35.71	29.94	37.34	112.16	34.33	2.119	1.08312	2.88295e-19	2.40305e-18	yes	up
QR564_08330	QR564_08330	VCBS repeat-containing protein	151.04	164.23	140.31	49.31	47.09	45.87	151.86	47.4233	2.076	1.05395	2.93227e-19	2.43911e-18	yes	up
QR564_13435	QR564_13435	SDR family oxidoreductase	4.69	3.14	2.21	8.72	11.38	9.4	3.34667	9.83333	0.216	-2.21411	2.96013e-19	2.45721e-18	yes	down
QR564_06860	QR564_06860	cysteine desulfurase family protein	5.45	5.83	4.24	9.12	7.54	9.84	5.17333	8.83333	0.379	-1.40137	3.16635e-19	2.62299e-18	yes	down
QR564_02940	QR564_02940	glycosyltransferase	2.2	2.83	2.17	4.22	4.24	4.81	2.4	4.42333	0.352	-1.5082	3.29593e-19	2.72473e-18	yes	down
QR564_16030	QR564_16030	acyl-CoA dehydrogenase family protein	10.37	10.12	8.19	1.96	1.14	1.92	9.56	1.67333	3.741	1.90357	3.39335e-19	2.79952e-18	yes	up
QR564_17130	QR564_17130	CueP family metal-binding protein	23.9	21.11	18.3	35.92	28.97	32.62	21.1033	32.5033	0.425	-1.23307	3.8946e-19	3.20648e-18	yes	down
QR564_05705	QR564_05705	DEAD/DEAH box helicase	68.21	63.04	53.96	12.34	16.23	11.98	61.7367	13.5167	2.932	1.55207	3.9138e-19	3.21571e-18	yes	up
QR564_02795	QR564_02795	YeeE/YedE family protein	12.92	13.83	9.21	2.81	1.93	2	11.9867	2.24667	3.443	1.78383	4.1469e-19	3.40029e-18	yes	up
QR564_03810	QR564_03810	ABC transporter permease	16.85	17.19	13.07	3.43	2.52	3.86	15.7033	3.27	3.14	1.6506	5.02755e-19	4.11401e-18	yes	up
QR564_03840	QR564_03840	Vms1/Ankzf1 family peptidyl-tRNA hydrolase	35.39	33.36	31.21	61.67	45.16	60.95	33.32	55.9267	0.389	-1.36336	5.65269e-19	4.61617e-18	yes	down
QR564_12145	QR564_12145	WecB/TagA/CpsF family glycosyltransferase	19.29	19.16	16.31	5.08	5.18	5.2	18.2533	5.15333	2.295	1.19847	6.16848e-19	5.02719e-18	yes	up
QR564_13250	groL	chaperonin GroEL	115.26	98.47	95.02	177.66	240.33	183.29	102.917	200.427	0.331	-1.59532	6.80814e-19	5.53729e-18	yes	down
QR564_15670	QR564_15670	DUF5996 family protein	36.66	35.96	25.17	8.7	8.5	9.35	32.5967	8.85	2.37	1.24508	7.12602e-19	5.78414e-18	yes	up
QR564_02720	QR564_02720	sodium/glutamate symporter	31.36	29.19	23.69	8.71	8.41	9.39	28.08	8.83667	2.05	1.03594	7.44178e-19	6.02829e-18	yes	up
QR564_11470	QR564_11470	MetQ/NlpA family ABC transporter substrate-binding protein	43.36	43.75	29.63	7.3	9.31	9.21	38.9133	8.60667	2.898	1.53491	7.67469e-19	6.20448e-18	yes	up
sRNA0280			65.55	86.15	74.9	233.94	284.37	344.1	75.5333	287.47	0.193	-2.37411	7.84978e-19	6.33331e-18	yes	down
QR564_13370	QR564_13370	glycosyl hydrolase	72.03	62.91	39.09	5.4	9.25	4.85	58.01	6.5	5.636	2.4946	1.00226e-18	8.05413e-18	yes	up
QR564_03265	QR564_03265	hypothetical protein	8.3	8.04	6.3	25.69	13.72	27.72	7.54667	22.3767	0.219	-2.18895	1.08928e-18	8.73596e-18	yes	down
QR564_00980	QR564_00980	ATP-binding cassette domain-containing protein	31.54	26.01	24.07	0.04	0	0	27.2067	0.0133333	1439.9	10.4918	1.11077e-18	8.89057e-18	yes	up
QR564_08415	QR564_08415	tartrate dehydrogenase	13.89	11.14	6.71	74.84	26.77	81.2	10.58	60.9367	0.111	-3.16624	1.16059e-18	9.27091e-18	yes	down
QR564_07800	QR564_07800	hypothetical protein	14.86	14.71	12.6	23.86	18.04	21.64	14.0567	21.18	0.431	-1.21346	1.19473e-18	9.52468e-18	yes	down
QR564_12115	QR564_12115	lysyl oxidase family protein	37.54	32.84	32.28	9.1	9.19	7.73	34.22	8.67333	2.563	1.35766	1.29795e-18	1.03272e-17	yes	up
QR564_02160	glgX	glycogen debranching protein GlgX	10.32	10.67	9.08	3.19	2.79	2.71	10.0233	2.89667	2.235	1.16054	1.45496e-18	1.15536e-17	yes	up
QR564_02255	QR564_02255	LutB/LldF family L-lactate oxidation iron-sulfur protein	102.45	88.72	89.22	268.22	151.73	247.16	93.4633	222.37	0.274	-1.86576	1.62039e-18	1.28419e-17	yes	down
QR564_00660	QR564_00660	MFS transporter	49.1	41.35	30.43	6.06	7.8	4.39	40.2933	6.08333	4.212	2.0745	1.77755e-18	1.40598e-17	yes	up
sRNA0099			39.05	33.85	32.46	109.84	69.8	104.01	35.12	94.55	0.261	-1.93752	1.82015e-18	1.43403e-17	yes	down
sRNA0170			39.05	33.85	32.46	109.84	69.8	104.01	35.12	94.55	0.261	-1.93752	1.82015e-18	1.43403e-17	yes	down
QR564_19070	QR564_19070	NAD(P)H-binding protein	5.97	5.45	4.93	15.11	10.87	9.95	5.45	11.9767	0.297	-1.75319	1.8364e-18	1.44401e-17	yes	down
QR564_13445	QR564_13445	FAD-binding oxidoreductase	2.25	1.81	2.04	3.89	4.59	4.06	2.03333	4.18	0.316	-1.66325	1.93222e-18	1.51639e-17	yes	down
QR564_05595	QR564_05595	isochorismate synthase	2.96	3.15	2.57	6.34	4.44	5.97	2.89333	5.58333	0.337	-1.56868	1.96581e-18	1.53976e-17	yes	down
QR564_01420	QR564_01420	phosphoketolase family protein	46.71	41.92	37.52	8.68	5.09	8.96	42.05	7.57667	3.604	1.8496	1.97978e-18	1.54769e-17	yes	up
QR564_01570	QR564_01570	IS256 family transposase	3.06	2.64	2.08	0.12	0.25	0.12	2.59333	0.163333	9.525	3.25175	2.39643e-18	1.86615e-17	yes	up
QR564_16725	QR564_16725	IS256 family transposase	3.06	2.64	2.08	0.12	0.25	0.12	2.59333	0.163333	9.525	3.25175	2.39643e-18	1.86615e-17	yes	up
QR564_11605	QR564_11605	fumarylacetoacetate hydrolase family protein	2.74	2.27	2.35	5.56	4.69	5.24	2.45333	5.16333	0.311	-1.68587	2.50293e-18	1.94533e-17	yes	down
QR564_12135	QR564_12135	50S ribosomal protein L25/general stress protein Ctc	143.07	138.79	111.95	14.32	26.27	16.65	131.27	19.08	4.414	2.14225	2.74705e-18	2.13095e-17	yes	up
QR564_15900	QR564_15900	5-oxoprolinase subunit PxpA	18.51	18.63	16.62	3.24	2.23	4.07	17.92	3.18	3.726	1.89767	2.85323e-18	2.20906e-17	yes	up
QR564_06845	QR564_06845	TPM domain-containing protein	32.49	30.68	25.63	106.39	51.39	101.78	29.6	86.52	0.222	-2.17082	2.87458e-18	2.22132e-17	yes	down
QR564_19280	QR564_19280	response regulator transcription factor	21.75	24.43	22.05	4.48	4.21	2.78	22.7433	3.82333	3.883	1.95728	3.00791e-18	2.3199e-17	yes	up
QR564_01320	QR564_01320	proton-conducting transporter membrane subunit	3.06	3.66	2.45	6.55	4.76	6.09	3.05667	5.8	0.34	-1.55562	3.27377e-18	2.52011e-17	yes	down
sRNA0171			14.16	13.67	14.69	103.3	51.84	85.71	14.1733	80.2833	0.127	-2.97886	3.38978e-18	2.60444e-17	yes	down
sRNA0596			95.11	75.95	72.88	151.5	139.49	131.1	81.3133	140.697	0.395	-1.33963	4.03418e-18	3.09364e-17	yes	down
QR564_04020	QR564_04020	universal stress protein	17.04	16.94	14.61	23.15	21.43	26.94	16.1967	23.84	0.442	-1.17877	4.3284e-18	3.31296e-17	yes	down
QR564_12980	betT	choline BCCT transporter BetT	2.01	1.95	1.55	0.26	0.28	0.17	1.83667	0.236667	4.864	2.28227	4.41653e-18	3.37399e-17	yes	up
QR564_06205	QR564_06205	NAD(P)H-hydrate epimerase	5.02	5.52	4.56	13.8	8.57	13.05	5.03333	11.8067	0.28	-1.83734	4.44791e-18	3.39153e-17	yes	down
QR564_11355	dapB	4-hydroxy-tetrahydrodipicolinate reductase	13.32	14.45	10.65	18.67	17.94	18.55	12.8067	18.3867	0.452	-1.14683	4.68773e-18	3.56764e-17	yes	down
sRNA0147			31.76	35.78	26.02	276.69	170.4	228.33	31.1867	225.14	0.096	-3.38429	4.70189e-18	3.57166e-17	yes	down
QR564_07490	ilvC	ketol-acid reductoisomerase	29.62	26.36	22.06	5.91	7.34	6.24	26.0133	6.49667	2.572	1.36315	4.91076e-18	3.72154e-17	yes	up
QR564_05500	hrpB	ATP-dependent helicase HrpB	1.09	1.08	0.68	1.94	1.7	1.93	0.95	1.85667	0.326	-1.61552	4.91768e-18	3.72154e-17	yes	down
QR564_02440	QR564_02440	IS256 family transposase	45.53	44.92	36.23	11.7	13.5	12.65	42.2267	12.6167	2.15	1.10464	5.1328e-18	3.87704e-17	yes	up
QR564_15100	QR564_15100	urease subunit gamma	5.99	2.94	3.17	37.03	26.45	14.99	4.03333	26.1567	0.102	-3.29152	5.16798e-18	3.89631e-17	yes	down
QR564_18880	QR564_18880	hypothetical protein	7.18	5.62	3.86	20.03	20.49	18.53	5.55333	19.6833	0.189	-2.40264	6.87707e-18	5.17516e-17	yes	down
QR564_04395	QR564_04395	DUF779 domain-containing protein	4.73	5.51	5.05	12.95	9.56	12.89	5.09667	11.8	0.288	-1.79802	7.39371e-18	5.55356e-17	yes	down
QR564_16055	QR564_16055	IclR family transcriptional regulator	3.23	2.51	2.34	5.62	5.26	5.35	2.69333	5.41	0.323	-1.63079	7.46465e-18	5.5964e-17	yes	down
QR564_00355	QR564_00355	SDR family oxidoreductase	2.92	2.69	2.38	5.21	7.18	5.66	2.66333	6.01667	0.285	-1.80897	7.79362e-18	5.83218e-17	yes	down
QR564_16635	QR564_16635	DNA alkylation repair protein	26.78	30.15	20.95	5.76	6.59	6.1	25.96	6.15	2.728	1.44793	9.0727e-18	6.77675e-17	yes	up
QR564_07610	QR564_07610	50S ribosome-binding GTPase	4.16	4.03	3.19	7.17	5.23	6.96	3.79333	6.45333	0.38	-1.39578	9.94889e-18	7.41745e-17	yes	down
QR564_09595	QR564_09595	transglutaminase family protein	9.96	9.31	8.44	15.1	12.74	16.44	9.23667	14.76	0.409	-1.29012	1.14983e-17	8.55681e-17	yes	down
QR564_16750	QR564_16750	recombinase family protein	14.14	14.37	12.67	26.51	29.96	21.16	13.7267	25.8767	0.343	-1.54191	1.17019e-17	8.69223e-17	yes	down
QR564_01200	QR564_01200	LLM class flavin-dependent oxidoreductase	88.82	92.51	63.44	24.71	20.02	24.24	81.59	22.99	2.284	1.19187	1.32402e-17	9.81674e-17	yes	up
QR564_12990	QR564_12990	GMC family oxidoreductase N-terminal domain-containing protein	2.41	1.97	1.71	0.12	0.25	0.14	2.03	0.17	7.45	2.89726	1.36061e-17	1.00695e-16	yes	up
QR564_13500	ispF	2-C-methyl-D-erythritol 2%2C4-cyclodiphosphate synthase	4.16	5.77	4.12	13.18	9.87	14.54	4.68333	12.53	0.249	-2.00752	1.3914e-17	1.02785e-16	yes	down
QR564_18910	QR564_18910	transglycosylase SLT domain-containing protein	7.07	5.36	4.62	0.69	1.03	0.78	5.68333	0.833333	4.331	2.11466	1.45154e-17	1.07031e-16	yes	up
QR564_14415	QR564_14415	multicopper oxidase domain-containing protein	2.66	3.02	2.54	6.98	4.29	5.94	2.74	5.73667	0.311	-1.6833	1.51458e-17	1.11475e-16	yes	down
QR564_10865	QR564_10865	alpha/beta fold hydrolase	4.63	5.02	3.47	10.15	7.07	10.17	4.37333	9.13	0.311	-1.68443	1.61581e-17	1.18709e-16	yes	down
QR564_07865	QR564_07865	DUF2469 domain-containing protein	158.37	148.46	114.76	35.03	42.52	36.48	140.53	38.01	2.463	1.30034	2.12078e-17	1.55241e-16	yes	up
QR564_16835	QR564_16835	DUF1801 domain-containing protein	31.55	30.66	24.94	7.89	8.41	7.21	29.05	7.83667	2.401	1.26339	2.1528e-17	1.57299e-16	yes	up
QR564_11570	QR564_11570	hypothetical protein	10.14	8.51	7.61	1.79	1.9	1.76	8.75333	1.81667	3.106	1.63514	2.40864e-17	1.75674e-16	yes	up
QR564_07750	QR564_07750	NAD-dependent epimerase/dehydratase family protein	11.56	11.7	9.14	15.19	13.67	16.85	10.8	15.2367	0.459	-1.12467	2.46833e-17	1.79702e-16	yes	down
QR564_17685	QR564_17685	hypothetical protein	43.05	39.22	33.57	4.89	7.51	3.67	38.6133	5.35667	4.626	2.20986	2.54793e-17	1.85162e-16	yes	up
QR564_16290	QR564_16290	extracellular solute-binding protein	14.75	14.47	13.35	4.31	3.96	3.95	14.19	4.07333	2.261	1.17722	2.55744e-17	1.85518e-16	yes	up
QR564_14420	QR564_14420	transglycosylase SLT domain-containing protein	3.72	2.72	2.36	9.27	5.26	7.45	2.93333	7.32667	0.258	-1.9531	3.16024e-17	2.28423e-16	yes	down
QR564_01735	QR564_01735	Nramp family divalent metal transporter	8.64	7.66	5.41	13.21	19.98	15.38	7.23667	16.19	0.284	-1.8135	3.48672e-17	2.51119e-16	yes	down
QR564_00965	QR564_00965	multicopper oxidase family protein	9.55	10.11	8.77	2.08	2.05	2.69	9.47667	2.27333	2.72	1.44381	3.53649e-17	2.54249e-16	yes	up
QR564_02800	QR564_02800	sulfurtransferase TusA family protein	55.88	50.9	40.45	0.91	4.57	1.68	49.0767	2.38667	13.321	3.7356	4.01449e-17	2.88098e-16	yes	up
QR564_15980	QR564_15980	4Fe-4S dicluster domain-containing protein	1.52	2.08	1.15	8.13	3.7	8	1.58333	6.61	0.156	-2.68438	4.90013e-17	3.51031e-16	yes	down
QR564_17000	QR564_17000	signal peptidase I	75.43	140.19	30.72	0.24	0.65	0.11	82.1133	0.333333	148.714	7.21639	5.03559e-17	3.60094e-16	yes	up
QR564_09230	QR564_09230	iron-sulfur cluster assembly accessory protein	588.21	499.28	404.05	753.29	857.36	707.45	497.18	772.7	0.424	-1.23716	5.05462e-17	3.60814e-16	yes	down
QR564_05025	QR564_05025	LutB/LldF family L-lactate oxidation iron-sulfur protein	63.91	59.66	54.28	185.56	94.89	179.84	59.2833	153.43	0.252	-1.98929	5.34562e-17	3.80911e-16	yes	down
QR564_13405	ugpC	sn-glycerol-3-phosphate ABC transporter ATP-binding protein UgpC	61.13	59.58	44.45	124.51	80.54	138.44	55.0533	114.497	0.311	-1.68434	5.97411e-17	4.24943e-16	yes	down
QR564_01265	QR564_01265	DUF305 domain-containing protein	6.36	7.29	5.06	0.67	0.89	0.84	6.23667	0.8	5.018	2.32717	6.1865e-17	4.39274e-16	yes	up
QR564_08335	QR564_08335	ArsI/CadI family heavy metal resistance metalloenzyme	53.23	45.39	36.75	9.18	8.34	12.72	45.1233	10.08	2.947	1.55908	6.31419e-17	4.47552e-16	yes	up
QR564_15140	QR564_15140	hypothetical protein	14.93	14.84	10.27	45.78	23.02	46.08	13.3467	38.2933	0.227	-2.14122	6.33207e-17	4.4803e-16	yes	down
QR564_15370	QR564_15370	acetamidase/formamidase family protein	38.57	39.66	29.72	11.6	8.63	10.68	35.9833	10.3033	2.251	1.17066	6.44412e-17	4.55158e-16	yes	up
QR564_15600	QR564_15600	GNAT family N-acetyltransferase	20.86	19.9	13.31	4.04	2.39	3.76	18.0233	3.39667	3.411	1.77002	6.47947e-17	4.56854e-16	yes	up
QR564_06615	galE	UDP-glucose 4-epimerase GalE	20.15	20.08	15.52	27.81	22.09	27.78	18.5833	25.8933	0.464	-1.10794	6.72055e-17	4.73023e-16	yes	down
QR564_08520	QR564_08520	Glu/Leu/Phe/Val dehydrogenase	4.86	5.05	4.67	1.01	0.96	0.87	4.86	0.946667	3.326	1.7337	7.01237e-17	4.92702e-16	yes	up
QR564_06315	groES	co-chaperone GroES	727.52	753.11	722.73	1101.91	1145.24	1152.84	734.453	1133.33	0.432	-1.20938	7.07173e-17	4.96007e-16	yes	down
QR564_04895	QR564_04895	CDP-alcohol phosphatidyltransferase family protein	7.97	7.45	6.18	10.66	11.4	11.84	7.2	11.3	0.413	-1.27434	7.32676e-17	5.13001e-16	yes	down
QR564_18845	QR564_18845	Lsr2 family protein	115.64	102.23	104.11	168.34	185.49	155.77	107.327	169.867	0.413	-1.27634	7.49162e-17	5.23633e-16	yes	down
QR564_00150	QR564_00150	aldo/keto reductase	187.08	180.04	124.3	44.06	48.87	46.74	163.807	46.5567	2.259	1.17592	7.9666e-17	5.55867e-16	yes	up
QR564_15000	QR564_15000	ABC transporter ATP-binding protein	3.79	3.59	2.76	0.69	0.68	0.59	3.38	0.653333	3.32	1.73122	8.02178e-17	5.58749e-16	yes	up
QR564_01705	QR564_01705	hypothetical protein	39.51	37.31	28.94	7.56	9.56	9.55	35.2533	8.89	2.566	1.35974	8.59333e-17	5.97526e-16	yes	up
QR564_01740	QR564_01740	isoprenylcysteine carboxylmethyltransferase family protein	20.47	21.15	14.97	2.38	3.99	2.58	18.8633	2.98333	4.033	2.01197	8.73633e-17	6.06422e-16	yes	up
QR564_15895	QR564_15895	fructose PTS transporter subunit IIA	13.06	12.77	10.19	2.33	2.83	2.43	12.0067	2.53	3.059	1.61308	8.94261e-17	6.19672e-16	yes	up
QR564_14835	QR564_14835	helix-turn-helix domain-containing protein	4.97	4.59	3.94	6.92	7.28	6.34	4.5	6.84667	0.423	-1.24052	9.35258e-17	6.46967e-16	yes	down
sRNA0618			201.51	184.74	120.93	18.21	36.03	23.33	169.06	25.8567	4.395	2.13573	9.66325e-17	6.67311e-16	yes	up
sRNA0059			159.43	148.03	109.61	13.85	16.57	12.06	139.023	14.16	6.734	2.75154	1.04621e-16	7.21239e-16	yes	up
QR564_09515	QR564_09515	hypothetical protein	331.52	305.82	284.63	82.9	69.03	90.2	307.323	80.71	2.675	1.41934	1.06903e-16	7.35714e-16	yes	up
QR564_09455	QR564_09455	CAP domain-containing protein	233.1	212.69	158.79	65.62	64.86	61.4	201.527	63.96	2.022	1.01579	1.14073e-16	7.83718e-16	yes	up
QR564_00350	QR564_00350	amidohydrolase family protein	1.87	2.65	1.34	5.13	4.37	5.51	1.95333	5.00333	0.251	-1.99412	1.17168e-16	8.03606e-16	yes	down
QR564_01955	QR564_01955	nitrate reductase subunit alpha	413.02	397.72	361.73	104.88	68.01	102.01	390.823	91.6333	2.769	1.46915	1.24277e-16	8.50915e-16	yes	up
QR564_00580	QR564_00580	phytanoyl-CoA dioxygenase family protein	6.71	7.73	5.27	1.26	0.9	1.45	6.57	1.20333	3.564	1.83349	1.30886e-16	8.94645e-16	yes	up
QR564_05585	QR564_05585	amino acid ABC transporter permease	12.55	10.75	9.78	2.62	2.67	2.12	11.0267	2.47	2.876	1.524	1.53354e-16	1.04645e-15	yes	up
QR564_09740	QR564_09740	LCP family protein	10.34	10.14	7.21	1.97	2.32	1.92	9.23	2.07	2.844	1.50792	1.55072e-16	1.05638e-15	yes	up
sRNA0448			7487.91	8391.53	6261.11	16995.6	10504.3	15464.9	7380.18	14321.6	0.343	-1.54578	1.68984e-16	1.14921e-15	yes	down
QR564_08050	QR564_08050	hypothetical protein	3.26	4.13	3.22	8.5	6.6	7.46	3.53667	7.52	0.309	-1.69211	1.70998e-16	1.16041e-15	yes	down
QR564_10725	QR564_10725	RluA family pseudouridine synthase	6.18	6.59	5.17	16.92	9.47	14.94	5.98	13.7767	0.283	-1.81956	1.71207e-16	1.16041e-15	yes	down
QR564_03515	QR564_03515	metalloregulator ArsR/SmtB family transcription factor	74.21	59.97	51.98	12.41	16.29	13.53	62.0533	14.0767	2.92	1.54603	2.0367e-16	1.37811e-15	yes	up
QR564_13325	QR564_13325	fructose-specific PTS transporter subunit EIIC	57.51	57.95	59.5	175.46	392.34	168.76	58.32	245.52	0.153	-2.70752	2.09896e-16	1.41785e-15	yes	down
QR564_01900	QR564_01900	Crp/Fnr family transcriptional regulator	12.76	12.17	8.41	2.12	2.65	2.19	11.1133	2.32	3.058	1.61264	2.22755e-16	1.5022e-15	yes	up
QR564_04685	QR564_04685	carbohydrate ABC transporter permease	23.7	19.31	20.22	103.01	39.72	97.78	21.0767	80.17	0.173	-2.53004	2.75553e-16	1.85515e-15	yes	down
QR564_03455	QR564_03455	phage holin family protein	35.25	43.15	36.88	3.18	6.6	5.76	38.4267	5.18	4.894	2.29112	2.81876e-16	1.89455e-15	yes	up
sRNA0068			43.52	48	38.85	1.72	3.95	1.59	43.4567	2.42	11.92	3.57528	2.88928e-16	1.9387e-15	yes	up
QR564_03640	QR564_03640	MBL fold metallo-hydrolase	2	1.86	1.54	4.97	3.21	5.07	1.8	4.41667	0.266	-1.91151	2.90731e-16	1.94756e-15	yes	down
QR564_08635	QR564_08635	HAD-IIA family hydrolase	14.08	14.01	10.59	2.99	3.19	3.36	12.8933	3.18	2.623	1.39146	2.97478e-16	1.98945e-15	yes	up
QR564_05155	QR564_05155	M20/M25/M40 family metallo-hydrolase	44.37	37.51	35.46	7.63	10.5	7.55	39.1133	8.56	2.937	1.55435	3.00395e-16	2.00562e-15	yes	up
QR564_07340	QR564_07340	DUF3039 domain-containing protein	84.42	60.19	60.48	108.14	114.82	123.97	68.3633	115.643	0.402	-1.31516	3.51198e-16	2.34093e-15	yes	down
QR564_19050	QR564_19050	hypothetical protein	66.78	77.59	116.76	454.05	238.28	413.72	87.0433	368.683	0.161	-2.63332	3.64212e-16	2.42366e-15	yes	down
QR564_07125	QR564_07125	hemolysin family protein	6.22	6.47	5.87	11.22	8.48	11.23	6.18667	10.31	0.393	-1.34898	3.79104e-16	2.5186e-15	yes	down
sRNA0402			178.69	159.24	148.39	28.48	28.5	34.23	162.107	30.4033	3.772	1.91544	3.92864e-16	2.60572e-15	yes	up
sRNA0175			851.1	797.79	788.05	203.23	222.53	186.08	812.313	203.947	2.777	1.47334	4.06654e-16	2.69274e-15	yes	up
QR564_05930	pcaH	protocatechuate 3%2C4-dioxygenase subunit beta	8.03	7.48	6.25	1.7	1.01	1.18	7.25333	1.29667	3.66	1.8717	4.29098e-16	2.82447e-15	yes	up
QR564_07665	QR564_07665	ABC transporter permease	1.41	1.09	1.27	3.02	2.5	2.63	1.25667	2.71667	0.303	-1.72193	4.29159e-16	2.82447e-15	yes	down
QR564_00885	QR564_00885	NAD-dependent succinate-semialdehyde dehydrogenase	0.39	0.66	0.3	2.36	1.33	1.92	0.45	1.87	0.154	-2.69754	4.29353e-16	2.82447e-15	yes	down
QR564_14280	QR564_14280	NADP-dependent oxidoreductase	11.02	12.42	9.65	15.25	15.23	13.9	11.03	14.7933	0.481	-1.05652	4.35704e-16	2.86157e-15	yes	down
sRNA0245			983.36	924.61	772.83	318.65	268.14	321.7	893.6	302.83	2.048	1.0345	4.67439e-16	3.065e-15	yes	up
QR564_04805	QR564_04805	DnaJ C-terminal domain-containing protein	30.17	32.96	28.89	43.16	52.65	47.53	30.6733	47.78	0.417	-1.26282	4.81923e-16	3.15483e-15	yes	down
QR564_03520	QR564_03520	SRPBCC family protein	26.36	29.65	26	6.64	4.02	4.83	27.3367	5.16333	3.533	1.8209	5.02466e-16	3.28398e-15	yes	up
QR564_12060	QR564_12060	hypothetical protein	81.77	82.63	70.07	21.55	19.94	26.44	78.1567	22.6433	2.259	1.17597	5.09067e-16	3.32172e-15	yes	up
QR564_18915	QR564_18915	hypothetical protein	18.16	14.96	12.77	4.19	4.37	4.57	15.2967	4.37667	2.248	1.16853	5.33144e-16	3.46759e-15	yes	up
QR564_14680	QR564_14680	phage holin family protein	123.44	108.28	105.29	247.4	157.84	233.38	112.337	212.873	0.351	-1.50909	5.67881e-16	3.68253e-15	yes	down
QR564_08155	QR564_08155	nuclear transport factor 2 family protein	35.18	40.47	27.36	10.37	8.64	8.99	34.3367	9.33333	2.38	1.25082	5.68021e-16	3.68253e-15	yes	up
QR564_09650	QR564_09650	glycosyltransferase family 9 protein	1.8	1.91	1.56	4.29	2.96	4.21	1.75667	3.82	0.3	-1.73482	5.75628e-16	3.72585e-15	yes	down
QR564_07765	smc	chromosome segregation protein SMC	1.69	1.81	1.35	3.05	2.18	2.76	1.61667	2.66333	0.392	-1.34929	6.25722e-16	4.04359e-15	yes	down
QR564_05195	QR564_05195	FAD-binding and (Fe-S)-binding domain-containing protein	5.76	5.91	4.88	10.27	7.1	10.28	5.51667	9.21667	0.388	-1.36624	6.7334e-16	4.34434e-15	yes	down
QR564_15615	QR564_15615	iron-siderophore ABC transporter substrate-binding protein	208.83	178.19	127.83	20.53	36.72	24.89	171.617	27.38	3.985	1.99461	7.3276e-16	4.71261e-15	yes	up
QR564_01395	QR564_01395	DMT family transporter	3.29	3.22	2.86	0.27	0.11	0.19	3.12333	0.19	10.94	3.45149	8.29369e-16	5.32542e-15	yes	up
QR564_16615	QR564_16615	dihydrofolate reductase family protein	29.07	30.7	21.07	7.67	7.48	7.76	26.9467	7.63667	2.278	1.18791	9.0238e-16	5.785e-15	yes	up
QR564_16990	QR564_16990	hypothetical protein	15.75	27.29	11.65	0	0.94	0.31	18.23	0.416667	26.534	4.72978	9.12991e-16	5.84372e-15	yes	up
QR564_19230	QR564_19230	glycosyltransferase	16.32	14.74	13.01	3.94	4.02	4.89	14.69	4.28333	2.216	1.14791	9.99231e-16	6.38556e-15	yes	up
QR564_02690	QR564_02690	FAD-dependent oxidoreductase	26.89	29.05	20.9	67.34	37.64	66.48	25.6133	57.1533	0.291	-1.78162	1.11725e-15	7.12845e-15	yes	down
QR564_00760	QR564_00760	MFS transporter	3.7	3.59	3.85	5.98	6.74	7.11	3.71333	6.61	0.367	-1.44689	1.29538e-15	8.2519e-15	yes	down
QR564_01795	QR564_01795	cytochrome c biogenesis protein ResB	6.88	6	5.69	1.74	1.57	1.46	6.19	1.59	2.518	1.33216	1.34374e-15	8.54643e-15	yes	up
QR564_07950	QR564_07950	hypothetical protein	146.39	147.5	116.04	41.89	46.89	44.68	136.643	44.4867	2.005	1.00345	1.61517e-15	1.02566e-14	yes	up
sRNA0148			413.5	643.78	328.44	3713.87	1605.78	3326.71	461.907	2882.12	0.104	-3.26088	1.64799e-15	1.04485e-14	yes	down
QR564_05470	QR564_05470	AMP-binding protein	7.34	7.33	5.54	12.67	9.05	13.51	6.73667	11.7433	0.372	-1.42747	1.93712e-15	1.22623e-14	yes	down
QR564_11705	QR564_11705	transglycosylase family protein	167.64	123.49	106.93	237.14	304.72	217.25	132.687	253.037	0.336	-1.57397	1.95042e-15	1.23272e-14	yes	down
QR564_01245	QR564_01245	recombinase family protein	19.56	15.7	15.27	29.4	35.57	26.13	16.8433	30.3667	0.36	-1.47506	2.27087e-15	1.433e-14	yes	down
QR564_01680	QR564_01680	hypothetical protein	106.79	86.49	81.71	8.43	16.42	18.65	91.6633	14.5	4.387	2.1332	2.31348e-15	1.45576e-14	yes	up
sRNA0017			59.8	55.04	56.02	230.35	116.85	227.04	56.9533	191.413	0.212	-2.24101	2.31417e-15	1.45576e-14	yes	down
novel0030	-	hypothetical protein, partial [Kocuria rosea]	190.77	178.21	133.56	17.92	23.83	35.61	167.513	25.7867	4.626	2.20969	2.51119e-15	1.57478e-14	yes	up
QR564_17665	QR564_17665	IS256 family transposase	3.02	2.6	2.06	0.34	0.35	0.29	2.56	0.326667	4.933	2.30254	2.60643e-15	1.63196e-14	yes	up
QR564_09520	QR564_09520	DUF664 domain-containing protein	30.84	32.22	30.87	8.8	6.54	8.7	31.31	8.01333	2.572	1.36278	2.64546e-15	1.65383e-14	yes	up
QR564_10475	msrB	peptide-methionine (R)-S-oxide reductase MsrB	71.42	61.33	50.52	88.76	71.24	83.94	61.09	81.3133	0.492	-1.02463	2.84775e-15	1.77753e-14	yes	down
QR564_14965	QR564_14965	S8 family serine peptidase	6.51	5.93	4.52	1.32	1.5	1.4	5.65333	1.40667	2.565	1.35908	2.94104e-15	1.83291e-14	yes	up
QR564_10650	QR564_10650	hypothetical protein	0.69	0.69	0.46	2.12	1.28	2.57	0.613333	1.99	0.199	-2.32607	3.05737e-15	1.90247e-14	yes	down
QR564_01695	QR564_01695	SURF1 family protein	4.82	4.91	4.38	0.62	0.79	1.09	4.70333	0.833333	3.681	1.87992	3.1546e-15	1.95692e-14	yes	up
QR564_04060	QR564_04060	bifunctional proline dehydrogenase/L-glutamate gamma-semialdehyde dehydrogenase	88.4	88.21	87.35	27.33	24.62	29.27	87.9867	27.0733	2.112	1.07878	3.18351e-15	1.97182e-14	yes	up
QR564_14870	QR564_14870	PLP-dependent transferase	69.35	66.58	49.81	15.86	18.6	19.47	61.9133	17.9767	2.21	1.14436	3.32843e-15	2.05545e-14	yes	up
novel0048	-	hypothetical protein BN10_1070019 [Phycicoccus elongatus Lp2]	18.5	11.93	20.23	62.03	40.17	64.07	16.8867	55.4233	0.209	-2.25903	3.32874e-15	2.05545e-14	yes	down
QR564_15490	QR564_15490	hypothetical protein	31.69	33.97	22.32	43.57	47.16	44.4	29.3267	45.0433	0.427	-1.22632	3.36423e-15	2.07418e-14	yes	down
sRNA0514			9119.3	10407.1	5331.42	29977.7	20158	19271.7	8285.95	23135.8	0.236	-2.0853	3.54234e-15	2.18065e-14	yes	down
QR564_04505	QR564_04505	ATP-binding protein	9.39	10.14	8.7	15.95	12.34	17.61	9.41	15.3	0.401	-1.31755	3.59142e-15	2.20749e-14	yes	down
QR564_06745	hemG	protoporphyrinogen oxidase	2.39	2.76	2.08	6	3.67	5.82	2.41	5.16333	0.304	-1.71919	3.63753e-15	2.23243e-14	yes	down
QR564_10180	QR564_10180	hypothetical protein	211.49	189.12	143.82	532.08	306.41	524.18	181.477	454.223	0.276	-1.85674	3.84782e-15	2.35789e-14	yes	down
QR564_04120	QR564_04120	thioesterase family protein	3.33	4.17	2.08	7.62	6.04	8.46	3.19333	7.37333	0.278	-1.84855	4.29718e-15	2.62925e-14	yes	down
QR564_13550	tmk	dTMP kinase	9.94	9.01	6.61	22.9	12.99	18.8	8.52	18.23	0.304	-1.7194	4.4544e-15	2.72131e-14	yes	down
QR564_18100	QR564_18100	dioxygenase	4.67	4.29	3.69	0.53	0.69	0.32	4.21667	0.513333	5.176	2.37184	4.91664e-15	2.99915e-14	yes	up
QR564_15005	QR564_15005	ABC transporter permease	4.15	3.91	3.17	0.51	0.46	0.42	3.74333	0.463333	5.213	2.382	5.65608e-15	3.44499e-14	yes	up
QR564_02270	ppsA	phosphoenolpyruvate synthase	7.3	5.8	4.54	12.02	23.39	14.07	5.88	16.4933	0.226	-2.14617	6.12944e-15	3.72766e-14	yes	down
QR564_06680	QR564_06680	Sec-independent protein translocase TatB	42.87	40.85	29.05	48.54	54.49	56.09	37.59	53.04	0.461	-1.11781	6.26895e-15	3.80676e-14	yes	down
QR564_11525	QR564_11525	M23 family metallopeptidase	12.11	13.12	11.74	3.19	2.95	3.21	12.3233	3.11667	2.589	1.37231	6.28978e-15	3.81365e-14	yes	up
QR564_07550	QR564_07550	OsmC family peroxiredoxin	47.27	49.92	38.68	106.85	61.06	97.23	45.29	88.38	0.332	-1.5889	6.33988e-15	3.83825e-14	yes	down
QR564_10290	pyk	pyruvate kinase	84.04	83.09	56.91	16.66	21.4	19.71	74.68	19.2567	2.478	1.30894	6.80477e-15	4.11352e-14	yes	up
QR564_15620	QR564_15620	iron ABC transporter permease	19.61	18.13	14.62	5.4	5.55	5.34	17.4533	5.43	2.071	1.05011	6.88719e-15	4.1571e-14	yes	up
QR564_01340	QR564_01340	DUF305 domain-containing protein	16.11	13	12.51	3.57	3.78	3.18	13.8733	3.51	2.552	1.35137	7.04044e-15	4.24324e-14	yes	up
QR564_13730	QR564_13730	hypothetical protein	19.33	15.4	11.19	38.56	28.12	42.04	15.3067	36.24	0.289	-1.78996	7.11823e-15	4.2837e-14	yes	down
QR564_05855	QR564_05855	hypothetical protein	18.93	20.93	15.45	49.23	29.26	44.68	18.4367	41.0567	0.305	-1.71538	7.204e-15	4.32885e-14	yes	down
QR564_17605	tatC	twin-arginine translocase subunit TatC	14.37	10.93	8.81	2.18	2.53	1.69	11.37	2.13333	3.386	1.75959	7.37486e-15	4.42492e-14	yes	up
novel0054	-	hypothetical protein H488_0115430 [Kocuria sp. UCD-OTCP]	21.21	20.71	18.35	36.86	39.44	29	20.09	35.1	0.375	-1.41419	7.66264e-15	4.59074e-14	yes	down
QR564_10625	QR564_10625	PAC2 family protein	31.45	30.61	23	43.81	55.11	40.79	28.3533	46.57	0.391	-1.35401	8.03068e-15	4.80409e-14	yes	down
QR564_18050	QR564_18050	hypothetical protein	440.15	377.68	355.2	114.71	130.62	112.36	391.01	119.23	2.131	1.09147	8.07871e-15	4.82228e-14	yes	up
QR564_00635	mptB	polyprenol phosphomannose-dependent alpha 1%2C6 mannosyltransferase MptB	3.06	3.14	2.48	4.37	3.92	3.99	2.89333	4.09333	0.456	-1.13304	8.08505e-15	4.82228e-14	yes	down
QR564_11050	QR564_11050	HAD-IIA family hydrolase	6.07	5.5	4.82	9.02	7.09	8.39	5.46333	8.16667	0.435	-1.20087	9.02932e-15	5.37752e-14	yes	down
QR564_16395	QR564_16395	aldo/keto reductase	27.75	27.01	20.32	5.27	7.04	6.85	25.0267	6.38667	2.516	1.33134	1.07075e-14	6.36756e-14	yes	up
QR564_05135	QR564_05135	hypothetical protein	49.74	45.8	32.84	12.84	13.5	12.37	42.7933	12.9033	2.123	1.08577	1.12738e-14	6.69446e-14	yes	up
QR564_01790	ccsB	c-type cytochrome biogenesis protein CcsB	9.11	7.75	6.64	1.75	1.5	2.22	7.83333	1.82333	2.793	1.48199	1.15582e-14	6.8532e-14	yes	up
QR564_15475	QR564_15475	permease prefix domain 1-containing protein	1.23	1.75	1.51	3.5	3.09	3.42	1.49667	3.33667	0.296	-1.75662	1.17593e-14	6.96222e-14	yes	down
QR564_08260	QR564_08260	TIGR02206 family membrane protein	32.26	29.11	25.61	7.23	6.66	9.45	28.9933	7.78	2.434	1.28304	1.27948e-14	7.56416e-14	yes	up
QR564_15345	QR564_15345	zinc-binding alcohol dehydrogenase	3.64	3.71	2.78	7.77	4.91	7.27	3.37667	6.65	0.33	-1.60051	1.53848e-14	9.06125e-14	yes	down
QR564_00160	QR564_00160	hypothetical protein	26.51	22.66	18	30	30.43	33.53	22.39	31.32	0.468	-1.09653	1.53947e-14	9.06125e-14	yes	down
QR564_02935	QR564_02935	LuxR C-terminal-related transcriptional regulator	14.46	13.38	11	2.76	2.41	3.8	12.9467	2.99	2.826	1.49897	1.5561e-14	9.14575e-14	yes	up
QR564_07210	rho	transcription termination factor Rho	51.08	47.77	46.17	11.96	15	11.74	48.34	12.9	2.42	1.27497	1.58063e-14	9.27642e-14	yes	up
QR564_05095	QR564_05095	pilus assembly protein	275.81	273.26	231.04	56.23	73.81	48.63	260.037	59.5567	2.858	1.51477	1.92986e-14	1.13095e-13	yes	up
QR564_16550	QR564_16550	permease prefix domain 1-containing protein	24.97	29.41	22.36	88.05	44.32	51.8	25.58	61.39	0.271	-1.8823	2.26027e-14	1.32265e-13	yes	down
novel0024	-	Uncharacterised protein [Mycobacteroides abscessus]	25.53	25.27	33.41	56.44	64.59	68.03	28.07	63.02	0.298	-1.74796	2.2881e-14	1.33699e-13	yes	down
QR564_18000	QR564_18000	hypothetical protein	485.89	425.83	435.97	120.52	133.36	105.55	449.23	119.81	2.5	1.32216	2.31772e-14	1.35234e-13	yes	up
QR564_01010	QR564_01010	Fur family transcriptional regulator	17.3	13.12	10.85	0.37	0.1	0	13.7567	0.156667	56.838	5.82878	2.4804e-14	1.44517e-13	yes	up
sRNA0398			106.94	79.04	57.28	8.64	14.87	6.17	81.0867	9.89333	5.365	2.42359	2.78877e-14	1.62248e-13	yes	up
QR564_02635	QR564_02635	LacI family DNA-binding transcriptional regulator	8.99	9.17	7.29	11.15	11.87	10.98	8.48333	11.3333	0.483	-1.04887	2.8377e-14	1.64857e-13	yes	down
QR564_07605	QR564_07605	dynamin family protein	7.74	8.32	5.9	9.85	8.79	10.23	7.32	9.62333	0.49	-1.03032	2.85761e-14	1.65774e-13	yes	down
sRNA0031			68.6	61.53	55.55	0.23	0	0	61.8933	0.0766667	532.935	9.05782	3.21612e-14	1.86304e-13	yes	up
QR564_07785	QR564_07785	P-II family nitrogen regulator	20.08	16.96	12.73	62.62	38.63	32	16.59	44.4167	0.247	-2.01973	3.2307e-14	1.86879e-13	yes	down
sRNA0076			852.65	620.27	641.46	42.28	44.07	82.78	704.793	56.3767	9.042	3.1767	3.35445e-14	1.93759e-13	yes	up
QR564_05165	QR564_05165	M28 family peptidase	3.72	3.92	3.26	0.97	0.65	0.8	3.63333	0.806667	2.929	1.55036	3.3822e-14	1.95082e-13	yes	up
novel0004	-	hypothetical protein, partial [Arcanobacterium phocae]	81.63	54.55	68.83	9.51	3.49	9.54	68.3367	7.51333	6.556	2.71274	3.45196e-14	1.98821e-13	yes	up
sRNA0030			102.97	78.18	94.09	0	0	0	91.7467	0	586.238	9.19534	3.63074e-14	2.08819e-13	yes	up
QR564_01550	istB	IS21-like element helper ATPase IstB	4.48	3.33	3.47	0.28	0.39	0.55	3.76	0.406667	6.118	2.61317	3.65618e-14	2.09843e-13	yes	up
QR564_05545	QR564_05545	MBL fold metallo-hydrolase	9.34	7.96	6.48	22.26	11.36	21.67	7.92667	18.43	0.278	-1.84842	3.65897e-14	2.09843e-13	yes	down
QR564_16015	QR564_16015	electron transfer flavoprotein subunit beta/FixA family protein	3.93	4.34	3.12	0.6	0.36	0.43	3.79667	0.463333	5.357	2.42154	3.70862e-14	2.12388e-13	yes	up
QR564_06320	groL	chaperonin GroEL	39.67	34.43	35.04	46.42	52.21	49.73	36.38	49.4533	0.477	-1.06865	4.10382e-14	2.34687e-13	yes	down
QR564_01985	QR564_01985	FAD-binding oxidoreductase	5.17	4.68	3.24	0.25	0.6	0.71	4.36333	0.52	5.322	2.41203	4.42387e-14	2.52631e-13	yes	up
QR564_18040	QR564_18040	hypothetical protein	64.39	43.83	45.83	12.54	12.88	10.24	51.35	11.8867	2.816	1.49353	4.55488e-14	2.59377e-13	yes	up
QR564_06600	dapC	succinyldiaminopimelate transaminase	17.45	17.35	11.98	26.26	19.08	24.37	15.5933	23.2367	0.432	-1.20984	4.62287e-14	2.62877e-13	yes	down
QR564_10900	QR564_10900	bifunctional nuclease family protein	14.13	14.83	11.29	26.31	17.55	25.51	13.4167	23.1233	0.38	-1.39419	4.73377e-14	2.68425e-13	yes	down
QR564_07890	QR564_07890	tyrosine recombinase XerC	2.93	3.02	2.73	5.98	4.3	5.6	2.89333	5.29333	0.359	-1.4787	4.74306e-14	2.68573e-13	yes	down
sRNA0154			196.07	168.62	158.87	399.8	399.71	425.75	174.52	408.42	0.304	-1.71965	4.90105e-14	2.77129e-13	yes	down
QR564_11660	QR564_11660	bifunctional o-acetylhomoserine/o-acetylserine sulfhydrylase	114.87	112.87	82	33.11	24.82	33.23	103.247	30.3867	2.19	1.1307	4.97853e-14	2.80722e-13	yes	up
QR564_04405	QR564_04405	DHA2 family efflux MFS transporter permease subunit	4.99	4.21	3.84	7.43	7.32	5.73	4.34667	6.82667	0.411	-1.2845	5.20083e-14	2.92847e-13	yes	down
QR564_01120	QR564_01120	hypothetical protein	1017.26	972.29	810.34	295.81	185.88	210.78	933.297	230.823	2.8	1.48553	5.3675e-14	3.01809e-13	yes	up
QR564_11725	QR564_11725	3-oxoacyl-ACP reductase	0.69	0.76	0.67	1.5	1.52	2.05	0.706667	1.69	0.273	-1.87504	5.86625e-14	3.28935e-13	yes	down
QR564_13130	sucC	ADP-forming succinate--CoA ligase subunit beta	78.56	72.4	55.38	17.33	21.96	18.25	68.78	19.18	2.298	1.20018	5.91865e-14	3.31412e-13	yes	up
QR564_14845	QR564_14845	acyl-CoA desaturase	204.63	209.34	181.86	266.28	303.77	247.56	198.61	272.537	0.472	-1.08251	6.69656e-14	3.74449e-13	yes	down
QR564_07620	leuC	3-isopropylmalate dehydratase large subunit	5.56	5.17	4.01	12.83	7.06	13.76	4.91333	11.2167	0.284	-1.81585	7.56574e-14	4.22464e-13	yes	down
QR564_16755	QR564_16755	type I restriction enzyme HsdR N-terminal domain-containing protein	260.86	253.63	233.45	79.55	83.32	67.71	249.313	76.86	2.104	1.07345	7.60365e-14	4.23993e-13	yes	up
QR564_16230	QR564_16230	LacI family DNA-binding transcriptional regulator	14.67	13.73	10.59	16.81	15.37	19.35	12.9967	17.1767	0.488	-1.03595	7.62395e-14	4.24537e-13	yes	down
QR564_01430	QR564_01430	metal-sensitive transcriptional regulator	46.07	43.62	39.51	9.78	4.79	9.38	43.0667	7.98333	3.628	1.85924	7.93186e-14	4.41073e-13	yes	up
QR564_00835	QR564_00835	FtsK/SpoIIIE domain-containing protein	14.88	13.86	14.13	18.68	22.04	20.03	14.29	20.25	0.457	-1.13082	8.15904e-14	4.5308e-13	yes	down
QR564_17195	QR564_17195	alpha/beta hydrolase	181.37	153.38	124.78	47.4	34.87	48.65	153.177	43.64	2.273	1.1848	8.663e-14	4.80403e-13	yes	up
QR564_11060	QR564_11060	hypothetical protein	5.98	5.14	4.43	7.03	7.02	7.49	5.18333	7.18	0.467	-1.10002	9.35308e-14	5.17957e-13	yes	down
QR564_14855	QR564_14855	sulfurtransferase	6.62	6.76	5.65	14.34	8.56	12.37	6.34333	11.7567	0.352	-1.50502	9.61126e-14	5.31524e-13	yes	down
QR564_04595	QR564_04595	HAD family phosphatase	104.41	99.13	73.12	32.15	24.21	24.36	92.22	26.9067	2.21	1.1443	9.71631e-14	5.35861e-13	yes	up
QR564_13010	QR564_13010	benzoate/H(+) symporter BenE family transporter	4.22	4.98	3.78	0.72	0.91	1.05	4.32667	0.893333	3.134	1.64818	1.08673e-13	5.97701e-13	yes	up
QR564_00880	QR564_00880	amino acid permease	7.01	7.25	6.41	2.16	2.17	2.07	6.89	2.13333	2.088	1.06237	1.25346e-13	6.88461e-13	yes	up
QR564_10585	QR564_10585	GNAT family N-acetyltransferase	30.18	27.24	24.13	40.18	29.81	38.49	27.1833	36.16	0.486	-1.04005	1.27267e-13	6.97111e-13	yes	down
QR564_12210	QR564_12210	glycosyltransferase	218.15	194.83	200.65	29.17	51.19	33.37	204.543	37.91	3.5	1.80737	1.27801e-13	6.99085e-13	yes	up
novel0047	-	DNA-binding SARP family transcriptional activator [Micromonospora sp. M71_S20]	18.02	27.92	23.68	0	0	0	23.2067	0	523.583	9.03228	1.29193e-13	7.05742e-13	yes	up
QR564_03805	QR564_03805	AMP-binding protein	45.06	40.04	33.79	11.93	8.17	12.09	39.63	10.73	2.389	1.25648	1.33639e-13	7.29037e-13	yes	up
QR564_12140	QR564_12140	sugar transferase	2.63	2.75	2.42	0.58	0.43	0.36	2.6	0.456667	3.702	1.88819	1.46538e-13	7.98324e-13	yes	up
novel0011	-	Uncharacterised protein [Mycobacteroides abscessus]	27.35	20.5	17.82	2.26	2.14	4.15	21.89	2.85	5.395	2.43158	1.54086e-13	8.37179e-13	yes	up
QR564_01785	QR564_01785	hypothetical protein	4.69	4	2.94	0.56	0.72	0.48	3.87667	0.586667	4.179	2.06322	1.54457e-13	8.38064e-13	yes	up
QR564_07755	QR564_07755	alpha/beta fold hydrolase	5.73	5.66	4.28	8.17	6.09	8.38	5.22333	7.54667	0.446	-1.16338	1.7569e-13	9.50708e-13	yes	down
sRNA0488			90.33	80.88	63.4	233.24	161.66	209.72	78.2033	201.54	0.269	-1.89645	1.94096e-13	1.0489e-12	yes	down
QR564_10310	trpA	tryptophan synthase subunit alpha	14.82	15.02	11.71	16.74	18.44	18.82	13.85	18	0.498	-1.00531	2.02075e-13	1.09055e-12	yes	down
QR564_17420	QR564_17420	ABC transporter ATP-binding protein	11.45	11.43	8.73	25.31	14.39	28.01	10.5367	22.57	0.303	-1.72378	2.16273e-13	1.16562e-12	yes	down
QR564_07145	QR564_07145	HIT family protein	35.87	35.95	28.22	11.76	9.47	11.32	33.3467	10.85	2.005	1.00343	2.43232e-13	1.30741e-12	yes	up
QR564_14445	QR564_14445	catalase	42.44	41.19	31.96	90.8	49.88	89.98	38.53	76.8867	0.324	-1.62535	2.74274e-13	1.47034e-12	yes	down
QR564_11735	QR564_11735	TetR/AcrR family transcriptional regulator	5.14	5.15	4.34	7.06	7.11	7.53	4.87667	7.23333	0.439	-1.18798	2.77785e-13	1.48718e-12	yes	down
QR564_10935	der	ribosome biogenesis GTPase Der	2.53	2.51	1.96	0.32	0.49	0.35	2.33333	0.386667	3.827	1.93631	2.82318e-13	1.50945e-12	yes	up
QR564_08170	QR564_08170	bifunctional hydroxymethylpyrimidine kinase/phosphomethylpyrimidine kinase	20.43	18.63	15.9	31.75	21.48	31.78	18.32	28.3367	0.419	-1.25441	2.84478e-13	1.51898e-12	yes	down
QR564_08640	QR564_08640	DinB family protein	10.73	10.78	7.61	1.28	1.43	2.31	9.70667	1.67333	3.811	1.93028	3.18025e-13	1.69361e-12	yes	up
QR564_14530	QR564_14530	glycosyl hydrolase family 65 protein	4.63	4.36	3.31	7.79	5	7.11	4.1	6.63333	0.398	-1.32825	3.36601e-13	1.79016e-12	yes	down
novel0025	-	NAD-specific glutamate dehydrogenase [Brevibacterium casei S18]	86.6	83.74	105.23	165.73	207.58	213.78	91.8567	195.697	0.318	-1.65153	3.37546e-13	1.79282e-12	yes	down
QR564_11440	QR564_11440	proline--tRNA ligase	16.01	17.84	11.91	3.14	4.29	2.99	15.2533	3.47333	2.798	1.48429	3.47175e-13	1.84154e-12	yes	up
QR564_10675	glnA	type I glutamate--ammonia ligase	122.46	106.55	90.52	178.86	144.13	128.3	106.51	150.43	0.457	-1.1303	3.50095e-13	1.85458e-12	yes	down
sRNA0217			277.77	181.89	206.89	374.9	445.74	444.09	222.183	421.577	0.368	-1.44215	3.56852e-13	1.88789e-12	yes	down
QR564_11720	QR564_11720	MaoC/PaaZ C-terminal domain-containing protein	0.25	0.09	0.22	1.42	0.82	1.28	0.186667	1.17333	0.107	-3.21778	3.71517e-13	1.96032e-12	yes	down
QR564_08265	QR564_08265	hypothetical protein	120.57	119.7	97.03	25.32	35.14	26.34	112.433	28.9333	2.555	1.35324	4.01852e-13	2.11761e-12	yes	up
QR564_17615	QR564_17615	TerC family protein	24.41	19.54	21.23	6.22	6.14	6.72	21.7267	6.36	2.225	1.1536	4.65643e-13	2.45056e-12	yes	up
QR564_06700	QR564_06700	hypothetical protein	11.35	11.08	9.53	15.86	12.07	16.55	10.6533	14.8267	0.467	-1.09897	4.69786e-13	2.46914e-12	yes	down
QR564_13145	pcrA	DNA helicase PcrA	21.05	18.76	16.25	32.09	21.54	31.26	18.6867	28.2967	0.427	-1.22723	4.87525e-13	2.55903e-12	yes	down
QR564_13440	QR564_13440	lysophospholipid acyltransferase family protein	0.67	0.98	0.63	2.59	3.3	1.98	0.76	2.62333	0.187	-2.42073	5.00753e-13	2.62504e-12	yes	down
QR564_12200	QR564_12200	glycosyltransferase family 4 protein	1194.27	1023.85	1106.2	222.49	315.99	281.47	1108.11	273.317	2.634	1.39739	5.14866e-13	2.69552e-12	yes	up
QR564_06235	QR564_06235	LysE family translocator	4.55	3.68	3.7	7.82	7.02	6.28	3.97667	7.04	0.369	-1.43892	5.15575e-13	2.69572e-12	yes	down
sRNA0045			108.92	107.2	84.25	31.05	27.73	33.31	100.123	30.6967	2.263	1.17794	5.17773e-13	2.7037e-12	yes	up
QR564_10325	QR564_10325	Trp biosynthesis-associated membrane protein	4.5	5.44	3.37	11.5	6.91	10.59	4.43667	9.66667	0.299	-1.73971	5.39449e-13	2.81324e-12	yes	down
QR564_00410	QR564_00410	DUF6318 family protein	38.85	38.25	32.02	8.26	11.36	9.75	36.3733	9.79	2.408	1.26807	5.46608e-13	2.84689e-12	yes	up
QR564_11780	QR564_11780	YciI family protein	29.88	27.44	20.58	4.75	5.96	7.56	25.9667	6.09	2.796	1.48333	5.93186e-13	3.08151e-12	yes	up
novel0041	-	hypothetical protein PAMH19_6331 [Pseudomonas aeruginosa]	59.12	55.56	48.92	18.41	13.5	15.01	54.5333	15.64	2.334	1.22305	6.10229e-13	3.16596e-12	yes	up
QR564_06735	QR564_06735	glutamyl-tRNA reductase	39.84	34.45	30.62	48.64	47.44	39.81	34.97	45.2967	0.498	-1.00478	6.42999e-13	3.33168e-12	yes	down
QR564_07390	QR564_07390	aminoglycoside phosphotransferase family protein	7.45	7.37	6.39	18.37	9.82	18.71	7.07	15.6333	0.296	-1.75414	6.46734e-13	3.34672e-12	yes	down
QR564_09180	QR564_09180	hemolysin family protein	14.37	13.77	11.5	20.77	14.84	20.02	13.2133	18.5433	0.462	-1.11269	6.48969e-13	3.35398e-12	yes	down
QR564_14825	QR564_14825	DUF4870 domain-containing protein	36.33	37.84	29.87	11.45	7.6	9.36	34.68	9.47	2.41	1.26885	6.51253e-13	3.36147e-12	yes	up
QR564_01510	QR564_01510	multicopper oxidase family protein	32.15	33.89	25.79	9.81	6.08	8.28	30.61	8.05667	2.464	1.30093	6.7238e-13	3.46607e-12	yes	up
QR564_05785	QR564_05785	GntR family transcriptional regulator	4.28	5.07	3.82	10.52	7.23	7.91	4.39	8.55333	0.337	-1.56761	7.19125e-13	3.7023e-12	yes	down
QR564_04305	QR564_04305	polyketide antibiotic transporter	9.05	8.93	6.43	20.43	10.85	20.16	8.13667	17.1467	0.307	-1.70459	7.82199e-13	4.02188e-12	yes	down
QR564_08535	QR564_08535	D-2-hydroxyacid dehydrogenase	11.47	10.24	10.8	3.27	2.5	2.62	10.8367	2.79667	2.536	1.34266	8.02736e-13	4.12221e-12	yes	up
QR564_09315	QR564_09315	hypothetical protein	10.24	10.55	9.3	14.57	13.87	11.98	10.03	13.4733	0.483	-1.04907	1.00057e-12	5.12504e-12	yes	down
QR564_03930	recR	recombination mediator RecR	13.82	16.13	11	3.25	3.34	3.5	13.65	3.36333	2.636	1.3986	1.10481e-12	5.64966e-12	yes	up
QR564_01230	QR564_01230	antitoxin	1680.09	1749.15	1513.33	615.8	473.75	492.47	1647.52	527.34	2.068	1.04821	1.1058e-12	5.64966e-12	yes	up
QR564_12455	QR564_12455	formate/nitrite transporter family protein	0.78	1.37	0.68	4.24	2.16	3.23	0.943333	3.21	0.191	-2.39192	1.20349e-12	6.13323e-12	yes	down
QR564_05125	QR564_05125	type II secretion system F family protein	26.87	23.65	21.12	4.05	6.6	4.29	23.88	4.98	3.081	1.62344	1.22015e-12	6.21025e-12	yes	up
QR564_02765	QR564_02765	hypothetical protein	4.01	3.81	3.84	6.94	5.25	7.11	3.88667	6.43333	0.397	-1.33207	1.22924e-12	6.24863e-12	yes	down
QR564_13255	QR564_13255	GNAT family protein	16.38	14.34	10.34	3.89	3.38	3.2	13.6867	3.49	2.522	1.33464	1.24935e-12	6.33486e-12	yes	up
sRNA0562			0	0	0	0	0	0	0	0	0.146	-2.77104	1.29757e-12	6.57107e-12	yes	down
QR564_10850	QR564_10850	protein kinase	10.15	9.55	7.41	14.95	10.29	14.6	9.03667	13.28	0.439	-1.18812	1.31223e-12	6.637e-12	yes	down
QR564_18175	QR564_18175	Asp/Glu racemase	12.28	10.07	7.47	2.51	2.2	1.63	9.94	2.11333	3.002	1.58602	1.3574e-12	6.85682e-12	yes	up
QR564_17520	QR564_17520	MFS transporter	27.41	24.56	21.06	4.48	6.98	4.51	24.3433	5.32333	2.926	1.54886	1.49489e-12	7.53247e-12	yes	up
QR564_17330	QR564_17330	alpha/beta hydrolase	1.53	2.01	1.55	5.85	3.04	6.85	1.69667	5.24667	0.213	-2.22843	1.52156e-12	7.65724e-12	yes	down
sRNA0614			82.72	79.49	60.02	5.92	7.35	3.83	74.0767	5.7	8.794	3.13646	1.57255e-12	7.90398e-12	yes	up
novel0091	-	hypothetical protein CDES_14525 [Corynebacterium deserti GIMN1.010]	63.74	60.79	50.96	6.18	13.5	7.3	58.4967	8.99333	4.164	2.05797	1.57835e-12	7.91592e-12	yes	up
QR564_03645	QR564_03645	FAD-dependent monooxygenase	1.12	1.27	1.34	3.91	2.06	4.07	1.24333	3.34667	0.246	-2.02207	1.57886e-12	7.91592e-12	yes	down
QR564_07360	clpS	ATP-dependent Clp protease adapter ClpS	71.54	58.42	47.66	98.32	79.94	80.5	59.2067	86.2533	0.464	-1.10637	1.62719e-12	8.1481e-12	yes	down
QR564_17140	QR564_17140	YciI family protein	30.22	32.69	22.39	8.9	6.89	9.23	28.4333	8.34	2.206	1.14112	1.6293e-12	8.14854e-12	yes	up
QR564_14000	QR564_14000	APC family permease	8.75	8.27	6.67	2.57	2.54	2.49	7.89667	2.53333	2.003	1.00211	1.82234e-12	9.09139e-12	yes	up
QR564_09275	QR564_09275	heme-copper oxidase subunit III	70.28	60.68	54.38	83.45	92.44	74.28	61.78	83.39	0.481	-1.0556	1.91374e-12	9.53554e-12	yes	down
QR564_17465	trxB	thioredoxin-disulfide reductase	65.55	58.92	48.12	80.74	105.89	77.27	57.53	87.9667	0.42	-1.25143	1.99988e-12	9.95244e-12	yes	down
QR564_13430	QR564_13430	HAD-IB family phosphatase	2.44	2.11	1.65	2.95	4.01	3.29	2.06667	3.41667	0.386	-1.37284	2.01782e-12	1.00293e-11	yes	down
sRNA0160			523.63	486	387.95	119.29	98.77	134.38	465.86	117.48	2.782	1.4761	2.11613e-12	1.0505e-11	yes	up
QR564_05700	QR564_05700	DUF2079 domain-containing protein	1.01	0.91	0.75	2.05	1.41	2.01	0.89	1.82333	0.317	-1.65956	2.15341e-12	1.06769e-11	yes	down
QR564_00985	QR564_00985	ABC transporter ATP-binding protein	7.44	6.86	6.16	0.04	0	0	6.82	0.0133333	336.445	8.39423	2.20412e-12	1.09149e-11	yes	up
QR564_10990	QR564_10990	GntR family transcriptional regulator	9.39	9.35	7.7	2.23	1.47	2.38	8.81333	2.02667	2.873	1.52238	2.3427e-12	1.15869e-11	yes	up
QR564_11860	QR564_11860	TauD/TfdA family dioxygenase	3.92	3.92	3.3	0.78	0.75	0.66	3.71333	0.73	3.283	1.71516	2.34613e-12	1.15896e-11	yes	up
QR564_12100	QR564_12100	ATP-grasp fold amidoligase family protein	108.53	101.62	97.56	161.27	117.39	171.46	102.57	150.04	0.446	-1.16516	2.4319e-12	1.19985e-11	yes	down
QR564_04880	QR564_04880	hypothetical protein	2.99	2.31	2.01	5.51	4.99	4.48	2.43667	4.99333	0.316	-1.66321	2.46617e-12	1.21528e-11	yes	down
QR564_05090	QR564_05090	Flp family type IVb pilin	7372.16	7283.6	5910.35	1558.8	2170.17	1446.36	6855.37	1725.11	2.719	1.44297	2.66777e-12	1.31301e-11	yes	up
QR564_03445	QR564_03445	SHOCT domain-containing protein	97.95	129.04	104.12	30.8	31.36	30.3	110.37	30.82	2.377	1.24934	2.83712e-12	1.39466e-11	yes	up
QR564_03135	QR564_03135	fused MFS/spermidine synthase	3.77	2.79	2.26	7.2	4.4	6.2	2.94	5.93333	0.32	-1.64391	2.97359e-12	1.45818e-11	yes	down
QR564_12930	QR564_12930	DUF6350 family protein	3.3	3.19	2.32	4.36	3.56	4.25	2.93667	4.05667	0.465	-1.10424	3.20902e-12	1.57172e-11	yes	down
QR564_19020	QR564_19020	hypothetical protein	50.56	49.49	48.39	10.71	15.01	10.35	49.48	12.0233	2.664	1.41382	3.2511e-12	1.59039e-11	yes	up
QR564_04570	catA	catechol 1%2C2-dioxygenase	2.27	2.5	1.65	5.5	3.2	4.9	2.14	4.53333	0.306	-1.70712	3.29313e-12	1.60705e-11	yes	down
QR564_19150	QR564_19150	tyrosine-type recombinase/integrase	37.32	34.37	32.61	9.56	11.62	8.94	34.7667	10.04	2.241	1.16425	3.45184e-12	1.68246e-11	yes	up
QR564_08885	QR564_08885	hypothetical protein	7.56	7.9	6.37	12.84	9.79	14.09	7.27667	12.24	0.393	-1.34805	3.48941e-12	1.69871e-11	yes	down
QR564_07410	QR564_07410	hypothetical protein	34.66	34.07	29.64	52.15	35.96	48.95	32.79	45.6867	0.467	-1.09904	3.57509e-12	1.73832e-11	yes	down
QR564_03065	ppk2	polyphosphate kinase 2	62.22	45.78	38.08	15.12	10.9	13.57	48.6933	13.1967	2.381	1.25175	3.67445e-12	1.78448e-11	yes	up
QR564_01565	QR564_01565	acyltransferase family protein	1.84	1.52	1.65	0.14	0.31	0.14	1.67	0.196667	5.345	2.41814	3.72984e-12	1.80702e-11	yes	up
sRNA0096			67.11	50.59	56.51	13.08	11.86	10.76	58.07	11.9	3.394	1.76315	3.81488e-12	1.846e-11	yes	up
sRNA0141			1137.36	1240.22	1309.97	5679.87	2582.19	5928.86	1229.18	4730.31	0.188	-2.40913	4.06722e-12	1.96574e-11	yes	down
novel0021	-	hypothetical protein Cus16_1444 [Curtobacterium sp. ER1/6]	210.13	183.24	173.48	43.62	58.55	40.14	188.95	47.4367	2.697	1.43161	4.25316e-12	2.05315e-11	yes	up
QR564_08045	QR564_08045	thioesterase family protein	14.35	14.5	10.71	19.86	17.36	17.87	13.1867	18.3633	0.471	-1.08759	4.26683e-12	2.05728e-11	yes	down
QR564_19235	QR564_19235	helicase	21.6	20.46	18	36.4	23.01	36.95	20.02	32.12	0.404	-1.30879	4.43432e-12	2.13547e-11	yes	down
QR564_16930	QR564_16930	hypothetical protein	197.14	185.19	137.04	32.46	48.73	28.53	173.123	36.5733	3.031	1.59967	4.53599e-12	2.18183e-11	yes	up
sRNA0040			3303.28	3225.36	2416.81	1007.46	722.71	912.87	2981.82	881.013	2.343	1.22845	4.86305e-12	2.33635e-11	yes	up
QR564_11730	QR564_11730	acetyl-CoA C-acetyltransferase	1.83	1.91	1.36	2.49	2.95	2.88	1.7	2.77333	0.393	-1.34641	5.74961e-12	2.75899e-11	yes	down
QR564_10220	QR564_10220	TIM barrel protein	26.73	26.03	22.45	5.85	8.07	6.63	25.07	6.85	2.367	1.24291	5.83439e-12	2.79634e-11	yes	up
QR564_16035	QR564_16035	biotin carboxylase N-terminal domain-containing protein	9.14	10.33	5.98	1.95	1.05	1.91	8.48333	1.63667	3.338	1.73887	6.50015e-12	3.11172e-11	yes	up
QR564_11825	QR564_11825	Maf family protein	5.46	7.69	4.51	9.68	9.38	10.65	5.88667	9.90333	0.385	-1.37876	6.51139e-12	3.1134e-11	yes	down
QR564_08210	QR564_08210	hypothetical protein	4.94	4.95	3.98	10.01	6.02	8.61	4.62333	8.21333	0.368	-1.44329	6.59698e-12	3.15059e-11	yes	down
QR564_17440	QR564_17440	glycosyltransferase 87 family protein	1.1	0.91	0.63	2.32	1.45	2.47	0.88	2.08	0.273	-1.87469	7.77584e-12	3.70919e-11	yes	down
QR564_16385	araB	ribulokinase	1.7	1.47	1.62	0.25	0.24	0.27	1.59667	0.253333	4.114	2.0406	8.03911e-12	3.82571e-11	yes	up
QR564_08560	QR564_08560	amidase	10.73	10.96	9.8	13.78	20.83	17.38	10.4967	17.33	0.391	-1.35579	8.21213e-12	3.90343e-11	yes	down
novel0037	-	DNA polymerase II large subunit [Rhodococcus pyridinivorans AK37]	124.34	123.45	127.5	176.4	175.53	175.79	125.097	175.907	0.475	-1.07287	8.69858e-12	4.12977e-11	yes	down
QR564_07480	QR564_07480	acetolactate synthase large subunit	3	3.45	2.24	6.15	3.79	6.4	2.89667	5.44667	0.343	-1.5432	9.30829e-12	4.41404e-11	yes	down
QR564_13565	QR564_13565	HAD-IA family hydrolase	9.15	9.75	6.49	22.31	11.05	19.3	8.46333	17.5533	0.312	-1.68203	9.3664e-12	4.43637e-11	yes	down
QR564_14730	QR564_14730	3-hydroxyacyl-CoA dehydrogenase NAD-binding domain-containing protein	0.86	0.97	0.72	2.31	1.24	2.34	0.85	1.96333	0.282	-1.82707	9.41019e-12	4.45187e-11	yes	down
QR564_02870	pdxT	pyridoxal 5'-phosphate synthase glutaminase subunit PdxT	4.39	4.73	4.13	8.09	6.94	5.97	4.41667	7	0.411	-1.28193	9.85612e-12	4.65191e-11	yes	down
QR564_11585	QR564_11585	aromatic acid/H+ symport family MFS transporter	3.33	3.25	2.64	0.75	0.71	0.71	3.07333	0.723333	2.747	1.4576	9.90277e-12	4.66532e-11	yes	up
QR564_04115	QR564_04115	2Fe-2S iron-sulfur cluster-binding protein	70.19	59.98	53.53	17.81	20.64	19.96	61.2333	19.47	2.082	1.05817	9.90772e-12	4.66532e-11	yes	up
QR564_17560	QR564_17560	aldo/keto reductase	4.98	4.98	3.73	1.14	0.93	1.03	4.56333	1.03333	2.867	1.51935	9.98416e-12	4.69582e-11	yes	up
sRNA0159			4.11	3.52	3.44	15.41	18.26	20.25	3.69	17.9733	0.145	-2.78535	1.02584e-11	4.81919e-11	yes	down
QR564_15220	pucL	urate oxidase	3.36	2.72	3.04	6.54	4.59	8.22	3.04	6.45	0.311	-1.68654	1.10946e-11	5.20591e-11	yes	down
QR564_15820	QR564_15820	LysR family transcriptional regulator	5.14	5	4.94	0.92	1.19	0.93	5.02667	1.01333	3.204	1.67967	1.1129e-11	5.21601e-11	yes	up
QR564_15425	QR564_15425	ChaB family protein	22.38	20.62	18.85	45.47	27.01	49.92	20.6167	40.8	0.339	-1.56099	1.31424e-11	6.14532e-11	yes	down
QR564_17600	tatA	Sec-independent protein translocase subunit TatA	288.49	242.75	165.71	56.46	75.59	65.66	232.317	65.9033	2.36	1.23866	1.34629e-11	6.28791e-11	yes	up
QR564_19185	QR564_19185	relaxase/mobilization nuclease domain-containing protein	8.47	8.37	8.07	12.47	10.06	10.29	8.30333	10.94	0.495	-1.01466	1.37434e-11	6.41144e-11	yes	down
QR564_01645	QR564_01645	hypothetical protein	8.08	8.78	7.7	1.27	1.75	1.82	8.18667	1.61333	3.327	1.73402	1.37979e-11	6.42946e-11	yes	up
QR564_01405	QR564_01405	type II glyceraldehyde-3-phosphate dehydrogenase	52.49	50.55	42.18	14.01	8.93	15.01	48.4067	12.65	2.493	1.31774	1.39629e-11	6.49879e-11	yes	up
QR564_16485	QR564_16485	5-oxoprolinase subunit PxpA	13.74	13.44	10.5	17.9	14.17	20.01	12.56	17.36	0.471	-1.08762	1.40827e-11	6.54495e-11	yes	down
QR564_17020	QR564_17020	esterase-like activity of phytase family protein	11.97	9.35	6.66	2.53	1.39	1.97	9.32667	1.96333	3.045	1.60649	1.40946e-11	6.54495e-11	yes	up
QR564_05010	QR564_05010	GntR family transcriptional regulator	4.54	4.02	3.97	6.01	6.72	6.26	4.17667	6.33	0.429	-1.21958	1.4136e-11	6.55665e-11	yes	down
QR564_16350	QR564_16350	sugar phosphate isomerase/epimerase family protein	3.87	3.96	2.58	0.69	0.61	0.66	3.47	0.653333	3.398	1.76463	1.53791e-11	7.11683e-11	yes	up
QR564_16405	QR564_16405	FadR/GntR family transcriptional regulator	3.69	3.95	3.29	5.32	8.43	9.56	3.64333	7.77	0.305	-1.71351	1.58403e-11	7.32184e-11	yes	down
sRNA0399			77.07	77.34	55.07	12.19	14.97	14.52	69.8267	13.8933	3.46	1.79083	1.60124e-11	7.3929e-11	yes	up
QR564_10375	QR564_10375	phosphoribosyl-ATP diphosphatase	58.56	44.22	35.03	69.94	61.29	65.41	45.9367	65.5467	0.474	-1.07555	1.60625e-11	7.40752e-11	yes	down
QR564_10580	QR564_10580	serine/threonine-protein kinase	2.68	3.28	2.21	7.74	3.74	7.34	2.72333	6.27333	0.282	-1.82702	1.67664e-11	7.71446e-11	yes	down
QR564_04575	QR564_04575	MarR family transcriptional regulator	24.56	27.52	34.47	119.42	47.14	116.39	28.85	94.3167	0.206	-2.27865	1.72418e-11	7.92415e-11	yes	down
QR564_03140	QR564_03140	macrolide 2'-phosphotransferase	1.95	1.81	1.24	6.52	2.65	5.81	1.66667	4.99333	0.217	-2.20677	1.84861e-11	8.46422e-11	yes	down
QR564_08710	QR564_08710	PEP/pyruvate-binding domain-containing protein	15.39	14.96	10.73	3.83	2.58	4.22	13.6933	3.54333	2.489	1.31569	1.8501e-11	8.46422e-11	yes	up
QR564_17700	QR564_17700	hypothetical protein	21.18	18.66	17.29	4.66	3.58	5.79	19.0433	4.67667	2.726	1.44681	1.88249e-11	8.60261e-11	yes	up
QR564_10355	QR564_10355	helix-turn-helix domain-containing protein	429.34	451.6	354.96	826.3	474.8	779.83	411.967	693.643	0.386	-1.3744	1.89978e-11	8.67176e-11	yes	down
QR564_15135	QR564_15135	hypothetical protein	13.74	13.02	10.51	36	18.16	22.72	12.4233	25.6267	0.318	-1.65314	1.9854e-11	9.04208e-11	yes	down
QR564_15040	QR564_15040	sodium:solute symporter	1.89	1.52	1.43	0.26	0.26	0.19	1.61333	0.236667	4.386	2.13299	2.08047e-11	9.46437e-11	yes	up
QR564_06450	QR564_06450	glycine betaine ABC transporter substrate-binding protein	4.12	4.5	3.44	5.7	5.01	6.24	4.02	5.65	0.462	-1.11348	2.14642e-11	9.7424e-11	yes	down
QR564_01505	QR564_01505	SHOCT domain-containing protein	21.09	20.1	14.1	1.32	1.92	2.85	18.43	2.03	6.328	2.66185	2.33089e-11	1.05677e-10	yes	up
QR564_01940	narI	respiratory nitrate reductase subunit gamma	132.67	108.03	105.16	38.55	31.63	42.26	115.287	37.48	2.007	1.0052	2.64008e-11	1.19293e-10	yes	up
QR564_08875	QR564_08875	amino acid permease	2.26	2.84	1.94	7.16	3.33	6.4	2.34667	5.63	0.271	-1.88242	2.64901e-11	1.19562e-10	yes	down
QR564_07425	QR564_07425	YihY/virulence factor BrkB family protein	40.27	36.18	33.09	49.94	39.32	55.59	36.5133	48.2833	0.492	-1.02377	2.73232e-11	1.23184e-10	yes	down
QR564_13860	QR564_13860	PH domain-containing protein	2.26	1.78	1.43	3.33	2.47	3.77	1.82333	3.19	0.368	-1.44139	2.83323e-11	1.27448e-10	yes	down
novel0015	-	hypothetical protein AVL61_16415 [Kocuria polaris]	53.16	52.19	55.63	14.58	9.61	15.82	53.66	13.3367	2.647	1.40417	2.89892e-11	1.30257e-10	yes	up
QR564_05480	ptsP	phosphoenolpyruvate--protein phosphotransferase	4.44	4.25	3.19	12.02	5.12	10.21	3.96	9.11667	0.281	-1.83236	3.02632e-11	1.35679e-10	yes	down
QR564_16500	QR564_16500	carboxyltransferase domain-containing protein	10.76	9.33	8.1	29.92	12.54	31.94	9.39667	24.8	0.248	-2.01286	3.32912e-11	1.49088e-10	yes	down
sRNA0508			131.3	89.19	94.83	7.41	18.74	15.5	105.107	13.8833	5.344	2.41799	3.43937e-11	1.53854e-10	yes	up
QR564_12705	QR564_12705	hypothetical protein	8.42	7.06	5.58	1.66	1.11	1.33	7.02	1.36667	3.354	1.74599	3.56486e-11	1.59291e-10	yes	up
QR564_08620	QR564_08620	TetR/AcrR family transcriptional regulator C-terminal domain-containing protein	21.66	22.72	20.08	5.73	6.2	7.36	21.4867	6.43	2.194	1.13385	3.89907e-11	1.74032e-10	yes	up
QR564_01980	QR564_01980	pyridoxamine 5'-phosphate oxidase family protein	7.73	7.88	6.38	0.93	1.41	0.97	7.33	1.10333	4.268	2.0935	4.11871e-11	1.83631e-10	yes	up
QR564_16010	QR564_16010	electron transfer flavoprotein subunit alpha/FixB family protein	4.26	3.43	2.83	0.94	0.7	0.83	3.50667	0.823333	2.756	1.46246	4.27512e-11	1.90394e-10	yes	up
QR564_00755	mmsB	3-hydroxyisobutyrate dehydrogenase	1.61	1.26	0.98	3.86	2.05	3.36	1.28333	3.09	0.269	-1.89276	4.62243e-11	2.05634e-10	yes	down
QR564_13085	QR564_13085	Gfo/Idh/MocA family oxidoreductase	1.82	1.14	1.36	2.58	2.77	2.76	1.44	2.70333	0.345	-1.5366	4.69693e-11	2.08718e-10	yes	down
sRNA0446			31.97	29.7	31.4	72.67	160.31	71.34	31.0233	101.44	0.208	-2.26324	4.94984e-11	2.19472e-10	yes	down
sRNA0409			49.52	42.46	37.57	14.54	12.63	11.53	43.1833	12.9	2.233	1.15903	5.16432e-11	2.2873e-10	yes	up
sRNA0486			24.85	19.98	23.45	86.97	53.79	86.99	22.76	75.9167	0.216	-2.20783	5.41611e-11	2.39618e-10	yes	down
QR564_15710	QR564_15710	chorismate-binding protein	3.51	3.83	2.98	7.21	4.09	6.77	3.44	6.02333	0.371	-1.43066	5.97134e-11	2.63603e-10	yes	down
QR564_11865	sbnB	2%2C3-diaminopropionate biosynthesis protein SbnB	4.94	4.2	3.85	1	1.05	1.1	4.33	1.05	2.665	1.41422	5.99541e-11	2.64376e-10	yes	up
QR564_09330	QR564_09330	RNA polymerase-binding protein RbpA	162.73	132.99	126.7	195.85	225.03	180.41	140.807	200.43	0.471	-1.08761	6.51011e-11	2.86445e-10	yes	down
QR564_15430	QR564_15430	SDR family oxidoreductase	12.44	12.7	9.09	22.45	13.41	22.57	11.41	19.4767	0.38	-1.3947	6.53799e-11	2.87357e-10	yes	down
QR564_02880	QR564_02880	PLP-dependent aminotransferase family protein	2.31	1.77	1.37	3.21	2.43	3.22	1.81667	2.95333	0.394	-1.34248	6.60341e-11	2.89916e-10	yes	down
QR564_01360	QR564_01360	multicopper oxidase family protein	5.58	5.19	3.99	1.53	1.37	1.51	4.92	1.47	2.159	1.11019	7.74702e-11	3.39385e-10	yes	up
QR564_10790	mraY	phospho-N-acetylmuramoyl-pentapeptide-transferase	12.34	10.37	9.24	2.27	3.28	2.23	10.65	2.59333	2.626	1.39294	7.92574e-11	3.46837e-10	yes	up
QR564_13095	iolD	3D-(3%2C5/4)-trihydroxycyclohexane-1%2C2-dione acylhydrolase (decyclizing)	1.99	1.77	1.17	3.56	2.27	4.41	1.64333	3.41333	0.309	-1.69537	8.38177e-11	3.65601e-10	yes	down
QR564_10230	QR564_10230	hypothetical protein	0.57	0.65	0.74	2.33	1.16	2.3	0.653333	1.93	0.226	-2.14547	8.51331e-11	3.70937e-10	yes	down
QR564_16545	QR564_16545	LacI family DNA-binding transcriptional regulator	20.82	17.99	15.16	4.34	5.77	5.66	17.99	5.25667	2.2	1.13769	9.31966e-11	4.04757e-10	yes	up
QR564_09005	pyrR	bifunctional pyr operon transcriptional regulator/uracil phosphoribosyltransferase PyrR	189.98	181.89	146.34	59.43	42.36	62.57	172.737	54.7867	2.063	1.04453	9.68749e-11	4.20278e-10	yes	up
QR564_17445	QR564_17445	CCA tRNA nucleotidyltransferase	3.16	3.17	2.78	4.59	3.55	4.49	3.03667	4.21	0.471	-1.08704	9.71529e-11	4.21031e-10	yes	down
QR564_13775	pstS	phosphate ABC transporter substrate-binding protein PstS	104.83	74.54	46.88	16.92	8.22	14.64	75.4167	13.26	3.633	1.86096	1.06378e-10	4.60512e-10	yes	up
QR564_07505	QR564_07505	3-isopropylmalate dehydrogenase	4.4	4.09	2.35	6.27	5.25	8.08	3.61333	6.53333	0.353	-1.50083	1.07773e-10	4.66051e-10	yes	down
sRNA0100			68.05	80.53	93.25	332.75	157.33	318.6	80.61	269.56	0.218	-2.19482	1.18186e-10	5.10534e-10	yes	down
QR564_14290	QR564_14290	SRPBCC family protein	818.22	714.81	541.49	200.23	109.06	195.37	691.507	168.22	2.705	1.43566	1.20397e-10	5.19528e-10	yes	up
QR564_18105	QR564_18105	maleylacetate reductase	3.05	2.25	2.19	0.25	0.48	0.4	2.49667	0.376667	4.201	2.07087	1.20636e-10	5.19999e-10	yes	up
QR564_01060	QR564_01060	chorismate-binding protein	18.54	15.01	11.71	3.18	4.61	3.22	15.0867	3.67	2.615	1.38669	1.21433e-10	5.22875e-10	yes	up
novel0058	-	Uncharacterised protein [Mycobacteroides abscessus subsp. abscessus]	677.2	628.3	827.19	2299.58	1030.22	2488.53	710.897	1939.44	0.246	-2.02592	1.22356e-10	5.26287e-10	yes	down
QR564_17570	QR564_17570	N-carbamoylsarcosine amidohydrolase	37.99	34.91	30.56	6.61	10.78	8.49	34.4867	8.62667	2.583	1.36906	1.23508e-10	5.30674e-10	yes	up
QR564_04205	QR564_04205	ABC transporter permease	0.93	1.25	1.4	3.08	2.47	3.11	1.19333	2.88667	0.278	-1.84852	1.25741e-10	5.39696e-10	yes	down
QR564_17585	QR564_17585	ABC transporter ATP-binding protein	15.72	12.92	11.48	3.95	4.22	3.7	13.3733	3.95667	2.181	1.12498	1.25957e-10	5.40044e-10	yes	up
QR564_06755	QR564_06755	ferrochelatase	7.95	6.49	5.51	10.38	7.48	10.13	6.65	9.33	0.461	-1.11643	1.29037e-10	5.52661e-10	yes	down
QR564_15625	QR564_15625	iron chelate uptake ABC transporter family permease subunit	14.62	13.78	10.56	4.64	3.52	4.34	12.9867	4.16667	2.02	1.01424	1.29271e-10	5.53077e-10	yes	up
QR564_16060	QR564_16060	BCCT family transporter	1.88	2.12	1.93	0.31	0.4	0.48	1.97667	0.396667	3.266	1.70753	1.42678e-10	6.09789e-10	yes	up
QR564_15885	xylA	xylose isomerase	4.88	3.82	3.14	1.09	0.71	0.86	3.94667	0.886667	2.875	1.52364	1.4542e-10	6.20847e-10	yes	up
QR564_16105	QR564_16105	L-serine ammonia-lyase	2.96	2.58	1.9	3.57	3.66	3.28	2.48	3.50333	0.452	-1.14565	1.47515e-10	6.29127e-10	yes	down
QR564_00340	QR564_00340	MaoC family dehydratase	3.84	3.67	3.19	5.58	7.92	9.22	3.56667	7.57333	0.31	-1.68808	1.51547e-10	6.44955e-10	yes	down
QR564_04095	QR564_04095	DNA-formamidopyrimidine glycosylase family protein	1.92	1.35	1.22	3.75	2.32	4.29	1.49667	3.45333	0.283	-1.82357	1.57507e-10	6.69613e-10	yes	down
QR564_09655	QR564_09655	HAD-IIIA family hydrolase	3.4	3.08	2.73	6.9	3.72	6.85	3.07	5.82333	0.343	-1.54171	1.60388e-10	6.81142e-10	yes	down
sRNA0390			42.39	43.84	35.82	1.56	5.29	7.09	40.6833	4.64667	6.25	2.64394	1.62551e-10	6.89602e-10	yes	up
sRNA0582			75.18	58.2	34.33	6.05	12.84	7.71	55.9033	8.86667	4.13	2.04618	1.75825e-10	7.4513e-10	yes	up
QR564_06395	QR564_06395	GNAT family protein	9.03	7.75	6.75	11.89	9.09	11.05	7.84333	10.6767	0.479	-1.06084	1.84785e-10	7.80632e-10	yes	down
QR564_17590	QR564_17590	ABC transporter substrate-binding protein	25.84	23.32	21.22	5.9	7.83	7.75	23.46	7.16	2.115	1.08085	1.96105e-10	8.2759e-10	yes	up
QR564_04635	QR564_04635	HU family DNA-binding protein	846.46	728.59	614.51	178.29	241.82	149.63	729.853	189.913	2.62	1.3897	1.96789e-10	8.29603e-10	yes	up
sRNA0038			75.37	72.37	66.96	11.61	17.01	11.03	71.5667	13.2167	3.746	1.90553	2.04194e-10	8.59922e-10	yes	up
QR564_15335	QR564_15335	glycosyltransferase family 4 protein	0.68	0.7	0.47	2.08	1.03	2.05	0.616667	1.72	0.232	-2.10973	2.06485e-10	8.68659e-10	yes	down
QR564_14430	QR564_14430	NAD-glutamate dehydrogenase	74.65	69.34	61.73	126.93	74.49	123.71	68.5733	108.377	0.41	-1.28589	2.18985e-10	9.20284e-10	yes	down
QR564_11120	QR564_11120	argininosuccinate synthase	4.44	4.2	3.83	5.46	5.81	5.03	4.15667	5.43333	0.495	-1.01477	2.50075e-10	1.04985e-09	yes	down
sRNA0248			482.74	445.01	331.89	47.98	97.17	50.07	419.88	65.0733	4.524	2.17755	2.64078e-10	1.10748e-09	yes	up
QR564_01495	cysK	cysteine synthase A	8.76	9.3	8.18	2.38	2.65	2.73	8.74667	2.58667	2.2	1.13773	2.65621e-10	1.11279e-09	yes	up
QR564_09075	betT	choline BCCT transporter BetT	1.45	1.08	1.1	0.24	0.21	0.24	1.21	0.23	3.362	1.74949	2.74721e-10	1.14972e-09	yes	up
QR564_10080	QR564_10080	DUF3376 domain-containing protein	1.6	1.5	1.12	2.91	1.66	2.87	1.40667	2.48	0.366	-1.44912	2.78493e-10	1.16429e-09	yes	down
QR564_11960	QR564_11960	amino acid permease	3.22	2.19	2.15	0.4	0.54	0.52	2.52	0.486667	3.322	1.73186	2.9808e-10	1.24489e-09	yes	up
QR564_13365	QR564_13365	hypothetical protein	47.76	48.85	31.78	11.32	13.96	13.52	42.7967	12.9333	2.127	1.08885	3.00367e-10	1.25314e-09	yes	up
QR564_14050	QR564_14050	DUF4242 domain-containing protein	209.92	215.2	164.68	63.01	39.76	65.32	196.6	56.03	2.305	1.2049	3.36261e-10	1.39854e-09	yes	up
QR564_13380	QR564_13380	hypothetical protein	156.84	177.58	156.34	352.74	190.44	323.71	163.587	288.963	0.373	-1.42359	3.56948e-10	1.48305e-09	yes	down
QR564_06410	QR564_06410	tachylectin-related carbohydrate-binding protein	5.29	4.02	3.79	1.13	0.91	0.63	4.36667	0.89	3.15	1.65544	3.74321e-10	1.55362e-09	yes	up
QR564_16610	QR564_16610	PIN domain-containing protein	18.39	17.79	16.63	3.96	5.71	4.37	17.6033	4.68	2.439	1.28636	4.16982e-10	1.72713e-09	yes	up
QR564_11040	QR564_11040	TlyA family RNA methyltransferase	2.73	2.39	2.13	4.49	3.3	4.26	2.41667	4.01667	0.393	-1.34904	4.42825e-10	1.82789e-09	yes	down
sRNA0413			209.75	186.81	166.36	61.93	44.32	59.32	187.64	55.19	2.381	1.25184	4.43124e-10	1.82789e-09	yes	up
QR564_05910	rpoB	DNA-directed RNA polymerase subunit beta	87.94	81.1	68.91	19.51	27.62	19.09	79.3167	22.0733	2.302	1.20269	4.6162e-10	1.90223e-09	yes	up
QR564_10570	QR564_10570	alkaline phosphatase family protein	2.28	2.38	1.83	3.49	2.54	3.17	2.16333	3.06667	0.457	-1.12917	4.64294e-10	1.9094e-09	yes	down
QR564_02715	QR564_02715	dienelactone hydrolase family protein	10.35	10.42	9.17	3.05	2.85	3.31	9.98	3.07	2.128	1.08975	4.64308e-10	1.9094e-09	yes	up
QR564_04500	QR564_04500	hypothetical protein	3.54	3.65	3.55	7.85	4.53	8.21	3.58	6.86333	0.344	-1.5389	4.76257e-10	1.95654e-09	yes	down
QR564_10235	QR564_10235	hypothetical protein	30.23	27.72	23.5	42.95	40.71	43.25	27.15	42.3033	0.445	-1.1681	4.81567e-10	1.97634e-09	yes	down
QR564_19240	QR564_19240	TnpV protein	89.87	77.53	75.65	142.93	105.48	104.5	81.0167	117.637	0.462	-1.11266	4.87332e-10	1.99796e-09	yes	down
QR564_11290	dapF	diaminopimelate epimerase	10.09	8.14	6.07	10.27	11.91	10.74	8.1	10.9733	0.471	-1.08511	5.14744e-10	2.1082e-09	yes	down
QR564_10410	QR564_10410	transcription antitermination factor NusB	1.87	1.57	1.41	2.18	2.24	2.77	1.61667	2.39667	0.436	-1.19738	5.69713e-10	2.32859e-09	yes	down
QR564_16365	gguA	sugar ABC transporter ATP-binding protein	1.87	1.67	1.53	0.36	0.27	0.38	1.69	0.336667	3.31	1.72683	5.92793e-10	2.42047e-09	yes	up
QR564_16410	QR564_16410	SLC13 family permease	4.4	3.43	2.77	4.73	7.08	5.57	3.53333	5.79333	0.388	-1.36594	5.96604e-10	2.43356e-09	yes	down
QR564_16730	QR564_16730	hypothetical protein	5.76	6.39	6.36	1.43	1.76	1.72	6.17	1.63667	2.461	1.29935	5.98236e-10	2.43775e-09	yes	up
QR564_08770	QR564_08770	hypothetical protein	5	3.97	3.11	8.16	5.13	7.15	4.02667	6.81333	0.383	-1.38487	6.35478e-10	2.58167e-09	yes	down
QR564_09405	QR564_09405	site-2 protease family protein	1.15	1.05	0.98	2.55	1.58	2.08	1.06	2.07	0.335	-1.5794	6.36221e-10	2.58208e-09	yes	down
QR564_15420	QR564_15420	sulfite exporter TauE/SafE family protein	4.46	4.77	4.01	6.47	5.01	7.26	4.41333	6.24667	0.461	-1.11673	7.16848e-10	2.89762e-09	yes	down
sRNA0502			241.22	422.74	268.96	1082.88	619.33	954.56	310.973	885.59	0.247	-2.01482	7.40032e-10	2.98833e-09	yes	down
QR564_08910	QR564_08910	replication-associated recombination protein A	3.19	3.82	2.24	5.21	3.81	5.16	3.08333	4.72667	0.419	-1.25364	7.47204e-10	3.01427e-09	yes	down
QR564_15290	QR564_15290	nucleobase:cation symporter-2 family protein	1.07	1.23	1.06	0.17	0.17	0.15	1.12	0.163333	4.486	2.16539	7.99666e-10	3.21945e-09	yes	up
QR564_11955	QR564_11955	hypothetical protein	4.85	3.89	3.39	5.31	4.87	5.86	4.04333	5.34667	0.489	-1.03328	8.3202e-10	3.33637e-09	yes	down
sRNA0623			41.54	41.17	34.51	12.73	9.39	10.97	39.0733	11.03	2.453	1.29436	8.68729e-10	3.47664e-09	yes	up
QR564_18045	QR564_18045	recombinase family protein	14.18	15.41	13.49	2.77	4.26	2.8	14.36	3.27667	2.842	1.50715	1.00292e-09	4.0057e-09	yes	up
QR564_09525	QR564_09525	DinB family protein	13.48	14.88	11.21	3.28	3.39	4.38	13.19	3.68333	2.353	1.23451	1.00977e-09	4.02906e-09	yes	up
QR564_03085	QR564_03085	LLM class flavin-dependent oxidoreductase	1.35	1.42	1.5	2.45	3.17	2.3	1.42333	2.64	0.351	-1.50952	1.06518e-09	4.24595e-09	yes	down
sRNA0214			1366.84	1023.89	859.87	285.94	279.13	247	1083.53	270.69	2.733	1.45058	1.09318e-09	4.35325e-09	yes	up
QR564_12440	QR564_12440	DUF58 domain-containing protein	1.09	0.9	1	1.97	1.46	1.92	0.996667	1.78333	0.368	-1.44124	1.23846e-09	4.90269e-09	yes	down
QR564_11750	QR564_11750	metalloregulator ArsR/SmtB family transcription factor	8.04	4.13	5.2	14.14	11.39	11.74	5.79	12.4233	0.312	-1.68053	1.24537e-09	4.92521e-09	yes	down
QR564_15170	QR564_15170	heme-binding protein	11.93	11.48	9.98	3.05	3.49	3.11	11.13	3.21667	2.246	1.16748	1.27326e-09	5.03056e-09	yes	up
QR564_03600	QR564_03600	AMP-binding protein	10.44	7.47	6.5	0.97	1.84	0.6	8.13667	1.13667	4.509	2.17277	1.29476e-09	5.11049e-09	yes	up
QR564_14090	QR564_14090	hypothetical protein	49.18	50.97	36.72	85.55	50.36	75.16	45.6233	70.3567	0.429	-1.21953	1.34662e-09	5.30997e-09	yes	down
QR564_01390	QR564_01390	isoprenylcysteine carboxylmethyltransferase family protein	7.4	10.02	7.59	0.96	0.87	0.96	8.33667	0.93	6.088	2.60597	1.40237e-09	5.5244e-09	yes	up
QR564_08075	QR564_08075	methyltransferase domain-containing protein	12.26	12.14	10.13	17	12.52	19	11.51	16.1733	0.467	-1.09876	1.48498e-09	5.83841e-09	yes	down
QR564_17240	QR564_17240	nucleoside deaminase	8	8.74	6.01	11.74	8.86	12.46	7.58333	11.02	0.449	-1.15373	1.5239e-09	5.97974e-09	yes	down
QR564_16455	QR564_16455	Asp23/Gls24 family envelope stress response protein	12.26	9.64	6.23	14.88	13.88	12.77	9.37667	13.8433	0.432	-1.21121	1.53523e-09	6.01834e-09	yes	down
QR564_12130	QR564_12130	IS481 family transposase	11.21	11.01	10.2	3.13	3.89	3.12	10.8067	3.38	2.065	1.04633	1.55923e-09	6.10646e-09	yes	up
novel0090	-	hypothetical protein AVDCRST_MAG19-766 [uncultured Thermomicrobiales bacterium]	76.35	92.51	71.22	10.23	13.38	19.05	80.0267	14.22	4.055	2.01961	1.72312e-09	6.73522e-09	yes	up
QR564_05120	QR564_05120	type II secretion system F family protein	34.17	29.28	28.29	7.59	10.52	9.69	30.58	9.26667	2.136	1.09489	1.85559e-09	7.23896e-09	yes	up
QR564_05325	galT	galactose-1-phosphate uridylyltransferase	0.93	1.08	1.15	2.64	1.62	2.6	1.05333	2.28667	0.308	-1.70085	1.8652e-09	7.26238e-09	yes	down
QR564_01995	QR564_01995	multicopper oxidase domain-containing protein	1.03	1.04	0.9	0.13	0.12	0.21	0.99	0.153333	4.209	2.07354	1.95973e-09	7.62307e-09	yes	up
QR564_18890	QR564_18890	antitoxin VbhA family protein	726.96	679.66	632.77	960.94	891.82	1027.57	679.797	960.11	0.499	-1.00299	2.24689e-09	8.73165e-09	yes	down
QR564_01110	QR564_01110	MFS transporter	32.76	34.11	28.01	8.2	10.85	6.67	31.6267	8.57333	2.368	1.24388	2.30644e-09	8.95442e-09	yes	up
QR564_15630	QR564_15630	ABC transporter ATP-binding protein	15.9	14.72	11.32	5.12	3.2	4.05	13.98	4.12333	2.202	1.13863	2.35081e-09	9.1179e-09	yes	up
QR564_08750	QR564_08750	FadR/GntR family transcriptional regulator	4.72	4.18	4.17	8.23	13.56	6.82	4.35667	9.53667	0.296	-1.75514	2.41881e-09	9.36357e-09	yes	down
QR564_07590	QR564_07590	cation:proton antiporter	13.27	12.88	9.9	25.08	13.03	24.38	12.0167	20.83	0.374	-1.41713	2.67788e-09	1.03565e-08	yes	down
QR564_05995	QR564_05995	VOC family protein	23.31	19.93	15.35	5.42	5.51	5.9	19.53	5.61	2.286	1.19296	2.69139e-09	1.03988e-08	yes	up
sRNA0532			93.71	157.64	36.17	0	3.23	0	95.84	1.07667	52.908	5.72542	2.76191e-09	1.0661e-08	yes	up
QR564_11295	miaA	tRNA (adenosine(37)-N6)-dimethylallyltransferase MiaA	2.58	2.85	2.33	4.69	3.72	3.46	2.58667	3.95667	0.426	-1.23236	2.81612e-09	1.08599e-08	yes	down
QR564_10035	uvrC	excinuclease ABC subunit UvrC	16.42	15.46	12.61	2.6	4.69	3.61	14.83	3.63333	2.609	1.38347	2.86499e-09	1.10378e-08	yes	up
QR564_01295	QR564_01295	NADH-quinone oxidoreductase subunit A	33.9	34.64	25.95	9.29	10.98	8.86	31.4967	9.71	2.124	1.08711	2.87293e-09	1.10577e-08	yes	up
sRNA0401			330.03	282.89	227.3	74.91	66.52	56.35	280.073	65.9267	2.923	1.54741	2.87715e-09	1.10634e-08	yes	up
QR564_06555	QR564_06555	cation:proton antiporter	9.5	9.72	8.23	14.75	9.4	14.58	9.15	12.91	0.461	-1.11825	3.03124e-09	1.16227e-08	yes	down
sRNA0338			305.84	373.77	290.11	711.15	663.18	669.76	323.24	681.363	0.337	-1.57098	3.06172e-09	1.17283e-08	yes	down
sRNA0023			52.64	29.72	27.81	0	0	0	36.7233	0	161.921	7.33914	3.06883e-09	1.17444e-08	yes	up
sRNA0578			32.93	36.15	27.61	5.71	6.44	4.5	32.23	5.55	3.965	1.98725	3.38684e-09	1.29368e-08	yes	up
QR564_16025	QR564_16025	MaoC family dehydratase	5.08	6.44	5.37	1.06	0.36	0.78	5.63	0.733333	5.229	2.38663	3.52189e-09	1.34272e-08	yes	up
QR564_13940	QR564_13940	hypothetical protein	2.19	3.05	2.29	4.41	3.73	4.74	2.51	4.29333	0.385	-1.37693	3.5527e-09	1.35319e-08	yes	down
QR564_03325	QR564_03325	CAP domain-containing protein	55.65	51.17	34.78	11.67	16.02	13.93	47.2	13.8733	2.164	1.11398	3.5567e-09	1.35343e-08	yes	up
QR564_05580	QR564_05580	amino acid ABC transporter ATP-binding protein	13.44	11.99	10.31	3.55	3.91	4.05	11.9133	3.83667	2.015	1.01065	3.67382e-09	1.39536e-08	yes	up
QR564_02320	QR564_02320	IclR family transcriptional regulator C-terminal domain-containing protein	0.94	0.78	0.69	1.39	1.08	1.58	0.803333	1.35	0.387	-1.36833	3.80605e-09	1.44422e-08	yes	down
QR564_18780	QR564_18780	SRPBCC domain-containing protein	46.01	42.42	42.13	14.4	9.83	15.43	43.52	13.22	2.157	1.10933	3.90663e-09	1.48099e-08	yes	up
QR564_18375	QR564_18375	ATP-binding protein	1.58	1.31	1.03	0.21	0.09	0.1	1.30667	0.133333	6.38	2.67347	3.94045e-09	1.4924e-08	yes	up
QR564_03990	QR564_03990	SRPBCC domain-containing protein	3.22	3.45	2.08	5.72	4.01	7.61	2.91667	5.78	0.327	-1.61049	4.37164e-09	1.65416e-08	yes	down
QR564_03480	QR564_03480	aminotransferase class III-fold pyridoxal phosphate-dependent enzyme	2.3	2.18	2.1	0.52	0.48	0.54	2.19333	0.513333	2.79	1.48049	4.50789e-09	1.70251e-08	yes	up
QR564_11420	nusA	transcription termination factor NusA	20.51	19.66	14.12	3.78	5.92	3.62	18.0967	4.44	2.595	1.37555	4.59588e-09	1.73411e-08	yes	up
QR564_17780	QR564_17780	hypothetical protein	13.8	12.79	10.5	3.2	3.31	4.04	12.3633	3.51667	2.311	1.20825	4.65612e-09	1.75356e-08	yes	up
QR564_02745	QR564_02745	NERD domain-containing protein	6.11	6.81	5.65	12.75	6.73	12.52	6.19	10.6667	0.378	-1.402	4.96082e-09	1.86482e-08	yes	down
QR564_12195	QR564_12195	WecB/TagA/CpsF family glycosyltransferase	1471.81	1369.32	1332.39	310.3	486.96	364.91	1391.17	387.39	2.334	1.22288	5.00659e-09	1.88027e-08	yes	up
QR564_10335	hisI	phosphoribosyl-AMP cyclohydrolase	16.02	18.15	12.32	24.49	19.34	22.28	15.4967	22.0367	0.47	-1.08803	5.09214e-09	1.91062e-08	yes	down
QR564_00810	dcm	DNA (cytosine-5-)-methyltransferase	24.64	20.45	19.35	4.88	7.46	5.21	21.48	5.85	2.356	1.23647	5.19012e-09	1.94376e-08	yes	up
QR564_17945	QR564_17945	restriction endonuclease subunit S	25.54	22.23	24.47	7.51	8.49	6.86	24.08	7.62	2.056	1.0399	5.21871e-09	1.95265e-08	yes	up
QR564_00145	QR564_00145	peptide MFS transporter	5.13	5.02	4.25	1.65	1.18	1.7	4.8	1.51	2.071	1.05004	5.29659e-09	1.97995e-08	yes	up
QR564_17010	QR564_17010	dienelactone hydrolase family protein	7.94	7.61	4.92	1.8	1.88	1.92	6.82333	1.86667	2.337	1.22467	5.84795e-09	2.17999e-08	yes	up
QR564_17455	QR564_17455	lipid II flippase MurJ	4.53	4	3.73	6.57	4.29	5.89	4.08667	5.58333	0.476	-1.07053	6.23253e-09	2.31691e-08	yes	down
QR564_12170	QR564_12170	hypothetical protein	123.41	128.29	120.19	36.07	44.14	29.45	123.963	36.5533	2.203	1.13962	6.5739e-09	2.43931e-08	yes	up
QR564_09065	QR564_09065	primosomal protein N'	1.32	1.1	1	1.9	1.33	1.91	1.14	1.71333	0.433	-1.20635	7.05338e-09	2.61482e-08	yes	down
QR564_17355	dnaB	replicative DNA helicase	12.04	12.78	11.73	3.32	4.47	3.57	12.1833	3.78667	2.076	1.05368	7.20914e-09	2.66765e-08	yes	up
QR564_17690	QR564_17690	hypothetical protein	8.29	8.45	8.59	2.55	1.99	1.74	8.44333	2.09333	2.654	1.40821	7.43665e-09	2.74678e-08	yes	up
sRNA0469			5828.62	6500.01	5306.68	14910.7	7649.41	13045.9	5878.44	11868.7	0.348	-1.52221	7.87336e-09	2.90542e-08	yes	down
QR564_05550	QR564_05550	phosphatase PAP2 family protein	3.33	4.08	2.43	4.76	4.41	4.73	3.28	4.63333	0.455	-1.13527	7.99685e-09	2.94829e-08	yes	down
sRNA0608			123.59	121.83	103.84	35.96	32.66	48.06	116.42	38.8933	2.102	1.07185	8.99761e-09	3.30313e-08	yes	up
QR564_12275	QR564_12275	M28 family metallopeptidase	4.38	4.51	3.76	1.46	1.16	1.2	4.21667	1.27333	2.147	1.10225	9.00034e-09	3.30313e-08	yes	up
QR564_15990	selD	selenide%2C water dikinase SelD	5.34	6.29	4.28	7.89	5.86	6.87	5.30333	6.87333	0.499	-1.00279	1.00112e-08	3.66408e-08	yes	down
QR564_10055	QR564_10055	MarR family transcriptional regulator	3.89	3.36	2.62	5.14	5.75	4.49	3.29	5.12667	0.413	-1.27619	1.08519e-08	3.96818e-08	yes	down
QR564_07365	QR564_07365	DUF2017 domain-containing protein	4.46	5.89	4.75	10.57	6.96	8.2	5.03333	8.57667	0.39	-1.35872	1.14067e-08	4.16606e-08	yes	down
QR564_00585	QR564_00585	Gfo/Idh/MocA family oxidoreductase	3.57	3	2.55	0.79	0.76	0.66	3.04	0.736667	2.654	1.40812	1.1996e-08	4.37066e-08	yes	up
QR564_13925	QR564_13925	inorganic diphosphatase	505.93	606.26	534.7	1309.07	613.28	1058.65	548.963	993.667	0.364	-1.45764	1.263e-08	4.58919e-08	yes	down
QR564_04300	QR564_04300	type 1 glutamine amidotransferase domain-containing protein	213.1	186.12	152.28	67.35	44.08	66.96	183.833	59.4633	2.02	1.01439	1.27648e-08	4.634e-08	yes	up
QR564_10765	QR564_10765	FtsQ-type POTRA domain-containing protein	4.08	3.31	3.24	5.58	3.9	5.72	3.54333	5.06667	0.456	-1.1325	1.31963e-08	4.77771e-08	yes	down
QR564_13155	QR564_13155	hypothetical protein	4.19	4.35	2.98	7.15	4.91	5.38	3.84	5.81333	0.428	-1.22334	1.36966e-08	4.94997e-08	yes	down
sRNA0444			32.57	29.59	39.75	109.01	292.33	94.09	33.97	165.143	0.156	-2.6778	1.37602e-08	4.96848e-08	yes	down
QR564_01185	moeB	molybdopterin-synthase adenylyltransferase MoeB	3.73	3.77	3.58	6.59	4.05	6.42	3.69333	5.68667	0.426	-1.23037	1.46004e-08	5.25769e-08	yes	down
QR564_05740	QR564_05740	phosphotransferase	0.87	0.88	0.48	1.67	0.96	2.01	0.743333	1.54667	0.306	-1.70709	1.46831e-08	5.28277e-08	yes	down
QR564_19145	QR564_19145	site-specific integrase	1.8	1.41	1.37	2.5	4.18	2.44	1.52667	3.04	0.32	-1.642	1.56161e-08	5.61343e-08	yes	down
QR564_17920	QR564_17920	hypothetical protein	24.99	23.55	16.73	4.35	7.05	6.11	21.7567	5.83667	2.396	1.2608	1.65635e-08	5.9328e-08	yes	up
QR564_10510	QR564_10510	TRAM domain-containing protein	2.58	2.61	1.79	3.95	2.65	3.34	2.32667	3.31333	0.453	-1.14132	1.69151e-08	6.04796e-08	yes	down
QR564_11405	rbfA	30S ribosome-binding factor RbfA	24.69	18.89	14.94	4.42	6.25	5.19	19.5067	5.28667	2.373	1.24667	1.83004e-08	6.51009e-08	yes	up
QR564_17205	QR564_17205	FAD-binding oxidoreductase	7.24	8.22	5.62	10.5	7.28	11.24	7.02667	9.67333	0.47	-1.09062	1.92849e-08	6.84666e-08	yes	down
QR564_12205	QR564_12205	polysaccharide biosynthesis C-terminal domain-containing protein	287.85	253.49	280.72	56.63	92.95	69.03	274.02	72.87	2.44	1.2871	1.93216e-08	6.85363e-08	yes	up
QR564_10730	lspA	signal peptidase II	13	13.2	9.44	17.6	12.13	17.92	11.88	15.8833	0.487	-1.03904	2.01756e-08	7.14397e-08	yes	down
QR564_11265	QR564_11265	LysM peptidoglycan-binding domain-containing protein	6.4	6.16	6.19	0.98	1.27	1.51	6.25	1.25333	3.314	1.72851	2.24366e-08	7.9167e-08	yes	up
QR564_11520	rpsB	30S ribosomal protein S2	113.47	110.6	91.77	21.33	36.45	21.59	105.28	26.4567	2.556	1.35365	2.26962e-08	7.9943e-08	yes	up
QR564_15795	QR564_15795	LacI family DNA-binding transcriptional regulator	0.86	0.99	0.64	1.62	1.26	1.95	0.83	1.61	0.335	-1.57836	2.314e-08	8.12928e-08	yes	down
QR564_08880	QR564_08880	glutathionylspermidine synthase family protein	2.22	1.77	1.9	4.02	2.31	3.94	1.96333	3.42333	0.377	-1.40798	2.42802e-08	8.52243e-08	yes	down
QR564_05070	QR564_05070	CGNR zinc finger domain-containing protein	12.34	12.19	8.87	3.47	3.61	3.43	11.1333	3.50333	2.054	1.03835	2.58244e-08	9.04865e-08	yes	up
sRNA0086			93.41	74.04	73.26	6.11	19.67	5.9	80.2367	10.56	5.124	2.35715	2.58893e-08	9.0635e-08	yes	up
QR564_04250	QR564_04250	GNAT family N-acetyltransferase	23.4	20.63	17.01	7.13	4.85	7.47	20.3467	6.48333	2.05	1.03553	2.65295e-08	9.27149e-08	yes	up
QR564_04450	QR564_04450	amino acid adenylation domain-containing protein	0.73	0.74	0.65	0.21	0.16	0.18	0.706667	0.183333	2.501	1.32265	2.75024e-08	9.59956e-08	yes	up
QR564_17415	QR564_17415	iron ABC transporter permease	8.85	8.74	6.13	17.13	8.24	16.79	7.90667	14.0533	0.364	-1.45875	2.80226e-08	9.76788e-08	yes	down
QR564_03525	QR564_03525	VOC family protein	17.47	17.66	12.9	4.15	4.91	3.32	16.01	4.12667	2.523	1.33537	2.9075e-08	1.01259e-07	yes	up
QR564_17630	QR564_17630	winged helix-turn-helix domain-containing protein	6.83	4.72	6.01	0.39	0.51	0.6	5.85333	0.5	7.974	2.99525	2.9865e-08	1.03921e-07	yes	up
QR564_00075	QR564_00075	ATP-binding protein	1.89	2.05	1.43	2.89	1.96	2.77	1.79	2.54	0.455	-1.13475	3.49221e-08	1.20995e-07	yes	down
QR564_11335	QR564_11335	DNA translocase FtsK 4TM domain-containing protein	26.19	27.01	21.6	38.24	23.84	37.66	24.9333	33.2467	0.486	-1.04239	3.65114e-08	1.26176e-07	yes	down
QR564_10205	QR564_10205	sugar porter family MFS transporter	1.35	1.91	1.27	0.21	0.34	0.18	1.51	0.243333	3.833	1.93853	3.67544e-08	1.26907e-07	yes	up
QR564_18060	QR564_18060	hypothetical protein	31.61	29.28	26.34	9.6	10.74	7.28	29.0767	9.20667	2.042	1.03034	3.67913e-08	1.26925e-07	yes	up
QR564_16005	selB	selenocysteine-specific translation elongation factor	4.19	4.28	3.45	6.84	4.06	7.39	3.97333	6.09667	0.423	-1.24069	3.75365e-08	1.29385e-07	yes	down
QR564_03495	QR564_03495	MarR family transcriptional regulator	1.89	1.83	1.56	3.86	2.87	3.45	1.76	3.39333	0.342	-1.54881	3.76287e-08	1.29592e-07	yes	down
QR564_10285	QR564_10285	hotdog fold thioesterase	37.59	39.45	29.06	5.3	10.97	5.27	35.3667	7.18	3.147	1.65399	3.8012e-08	1.308e-07	yes	up
QR564_16720	QR564_16720	peptidoglycan DD-metalloendopeptidase family protein	12.38	10.61	9.63	2.39	3.83	2.37	10.8733	2.86333	2.429	1.28017	3.92751e-08	1.35031e-07	yes	up
QR564_01100	QR564_01100	methyltransferase domain-containing protein	1.45	1.93	1.1	0.13	0.13	0.07	1.49333	0.11	8.293	3.05196	3.98194e-08	1.36786e-07	yes	up
QR564_15105	QR564_15105	urease subunit beta	0.67	0.12	0	3.87	3.19	1.87	0.263333	2.97667	0.05	-4.3104	4.04219e-08	1.38737e-07	yes	down
QR564_16285	QR564_16285	sugar ABC transporter permease	2.84	2.6	2.66	0.52	0.62	0.7	2.7	0.613333	2.868	1.52024	4.36913e-08	1.49576e-07	yes	up
QR564_15330	QR564_15330	class I SAM-dependent methyltransferase	1.5	1.4	0.96	4.63	1.58	4.17	1.28667	3.46	0.242	-2.0461	4.70075e-08	1.60656e-07	yes	down
QR564_03340	QR564_03340	enoyl-CoA hydratase	15.72	14.04	10.72	2.79	4.59	3.74	13.4933	3.70667	2.326	1.21777	5.08578e-08	1.7352e-07	yes	up
QR564_18905	QR564_18905	hypothetical protein	9.22	10.91	6.71	2.65	1.68	2.55	8.94667	2.29333	2.554	1.35274	5.54352e-08	1.88339e-07	yes	up
QR564_15535	QR564_15535	ABC transporter ATP-binding protein	0.43	0.44	0.27	0.66	0.76	0.74	0.38	0.72	0.336	-1.57415	5.54891e-08	1.88364e-07	yes	down
QR564_15845	QR564_15845	MFS transporter	1.83	1.39	1.04	2.08	1.95	2.47	1.42	2.16667	0.418	-1.25751	5.75947e-08	1.95182e-07	yes	down
QR564_12685	QR564_12685	dihydrofolate reductase family protein	10.66	9.73	8.64	2.69	2.98	3.12	9.67667	2.93	2.158	1.10958	6.32548e-08	2.14183e-07	yes	up
novel0070	-	hypothetical protein DXK94_17490 [Arthrobacter sp. RT-1]	19.51	21.16	22.87	92.25	31.51	54.06	21.18	59.2733	0.254	-1.97529	6.54566e-08	2.20895e-07	yes	down
novel0076	-	hypothetical protein DXK94_17490 [Arthrobacter sp. RT-1]	19.51	21.16	22.87	92.25	31.51	54.06	21.18	59.2733	0.254	-1.97529	6.54566e-08	2.20895e-07	yes	down
QR564_01435	QR564_01435	heavy metal translocating P-type ATPase	39.19	35.9	29.88	12.16	6.28	10.84	34.99	9.76	2.322	1.21518	7.31425e-08	2.46129e-07	yes	up
QR564_04555	benC	benzoate 1%2C2-dioxygenase electron transfer component BenC	1.11	0.99	0.69	0.13	0.16	0.12	0.93	0.136667	4.308	2.10686	7.50247e-08	2.52128e-07	yes	up
QR564_17995	QR564_17995	hypothetical protein	56.61	47.59	39.59	10.59	17.27	11.06	47.93	12.9733	2.369	1.24427	7.6929e-08	2.58312e-07	yes	up
QR564_05315	QR564_05315	alpha-glucosidase	4.51	3.82	3.12	0.89	1.09	1.38	3.81667	1.12	2.191	1.13182	7.70372e-08	2.5846e-07	yes	up
QR564_03995	QR564_03995	VTT domain-containing protein	8.88	10.58	7.23	16.27	9.72	12.69	8.89667	12.8933	0.45	-1.15188	8.1869e-08	2.73758e-07	yes	down
QR564_11140	QR564_11140	arginine repressor	1.8	1.34	1.71	4.51	3.07	3.01	1.61667	3.53	0.305	-1.71147	8.97102e-08	2.98985e-07	yes	down
QR564_11935	QR564_11935	molybdopterin oxidoreductase family protein	0.31	0.53	0.43	1.24	0.61	1.11	0.423333	0.986667	0.285	-1.80894	8.99896e-08	2.99667e-07	yes	down
sRNA0158			499.66	518.44	450.63	9.38	11.64	12.5	489.577	11.1733	31.995	4.99978	9.38252e-08	3.11924e-07	yes	up
QR564_16620	QR564_16620	CPBP family intramembrane metalloprotease	6.29	5.92	4.49	1.78	1.56	1.93	5.56667	1.75667	2.051	1.0361	9.75956e-08	3.24191e-07	yes	up
QR564_11970	cobA	uroporphyrinogen-III C-methyltransferase	16.14	18.17	12.07	29.72	15.55	27.84	15.46	24.37	0.412	-1.28072	9.80299e-08	3.25366e-07	yes	down
QR564_11680	QR564_11680	FAD-binding oxidoreductase	4.33	4.78	3.61	6.66	4.23	6.78	4.24	5.89	0.468	-1.09609	9.88829e-08	3.27926e-07	yes	down
sRNA0078			212.51	202.48	206.79	44.15	33.01	58.04	207.26	45.0667	3.352	1.74499	1.02915e-07	3.40738e-07	yes	up
QR564_10980	QR564_10980	response regulator	1.69	1.93	0.97	4.01	2.07	4.14	1.53	3.40667	0.291	-1.7812	1.12259e-07	3.7076e-07	yes	down
QR564_11795	QR564_11795	MFS transporter	1.74	2.1	1.91	2.67	2.4	2.92	1.91667	2.66333	0.472	-1.083	1.16919e-07	3.85518e-07	yes	down
QR564_11790	QR564_11790	acyl-CoA carboxylase subunit epsilon	37.65	34.41	26.42	4.88	10.4	8.49	32.8267	7.92333	2.747	1.45791	1.18278e-07	3.89678e-07	yes	up
QR564_06260	tsaE	tRNA (adenosine(37)-N6)-threonylcarbamoyltransferase complex ATPase subunit type 1 TsaE	4.43	4.3	3.12	8.55	4.58	8.22	3.95	7.11667	0.365	-1.45258	1.19406e-07	3.93075e-07	yes	down
QR564_08860	QR564_08860	APC family permease	1.55	1.52	1.25	2.66	1.6	2.52	1.44	2.26	0.416	-1.26703	1.21203e-07	3.98337e-07	yes	down
QR564_10550	QR564_10550	DUF3093 domain-containing protein	8.69	7.75	6.09	12.48	8.45	10	7.51	10.31	0.477	-1.06881	1.25642e-07	4.11916e-07	yes	down
QR564_03730	QR564_03730	hypothetical protein	1.58	1.35	1.03	2.92	1.73	2.45	1.32	2.36667	0.362	-1.46517	1.25769e-07	4.11999e-07	yes	down
QR564_08975	QR564_08975	shikimate kinase	10.55	9.38	8.27	3.25	2.62	2.94	9.4	2.93667	2.099	1.06972	1.32005e-07	4.31725e-07	yes	up
sRNA0586			195.31	136.94	140.45	59.34	38.91	47.66	157.567	48.6367	2.25	1.17003	1.36653e-07	4.46562e-07	yes	up
QR564_06125	rpmJ	50S ribosomal protein L36	241.49	215.87	174	24.01	63.24	23.3	210.453	36.85	3.841	1.94135	1.51158e-07	4.92365e-07	yes	up
QR564_01810	cysK	cysteine synthase A	5.13	3.89	3.13	1.16	0.92	1.1	4.05	1.06	2.475	1.30749	1.64602e-07	5.34858e-07	yes	up
QR564_12165	QR564_12165	ATP-binding protein	0.88	0.99	0.43	0	0.03	0.04	0.766667	0.0233333	20.535	4.36002	1.74945e-07	5.67092e-07	yes	up
QR564_14105	QR564_14105	heavy metal translocating P-type ATPase	20.15	21.16	19.7	30.03	19.59	32.7	20.3367	27.44	0.483	-1.05078	1.75894e-07	5.6971e-07	yes	down
QR564_11975	QR564_11975	uroporphyrinogen-III synthase	14.3	14.54	9.92	24.93	12.96	20.94	12.92	19.61	0.428	-1.22512	1.76603e-07	5.71545e-07	yes	down
QR564_14305	QR564_14305	acyl-CoA dehydrogenase	1.25	1.11	0.8	1.85	1.57	1.47	1.05333	1.63	0.414	-1.27145	1.7968e-07	5.81038e-07	yes	down
QR564_01270	QR564_01270	NlpC/P60 family protein	8.55	7.11	6.33	1.96	2.49	1.48	7.33	1.97667	2.373	1.24654	1.82263e-07	5.88917e-07	yes	up
QR564_09625	QR564_09625	glycosyltransferase family 9 protein	1.03	0.92	0.85	2.16	1.19	2.3	0.933333	1.88333	0.326	-1.61843	1.83406e-07	5.92134e-07	yes	down
QR564_14375	QR564_14375	molybdopterin molybdotransferase MoeA	1.82	2.57	1.63	2.96	2.81	2.66	2.00667	2.81	0.46	-1.1196	1.91062e-07	6.15867e-07	yes	down
QR564_02495	QR564_02495	isochorismatase family protein	4.94	4.58	3.84	0.91	1.25	0.86	4.45333	1.00667	2.825	1.49841	1.9322e-07	6.22325e-07	yes	up
novel0082	-	hypothetical protein FM114_12925 [Luteococcus japonicus LSP_Lj1]	152.51	126.84	123.19	49.68	36.8	31.79	134.18	39.4233	2.36	1.23854	1.94723e-07	6.26663e-07	yes	up
QR564_13670	QR564_13670	glycosyltransferase	4.02	3.66	2.76	5.54	3.53	4.94	3.48	4.67	0.482	-1.05232	2.08688e-07	6.69998e-07	yes	down
novel0056	-	hypothetical protein DXK94_17490 [Arthrobacter sp. RT-1]	209.62	247.53	231.4	892.04	309.18	527.97	229.517	576.397	0.283	-1.82314	2.12526e-07	6.81777e-07	yes	down
QR564_03780	QR564_03780	tartrate dehydrogenase	12.2	11.51	8.4	2.55	3.92	2.56	10.7033	3.01	2.262	1.17756	2.2689e-07	7.26697e-07	yes	up
QR564_10190	QR564_10190	manganese catalase family protein	60.6	57.69	41.98	96.69	50.59	97.98	53.4233	81.7533	0.422	-1.2443	2.386e-07	7.62988e-07	yes	down
QR564_03260	QR564_03260	hypothetical protein	263.63	168.66	150.64	500.9	286.58	430.94	194.31	406.14	0.319	-1.6462	2.71662e-07	8.67336e-07	yes	down
QR564_14815	QR564_14815	hypothetical protein	19.4	19.97	13.99	34.69	18.02	26.91	17.7867	26.54	0.438	-1.18957	3.18756e-07	1.01288e-06	yes	down
QR564_00535	QR564_00535	hypothetical protein	11.83	10.3	7.18	2.95	3.35	2.59	9.77	2.96333	2.102	1.07157	4.04733e-07	1.28203e-06	yes	up
QR564_01775	QR564_01775	vitamin K epoxide reductase family protein	4.09	3.22	3.17	0.51	0.67	0.95	3.49333	0.71	3.231	1.69194	4.1373e-07	1.30878e-06	yes	up
QR564_06140	QR564_06140	DNA-directed RNA polymerase subunit alpha	25.72	21.27	16.27	2.35	5.9	1.76	21.0867	3.33667	3.986	1.99501	4.21929e-07	1.33335e-06	yes	up
QR564_03405	QR564_03405	aspartate/glutamate racemase family protein	26.79	26.9	18.3	37.27	22.63	37.47	23.9967	32.4567	0.479	-1.06168	4.31639e-07	1.3619e-06	yes	down
QR564_16320	QR564_16320	triose-phosphate isomerase	0.75	1.11	0.8	2.24	1.26	2.48	0.886667	1.99333	0.296	-1.75793	4.36864e-07	1.3773e-06	yes	down
QR564_15010	QR564_15010	ABC transporter permease	3.54	3.99	2.82	1.11	0.86	0.59	3.45	0.853333	2.598	1.37715	4.37558e-07	1.37806e-06	yes	up
QR564_17565	QR564_17565	MFS transporter	3.08	2.56	1.84	0.74	0.64	0.48	2.49333	0.62	2.549	1.34966	4.60713e-07	1.44909e-06	yes	up
QR564_03710	QR564_03710	acetyl-CoA C-acetyltransferase	5.86	4.98	4.34	8.36	4.95	7.05	5.06	6.78667	0.485	-1.04489	4.61146e-07	1.44932e-06	yes	down
sRNA0235			196.52	191.32	136.44	50.15	37.73	37.86	174.76	41.9133	2.857	1.51456	5.39651e-07	1.68421e-06	yes	up
QR564_15075	urtA	urea ABC transporter substrate-binding protein	0.16	0.24	0.17	1.25	0.96	0.27	0.19	0.826667	0.149	-2.75137	5.72936e-07	1.78257e-06	yes	down
QR564_17575	QR564_17575	ABC transporter permease	7.57	5.48	5.29	2.08	1.71	1.48	6.11333	1.75667	2.25	1.16979	6.70839e-07	2.08074e-06	yes	up
QR564_11515	tsf	translation elongation factor Ts	95.01	80.43	69.89	14.14	28.29	12.79	81.7767	18.4067	2.842	1.50669	6.97835e-07	2.15617e-06	yes	up
QR564_17170	QR564_17170	hypothetical protein	3.54	3.78	2.6	9.18	3.72	8.76	3.30667	7.22	0.304	-1.71894	7.26495e-07	2.24128e-06	yes	down
QR564_13320	ptsP	phosphoenolpyruvate--protein phosphotransferase	72.42	72.61	62.17	100.51	279.55	99.68	69.0667	159.913	0.275	-1.85989	7.59764e-07	2.33675e-06	yes	down
novel0068	-	hypothetical protein AHiyo8_38030 [Arthrobacter sp. Hiyo8]	28.12	24.04	30.6	52.14	143.78	47.58	27.5867	81.1667	0.234	-2.09795	7.7854e-07	2.39267e-06	yes	down
QR564_18140	QR564_18140	GNAT family N-acetyltransferase	14.06	11.58	9.83	13.7	20.1	14.5	11.8233	16.1	0.475	-1.07547	7.95773e-07	2.44377e-06	yes	down
sRNA0460			22.3	15.77	15.93	63.82	49.83	71.48	18	61.71	0.205	-2.28297	8.78968e-07	2.69104e-06	yes	down
QR564_11910	nirB	nitrite reductase large subunit NirB	0.19	0.42	0.18	1	0.44	0.6	0.263333	0.68	0.25	-1.99929	8.87215e-07	2.71423e-06	yes	down
QR564_06265	tsaB	tRNA (adenosine(37)-N6)-threonylcarbamoyltransferase complex dimerization subunit type 1 TsaB	4.52	5.01	3.15	5.15	6.28	5.38	4.22667	5.60333	0.483	-1.04872	8.90487e-07	2.72217e-06	yes	down
QR564_03380	QR564_03380	SDR family oxidoreductase	3.06	1.94	1.75	3.61	2.8	4.19	2.25	3.53333	0.411	-1.28163	9.16767e-07	2.80038e-06	yes	down
sRNA0343			113.34	99.17	73.54	138.05	138.66	158.18	95.35	144.963	0.456	-1.13313	1.08078e-06	3.28395e-06	yes	down
QR564_16685	QR564_16685	MFS transporter	2.36	1.9	1.63	0.44	0.53	0.58	1.96333	0.516667	2.436	1.28452	1.13324e-06	3.43816e-06	yes	up
QR564_05985	fusA	elongation factor G	148.06	128.02	112.09	31.59	51.42	33.26	129.39	38.7567	2.136	1.09511	1.14735e-06	3.47834e-06	yes	up
QR564_10425	QR564_10425	cytochrome	4.53	5.06	3.7	1.55	1.3	1.14	4.43	1.33	2.146	1.1014	1.17267e-06	3.54975e-06	yes	up
QR564_06130	rpsM	30S ribosomal protein S13	53.88	49.84	41.74	5.4	14.08	3.65	48.4867	7.71	4.074	2.02633	1.20423e-06	3.63709e-06	yes	up
sRNA0233			977.94	1063.05	747.76	256.48	295.57	278.36	929.583	276.803	2.344	1.22893	1.23923e-06	3.73718e-06	yes	up
QR564_14725	QR564_14725	acyl-CoA dehydrogenase family protein	1.67	1.86	1.44	3.1	1.69	3.12	1.65667	2.63667	0.411	-1.282	1.31405e-06	3.95987e-06	yes	down
QR564_11560	QR564_11560	heparan-alpha-glucosaminide N-acetyltransferase domain-containing protein	3	2.45	2.28	0.6	0.81	0.84	2.57667	0.75	2.203	1.13964	1.34253e-06	4.03964e-06	yes	up
QR564_03745	QR564_03745	hypothetical protein	9.56	12.77	8.61	2.99	2.38	2	10.3133	2.45667	2.784	1.47716	1.43541e-06	4.30624e-06	yes	up
QR564_08405	QR564_08405	MOSC domain-containing protein	6.73	7.34	5.45	10.4	5.95	11.21	6.50667	9.18667	0.459	-1.1226	1.44368e-06	4.32782e-06	yes	down
QR564_17635	QR564_17635	hypothetical protein	2.43	2.1	1.97	0.34	0.27	0.19	2.16667	0.266667	5.236	2.38837	1.50718e-06	4.50474e-06	yes	up
sRNA0403			150.32	123.64	134.09	36.89	53.66	46.11	136.017	45.5533	2.025	1.01806	1.56538e-06	4.67176e-06	yes	up
QR564_16655	QR564_16655	3-carboxyethylcatechol 2%2C3-dioxygenase	2.39	2.02	1.41	0.32	0.47	0.33	1.94	0.373333	3.268	1.70836	1.64693e-06	4.89699e-06	yes	up
QR564_10340	QR564_10340	ATP-binding protein	1.05	0.87	1.03	1.68	1.23	1.47	0.983333	1.46	0.444	-1.17294	1.65837e-06	4.92737e-06	yes	down
novel0034	-	putative elongation factor Tu [Streptomyces sp. Tu6071]	64.72	59.44	52.49	15.32	23.6	15.25	58.8833	18.0567	2.216	1.14798	1.68164e-06	4.98916e-06	yes	up
QR564_12580	QR564_12580	hypothetical protein	4.15	4.02	2.82	7.61	5.35	5.57	3.66333	6.17667	0.391	-1.3535	1.75292e-06	5.19298e-06	yes	down
QR564_11435	QR564_11435	TSUP family transporter	3.38	2.66	2.32	0.85	0.43	0.39	2.78667	0.556667	3.245	1.69841	1.82016e-06	5.38426e-06	yes	up
QR564_10195	QR564_10195	FRG domain-containing protein	4.93	5.22	4.57	9.62	4.46	9.66	4.90667	7.91333	0.405	-1.30304	1.89146e-06	5.58696e-06	yes	down
QR564_01415	QR564_01415	beta-phosphoglucomutase family hydrolase	24.53	23.16	20.26	8.65	4.57	7.94	22.65	7.05333	2.086	1.06059	1.89704e-06	5.59931e-06	yes	up
QR564_15505	QR564_15505	glycosyltransferase	2.66	2.7	1.95	5.87	2.45	4.24	2.43667	4.18667	0.378	-1.40224	1.93563e-06	5.70904e-06	yes	down
QR564_05260	QR564_05260	CoA pyrophosphatase	3.22	2.97	2.17	5.58	2.81	5.37	2.78667	4.58667	0.396	-1.33555	1.94962e-06	5.74513e-06	yes	down
sRNA0082			114	114.17	105.03	35.18	29.99	47.31	111.067	37.4933	2.108	1.07613	1.95072e-06	5.74513e-06	yes	up
QR564_03880	QR564_03880	GNAT family N-acetyltransferase	9.21	7.84	7.97	2.93	2.37	2.56	8.34	2.62	2.098	1.06885	1.9858e-06	5.83137e-06	yes	up
QR564_06935	QR564_06935	P-loop NTPase	1.91	1.83	1.44	3.7	1.7	3.03	1.72667	2.81	0.4	-1.32293	2.07346e-06	6.07993e-06	yes	down
novel0001	-	hypothetical protein GCM10011374_04450 [Kocuria dechangensis]	188.9	142.77	161.51	228.52	325.01	262.91	164.393	272.147	0.436	-1.19801	2.10873e-06	6.17435e-06	yes	down
sRNA0355			14.66	11.57	14.09	80.86	95.5	95.84	13.44	90.7333	0.111	-3.16616	2.15689e-06	6.30162e-06	yes	down
QR564_18075	QR564_18075	helix-turn-helix domain-containing protein	22.36	18.85	18.67	5.8	7.94	5.27	19.96	6.33667	2.042	1.03018	2.33623e-06	6.80583e-06	yes	up
QR564_10950	QR564_10950	pseudouridine synthase	5.54	4.88	3.48	0.77	1.57	0.86	4.63333	1.06667	2.731	1.44919	2.36119e-06	6.86861e-06	yes	up
QR564_05880	rplK	50S ribosomal protein L11	49.18	39.87	33.56	5.52	13.18	4.37	40.87	7.69	3.407	1.76865	2.37198e-06	6.89502e-06	yes	up
sRNA0410			133.24	107.13	118.84	11.4	33.26	19.51	119.737	21.39	4.094	2.03352	2.47636e-06	7.18533e-06	yes	up
QR564_16765	QR564_16765	ParA family protein	1.82	1.65	1.37	0	0.13	0.06	1.61333	0.0633333	14.973	3.90433	2.47721e-06	7.18533e-06	yes	up
novel0073	-	conserved hypothetical protein [Rhodococcus ruber]	8.06	8.38	12.63	43.38	12.92	29.69	9.69	28.6633	0.245	-2.02678	2.79397e-06	8.06346e-06	yes	down
novel0059	-	conserved hypothetical protein [Rhodococcus ruber]	8.06	8.38	12.63	43.38	12.92	29.69	9.69	28.6633	0.245	-2.02678	2.79397e-06	8.06346e-06	yes	down
novel0079	-	conserved hypothetical protein [Rhodococcus ruber]	8.06	8.38	12.63	43.38	12.92	29.69	9.69	28.6633	0.245	-2.02678	2.79397e-06	8.06346e-06	yes	down
QR564_07580	QR564_07580	SHOCT domain-containing protein	14.32	11.77	9.72	4.42	2.32	3.14	11.9367	3.29333	2.404	1.2656	2.79745e-06	8.06771e-06	yes	up
QR564_16535	QR564_16535	polysaccharide deacetylase	3.04	1.98	1.66	5.67	2.36	4.41	2.22667	4.14667	0.347	-1.5266	2.85459e-06	8.2266e-06	yes	down
novel0072	-	Uncharacterised protein [Mycobacteroides abscessus subsp. abscessus]	15.53	15.36	28.06	144.07	37.86	113.03	19.65	98.32	0.137	-2.86979	3.06293e-06	8.79301e-06	yes	down
novel0078	-	Uncharacterised protein [Mycobacteroides abscessus subsp. abscessus]	15.53	15.36	28.06	144.07	37.86	113.03	19.65	98.32	0.137	-2.86979	3.06293e-06	8.79301e-06	yes	down
sRNA0284			1289.72	923	908.69	205.59	144.52	286.17	1040.47	212.093	3.399	1.76512	3.09101e-06	8.86352e-06	yes	up
QR564_15325	QR564_15325	CDP-alcohol phosphatidyltransferase family protein	4.36	4.8	2.63	5.64	4.29	6.99	3.93	5.64	0.449	-1.15445	3.37216e-06	9.64228e-06	yes	down
QR564_05395	QR564_05395	TrkA family potassium uptake protein	2.69	2.13	1.29	0.22	0.35	0.3	2.03667	0.29	4.459	2.15686	3.40361e-06	9.71838e-06	yes	up
QR564_05990	tuf	elongation factor Tu	418.73	382.87	307.41	89.7	149.69	87.47	369.67	108.953	2.171	1.11864	3.5625e-06	1.01505e-05	yes	up
QR564_09445	QR564_09445	M20/M25/M40 family metallo-hydrolase	20.06	18.89	15.76	30.27	15.81	27.5	18.2367	24.5267	0.484	-1.04817	3.79454e-06	1.07583e-05	yes	down
QR564_07240	QR564_07240	glycosyltransferase	1.84	1.83	1.19	2.02	2.48	2.42	1.62	2.30667	0.449	-1.1563	3.94375e-06	1.115e-05	yes	down
sRNA0327			319.33	209.84	201.96	452.1	426.54	395.43	243.71	424.69	0.394	-1.34521	4.07252e-06	1.14979e-05	yes	down
QR564_18120	QR564_18120	flavin reductase family protein	3.83	3.37	3.21	0.92	0.93	1.12	3.47	0.99	2.296	1.19902	4.10193e-06	1.15728e-05	yes	up
QR564_12085	QR564_12085	IS110 family transposase	2.21	2.47	1.6	0.45	0.61	0.25	2.09333	0.436667	3.005	1.58742	4.65126e-06	1.30768e-05	yes	up
QR564_13080	QR564_13080	LacI family DNA-binding transcriptional regulator	2.25	2.75	1.61	3.41	2.44	2.92	2.20333	2.92333	0.485	-1.04262	5.25536e-06	1.46829e-05	yes	down
QR564_01370	QR564_01370	heparan-alpha-glucosaminide N-acetyltransferase domain-containing protein	1.99	2.16	1.78	0.65	0.53	0.47	1.97667	0.55	2.328	1.21908	5.2926e-06	1.47767e-05	yes	up
QR564_11940	QR564_11940	nitrate/nitrite transporter	1.34	1.03	1.11	1.73	1.39	1.48	1.16	1.53333	0.493	-1.01939	5.31167e-06	1.48197e-05	yes	down
QR564_16850	QR564_16850	intradiol ring-cleavage dioxygenase	1.44	1.5	1.08	0.29	0.23	0.2	1.34	0.24	3.604	1.84975	5.68093e-06	1.57843e-05	yes	up
QR564_12105	QR564_12105	glycosyltransferase family 4 protein	246.63	231.81	223.26	409.94	200.52	388.65	233.9	333.037	0.459	-1.12396	5.76376e-06	1.60034e-05	yes	down
QR564_09815	QR564_09815	hypothetical protein	5.77	4.87	2.8	5.54	8.12	8.71	4.48	7.45667	0.388	-1.36466	5.77425e-06	1.60139e-05	yes	down
QR564_11235	QR564_11235	SseB family protein	2.05	2.84	1.71	2.94	2.99	3	2.2	2.97667	0.477	-1.06714	5.89445e-06	1.63212e-05	yes	down
QR564_16530	QR564_16530	MFS transporter	1.29	1.05	0.95	2.29	1.08	2.31	1.09667	1.89333	0.379	-1.40103	6.10738e-06	1.6876e-05	yes	down
sRNA0575			91.79	57.3	51.8	14.44	17.42	12.04	66.9633	14.6333	3.098	1.63116	6.26e-06	1.72859e-05	yes	up
QR564_01410	QR564_01410	AarF/ABC1/UbiB kinase family protein	17.56	16.97	14.56	6.11	3.18	6.03	16.3633	5.10667	2.088	1.06194	6.37508e-06	1.75916e-05	yes	up
QR564_03595	QR564_03595	hotdog fold thioesterase	15.32	9.62	9.86	1.09	3.51	1.24	11.6	1.94667	3.772	1.91525	6.64962e-06	1.8299e-05	yes	up
sRNA0505			29.58	55.16	48.38	106.98	94.32	144.77	44.3733	115.357	0.29	-1.78799	6.82692e-06	1.87612e-05	yes	down
QR564_15375	QR564_15375	zinc ribbon domain-containing protein	55.56	62.65	39.66	15.08	21.49	15.41	52.6233	17.3267	2.046	1.03245	7.38382e-06	2.02226e-05	yes	up
QR564_10140	QR564_10140	substrate-binding domain-containing protein	1.47	1	1.3	1.98	1.51	1.83	1.25667	1.77333	0.464	-1.10658	7.79283e-06	2.12849e-05	yes	down
QR564_01765	QR564_01765	thioredoxin domain-containing protein	5.88	3.98	4.75	1.35	1.41	1.34	4.87	1.36667	2.324	1.21673	7.8481e-06	2.14068e-05	yes	up
QR564_06540	QR564_06540	aminoglycoside phosphotransferase family protein	0.88	1.29	0.71	1.56	1.46	1.68	0.96	1.56667	0.396	-1.33541	8.12206e-06	2.21241e-05	yes	down
QR564_11430	QR564_11430	hypothetical protein	1.46	1.31	1.05	1.63	1.84	1.68	1.27333	1.71667	0.476	-1.07161	8.27474e-06	2.25247e-05	yes	down
QR564_09870	QR564_09870	ABC-F family ATP-binding cassette domain-containing protein	13.86	12.25	11	2.55	4.93	3.34	12.37	3.60667	2.193	1.1331	8.50168e-06	2.30957e-05	yes	up
QR564_03975	QR564_03975	queuosine precursor transporter	10.14	8.8	8.1	2.11	3.56	1.92	9.01333	2.53	2.278	1.18795	8.98887e-06	2.43534e-05	yes	up
QR564_04365	QR564_04365	nuclear transport factor 2 family protein	1.39	1.81	1.79	2.55	3.14	4.16	1.66333	3.28333	0.343	-1.54467	9.16726e-06	2.47867e-05	yes	down
QR564_08895	QR564_08895	hypothetical protein	2.98	3.27	2.07	3.99	3.13	5.17	2.77333	4.09667	0.442	-1.17807	9.48745e-06	2.56009e-05	yes	down
sRNA0113			442.45	371.21	279.57	101.94	147.33	121.73	364.41	123.667	2.042	1.02978	9.71694e-06	2.62026e-05	yes	up
sRNA0029			0	0	0	0	0	0	0	0	71.061	6.15099	9.81524e-06	2.64322e-05	yes	up
QR564_17275	QR564_17275	DUF2071 domain-containing protein	13.16	15.51	10.54	22.63	11.33	24.11	13.07	19.3567	0.44	-1.18361	9.95093e-06	2.67618e-05	yes	down
QR564_15685	QR564_15685	GMC family oxidoreductase	5.59	5.06	4.42	9.2	4.25	8.39	5.02333	7.28	0.449	-1.15584	9.98144e-06	2.68259e-05	yes	down
QR564_16280	QR564_16280	carbohydrate ABC transporter permease	3.16	3.51	3.29	0.98	0.93	1.06	3.32	0.99	2.207	1.14209	1.02349e-05	2.7434e-05	yes	up
QR564_03315	QR564_03315	ABC transporter ATP-binding protein	1.97	1.66	1.67	2.44	2.34	2.13	1.76667	2.30333	0.499	-1.00275	1.09029e-05	2.91856e-05	yes	down
QR564_06065	rplE	50S ribosomal protein L5	65.65	58.35	52.73	7.39	20.6	6.95	58.91	11.6467	3.254	1.70214	1.09917e-05	2.93842e-05	yes	up
QR564_07810	QR564_07810	response regulator transcription factor	7.26	5.1	3.91	6.99	5.76	8.36	5.42333	7.03667	0.497	-1.00957	1.11871e-05	2.98668e-05	yes	down
QR564_06660	QR564_06660	hypothetical protein	2.16	1.94	1.52	3.14	1.83	2.53	1.87333	2.5	0.485	-1.04251	1.14471e-05	3.04803e-05	yes	down
novel0023	-	NAD-specific glutamate dehydrogenase [Mycobacterium tuberculosis]	40.17	45.57	64.93	90.4	105.17	101.65	50.2233	99.0733	0.375	-1.41599	1.25125e-05	3.32071e-05	yes	down
QR564_13105	iolC	5-dehydro-2-deoxygluconokinase	1.59	1.6	1.07	2.1	1.69	1.89	1.42	1.89333	0.482	-1.0521	1.27984e-05	3.39214e-05	yes	down
QR564_05390	QR564_05390	potassium transporter TrkG	5.76	5.85	3.84	1.33	2.04	1.31	5.15	1.56	2.085	1.06027	1.36905e-05	3.62141e-05	yes	up
QR564_12400	QR564_12400	O-antigen ligase family protein	2.98	3.26	2.09	0.56	0.98	0.74	2.77667	0.76	2.313	1.20986	1.38234e-05	3.65417e-05	yes	up
QR564_03475	QR564_03475	NAD-dependent succinate-semialdehyde dehydrogenase	1.65	1.24	1.33	0.31	0.36	0.46	1.40667	0.376667	2.43	1.28097	1.41635e-05	3.73426e-05	yes	up
QR564_03120	QR564_03120	rhodanese-like domain-containing protein	1.46	1.8	1.41	3.11	2.29	2.33	1.55667	2.57667	0.399	-1.32709	1.44974e-05	3.81731e-05	yes	down
QR564_06060	rplX	50S ribosomal protein L24	62.92	59.91	47.48	7.9	20.93	7.75	56.77	12.1933	3.078	1.62214	1.45227e-05	3.82146e-05	yes	up
QR564_12265	QR564_12265	ATP-dependent Clp protease proteolytic subunit	2.05	2.91	1.45	0.26	0.17	0.48	2.13667	0.303333	4.719	2.2386	1.46701e-05	3.85521e-05	yes	up
sRNA0405			170.85	134.18	173.86	20.57	41.19	48.63	159.63	36.7967	3.264	1.70662	1.47342e-05	3.867e-05	yes	up
QR564_15160	QR564_15160	hypothetical protein	1.7	1.63	1.16	2.89	1.45	3.24	1.49667	2.52667	0.386	-1.37331	1.48987e-05	3.90762e-05	yes	down
QR564_03150	QR564_03150	alpha/beta fold hydrolase	1.33	1.58	1.39	1.89	1.65	2.46	1.43333	2	0.473	-1.07948	1.50335e-05	3.93785e-05	yes	down
QR564_01260	QR564_01260	response regulator transcription factor	2.72	1.98	2.24	0.46	0.6	0.33	2.31333	0.463333	3.17	1.66465	1.59376e-05	4.16655e-05	yes	up
sRNA0545			173.6	177.58	205.67	50.79	24.98	52.52	185.617	42.7633	3.193	1.6747	1.65981e-05	4.33358e-05	yes	up
QR564_01485	QR564_01485	exo-alpha-sialidase	7.59	6.28	5.78	1.98	2.68	1.59	6.55	2.08333	2.01	1.0075	1.6996e-05	4.42886e-05	yes	up
sRNA0249			190.37	206.12	196.42	77.15	59.84	63.9	197.637	66.9633	2.098	1.06932	1.73236e-05	4.5113e-05	yes	up
QR564_14205	QR564_14205	carbohydrate ABC transporter permease	2.11	1.79	2.03	0.66	0.3	0.28	1.97667	0.413333	3.167	1.66311	1.85384e-05	4.82143e-05	yes	up
QR564_14200	QR564_14200	GH1 family beta-glucosidase	1.7	1.31	1.37	0.4	0.34	0.48	1.46	0.406667	2.358	1.23738	1.86648e-05	4.85116e-05	yes	up
QR564_06975	QR564_06975	ABC transporter ATP-binding protein	5.87	4.83	5.11	1.39	1.69	1.96	5.27	1.68	2.054	1.03856	1.93202e-05	5.01179e-05	yes	up
QR564_13215	QR564_13215	hypothetical protein	19.26	18.77	13.41	29.43	21.13	25.45	17.1467	25.3367	0.467	-1.09977	1.96684e-05	5.09883e-05	yes	down
QR564_10395	QR564_10395	riboflavin synthase	6.58	4.94	4.66	7.22	8.3	5.39	5.39333	6.97	0.499	-1.00367	1.98267e-05	5.13656e-05	yes	down
QR564_09620	QR564_09620	NAD-dependent epimerase/dehydratase family protein	4.67	3.24	2.75	1.09	0.82	1.27	3.55333	1.06	2.17	1.11796	2.00936e-05	5.20237e-05	yes	up
QR564_08785	QR564_08785	hypothetical protein	2.19	2.44	1.74	6.84	3.39	3.83	2.12333	4.68667	0.306	-1.71011	2.0377e-05	5.26898e-05	yes	down
QR564_15595	QR564_15595	hypothetical protein	2.19	2.02	1.58	0.38	0.64	0.48	1.93	0.5	2.446	1.29042	2.25171e-05	5.79998e-05	yes	up
sRNA0451			1263.54	873.88	1013.7	2866.17	1600.26	3132.58	1050.37	2533	0.286	-1.80594	2.26107e-05	5.82037e-05	yes	down
sRNA0216			153.36	139.47	179.71	423.6	394.7	473.87	157.513	430.723	0.277	-1.85004	2.40465e-05	6.1742e-05	yes	down
QR564_01080	QR564_01080	alanine racemase	35.85	37.46	32.46	51.32	29.13	61.25	35.2567	47.2333	0.486	-1.04044	2.41398e-05	6.19418e-05	yes	down
QR564_00945	QR564_00945	ATP-binding protein	0.52	1.06	0.56	1.67	0.85	1.67	0.713333	1.39667	0.334	-1.58293	2.55025e-05	6.53137e-05	yes	down
QR564_01335	QR564_01335	hypothetical protein	4	3.6	2.79	0.4	0.76	0.82	3.46333	0.66	3.404	1.76731	2.59117e-05	6.63194e-05	yes	up
QR564_06175	QR564_06175	M15 family metallopeptidase	1	1.79	1.16	2.15	1.68	2.6	1.31667	2.14333	0.404	-1.30714	2.60323e-05	6.65858e-05	yes	down
QR564_14880	QR564_14880	thiamine pyrophosphate-dependent enzyme	11.43	9.93	9.51	2.35	4.24	2.14	10.29	2.91	2.261	1.17705	2.68089e-05	6.85059e-05	yes	up
QR564_16540	QR564_16540	asparaginase	0.59	0.71	0.58	2.21	0.7	1.28	0.626667	1.39667	0.296	-1.7543	2.6817e-05	6.85059e-05	yes	down
sRNA0102			48.31	56.29	56.62	13.41	9.68	6.69	53.74	9.92667	3.866	1.95066	2.75984e-05	7.04127e-05	yes	up
QR564_19065	QR564_19065	winged helix-turn-helix domain-containing protein	5.6	5.53	4.5	1.47	1.09	1.37	5.21	1.31	2.648	1.40487	2.77308e-05	7.06163e-05	yes	up
QR564_01475	istA	IS21 family transposase	2.14	2.02	1.79	0.58	0.52	0.82	1.98333	0.64	2.018	1.0127	2.83395e-05	7.20296e-05	yes	up
QR564_03025	QR564_03025	LLM class flavin-dependent oxidoreductase	1.51	1.58	1.27	1.65	2.43	1.82	1.45333	1.96667	0.474	-1.07767	2.94856e-05	7.47538e-05	yes	down
QR564_17930	QR564_17930	hypothetical protein	10.25	9.89	7.94	2.87	3.02	2.4	9.36	2.76333	2.227	1.15519	2.95582e-05	7.48906e-05	yes	up
QR564_19125	QR564_19125	hypothetical protein	16.09	11.97	10.64	2.77	4.55	1.88	12.9	3.06667	2.725	1.44629	3.29858e-05	8.32085e-05	yes	up
QR564_14975	QR564_14975	malonic semialdehyde reductase	2.85	2.06	2.27	3.45	3.71	2.89	2.39333	3.35	0.466	-1.10231	3.44831e-05	8.68223e-05	yes	down
QR564_13220	QR564_13220	helicase-associated domain-containing protein	2.23	2.15	1.36	3.04	1.67	2.94	1.91333	2.55	0.483	-1.05105	3.4556e-05	8.69515e-05	yes	down
QR564_16065	QR564_16065	creatininase	2.15	1.65	1.23	0.27	0.39	0.04	1.67667	0.233333	4.355	2.12282	3.46225e-05	8.70645e-05	yes	up
QR564_16370	chvE	sugar ABC transporter substrate-binding protein	2.35	1.8	2	0.43	0.56	0.75	2.05	0.58	2.313	1.20947	3.51439e-05	8.83204e-05	yes	up
sRNA0255			360.38	345.95	295.29	89.3	93.71	33.92	333.873	72.31	3.203	1.67944	3.62793e-05	9.1117e-05	yes	up
QR564_16920	QR564_16920	TetR/AcrR family transcriptional regulator	12.94	7.5	7.46	2.75	2.77	3.11	9.3	2.87667	2.09	1.06373	3.72163e-05	9.32375e-05	yes	up
QR564_01455	QR564_01455	cytochrome c biogenesis protein ResB	2.85	2.52	2.32	0.59	1.02	0.49	2.56333	0.7	2.326	1.21807	3.75804e-05	9.40913e-05	yes	up
QR564_00320	QR564_00320	MFS transporter	0.88	1.15	0.8	1.95	1	1.42	0.943333	1.45667	0.424	-1.23889	3.87368e-05	9.6866e-05	yes	down
QR564_03630	QR564_03630	enoyl-CoA hydratase/isomerase family protein	14.94	11.49	10.33	1.95	4.52	1.48	12.2533	2.65	2.934	1.55291	3.95468e-05	9.88301e-05	yes	up
QR564_00680	QR564_00680	TRAP transporter permease	0.91	0.88	0.68	0.21	0.26	0.16	0.823333	0.21	2.457	1.29697	4.18752e-05	0.00010439	yes	up
QR564_16225	QR564_16225	glycoside hydrolase family 13 protein	3.22	2.73	2.83	0.51	1.15	0.64	2.92667	0.766667	2.438	1.28574	4.48857e-05	0.00011148	yes	up
QR564_13100	QR564_13100	deoxyribose-phosphate aldolase	1.58	1.47	1.26	2.57	1.73	1.62	1.43667	1.97333	0.472	-1.08169	4.939e-05	0.00012199	yes	down
QR564_09785	QR564_09785	SLC13 family permease	1.44	1.45	1.43	0.51	0.32	0.41	1.44	0.413333	2.306	1.20565	5.08409e-05	0.000125267	yes	up
novel0077	-	hypothetical protein FRIGORI9N_420006 [Frigoribacterium sp. 9N]	21.73	41.38	57.69	313.44	73.8	296.58	40.2667	227.94	0.124	-3.01014	5.1276e-05	0.000126261	yes	down
QR564_04730	QR564_04730	Na(+)/H(+) antiporter subunit C	5.7	5	5.34	9.02	5.09	9.16	5.34667	7.75667	0.464	-1.1091	5.41624e-05	0.000133124	yes	down
QR564_07585	QR564_07585	DUF421 domain-containing protein	6.05	8.14	5.15	11.03	5.41	11.35	6.44667	9.26333	0.453	-1.14089	5.81789e-05	0.000142475	yes	down
QR564_15195	bcp	thioredoxin-dependent thiol peroxidase	5.55	3.81	3.51	1.02	0.68	1.34	4.29	1.01333	2.825	1.49812	6.39537e-05	0.00015567	yes	up
novel0035	-	elongation factor Tu, partial [Trueperella bialowiezensis]	40.8	42.15	39.11	10.75	15.44	10.05	40.6867	12.08	2.335	1.22345	6.45229e-05	0.00015696	yes	up
QR564_10870	QR564_10870	hypothetical protein	2.81	2.78	2.49	3.69	3.47	3.67	2.69333	3.61	0.493	-1.0202	6.57572e-05	0.000159673	yes	down
QR564_06525	QR564_06525	hydrolase	0.84	0.85	0.73	1.46	1.69	1.12	0.806667	1.42333	0.367	-1.4453	7.40306e-05	0.000179032	yes	down
QR564_17220	QR564_17220	SDR family oxidoreductase	2.9	3.01	2.79	1.17	0.69	0.67	2.9	0.843333	2.265	1.17924	7.40407e-05	0.000179032	yes	up
sRNA0529			17.76	65.82	11.31	0	0	0	31.63	0	51.117	5.67574	8.58678e-05	0.000206884	yes	up
QR564_01050	QR564_01050	CNNM domain-containing protein	6.52	6.57	4.68	9.79	4.68	9.33	5.92333	7.93333	0.485	-1.04359	9.19296e-05	0.000220303	yes	down
QR564_15480	QR564_15480	PadR family transcriptional regulator	2.56	3.25	3.1	6.38	7.37	3.19	2.97	5.64667	0.351	-1.51003	9.2358e-05	0.000221198	yes	down
QR564_12665	QR564_12665	hypothetical protein	3.08	2.47	1.93	0.83	0.68	0.58	2.49333	0.696667	2.287	1.19324	9.45917e-05	0.000226144	yes	up
QR564_00045	QR564_00045	hypothetical protein	493.46	353.66	357.8	489.31	1046.41	474.64	401.64	670.12	0.431	-1.21373	9.67087e-05	0.000231068	yes	down
novel0029	-	Uncharacterised protein [Mycobacteroides abscessus]	0	0	0	0	0	0	0	0	0.089	-3.49692	0.000102075	0.000243169	yes	down
QR564_03625	QR564_03625	3-hydroxyacyl-CoA dehydrogenase family protein	13.63	10.36	10.46	1.59	4.32	1.21	11.4833	2.37333	3.075	1.62042	0.000103502	0.000246277	yes	up
QR564_04630	rpsN	30S ribosomal protein S14	222.15	178.71	152.71	28.44	77.48	32.73	184.523	46.2167	2.625	1.39234	0.000105376	0.000250292	yes	up
QR564_03355	QR564_03355	TOBE domain-containing protein	7.38	4.94	5.24	1.11	1.77	1.77	5.85333	1.55	2.467	1.30277	0.000109216	0.000258802	yes	up
QR564_16575	QR564_16575	GAF domain-containing protein	0.88	1.02	0.9	1.37	1.25	1.04	0.933333	1.22	0.498	-1.00717	0.000110302	0.000261221	yes	down
QR564_16675	QR564_16675	isochorismatase family cysteine hydrolase	1.98	2.32	1.68	0.47	0.38	0.42	1.99333	0.423333	3.107	1.63535	0.000118225	0.000279163	yes	up
QR564_01030	QR564_01030	hemolysin family protein	2.48	2.38	1.46	0.7	0.4	0.67	2.10667	0.59	2.316	1.21134	0.000119314	0.00028157	yes	up
QR564_06655	QR564_06655	DivIVA domain-containing protein	9.43	8.1	6.71	11.85	9.17	14.12	8.08	11.7133	0.479	-1.06136	0.000121614	0.000286661	yes	down
sRNA0493			287.94	309.4	251.63	31.02	116.48	37.1	282.99	61.5333	3.183	1.67022	0.000126768	0.000297938	yes	up
sRNA0454			287.94	309.4	251.63	31.02	116.48	37.1	282.99	61.5333	3.183	1.67022	0.000126768	0.000297938	yes	up
sRNA0470			630.83	461.58	324.56	90.18	183.84	70.71	472.323	114.91	2.792	1.48134	0.000127082	0.000298502	yes	up
novel0069	-	hypothetical protein STTU_5567 [Streptomyces sp. Tu6071]	59.79	61.86	62.12	8.01	23.3	11.25	61.2567	14.1867	3.133	1.6475	0.000128212	0.00030098	yes	up
QR564_03465	QR564_03465	PLP-dependent aminotransferase family protein	1.32	1.07	1.15	0.35	0.27	0.35	1.18	0.323333	2.399	1.26258	0.000130116	0.000305094	yes	up
QR564_17390	rpsR	30S ribosomal protein S18	132.28	136.07	116.17	32.52	57.55	25.22	128.173	38.43	2.283	1.19088	0.000135379	0.000316882	yes	up
QR564_12380	QR564_12380	hypothetical protein	2.94	2.68	1.59	0.6	0.68	0.29	2.40333	0.523333	2.853	1.51264	0.000142211	0.000331716	yes	up
QR564_14210	QR564_14210	sugar ABC transporter permease	2.37	1.51	2.31	0.59	0.63	0.32	2.06333	0.513333	2.611	1.38486	0.000160092	0.000371702	yes	up
QR564_19210	QR564_19210	hypothetical protein	13.56	4.55	13.63	17.74	21.23	19.62	10.58	19.53	0.365	-1.45526	0.000163287	0.000378029	yes	down
novel0036	-	hypothetical protein OJAG_22040 [Oerskovia enterophila]	530.08	414.87	342.42	91.42	208.32	102.84	429.123	134.193	2.197	1.13576	0.000169461	0.000391198	yes	up
QR564_16860	QR564_16860	FAD-dependent monooxygenase	2.66	2.04	2	3.6	1.83	4.72	2.23333	3.38333	0.432	-1.20928	0.000177031	0.000407972	yes	down
QR564_08610	QR564_08610	hypothetical protein	2.69	2.69	2.56	0	0.14	0	2.64667	0.0466667	29.101	4.86302	0.00018279	0.000420281	yes	up
QR564_04815	QR564_04815	GNAT family N-acetyltransferase	1.98	2.68	1.71	2.84	3.2	2.86	2.12333	2.96667	0.466	-1.10303	0.000184699	0.000424187	yes	down
QR564_04540	catC	muconolactone Delta-isomerase	14.47	14.47	13.32	22.11	21.51	15.04	14.0867	19.5533	0.498	-1.00536	0.000185443	0.000425651	yes	down
QR564_04210	QR564_04210	ABC transporter permease	1.71	1.32	1.88	2.22	2.43	2.2	1.63667	2.28333	0.475	-1.07477	0.000200712	0.000458348	yes	down
QR564_12045	QR564_12045	hypothetical protein	25.41	26.87	20.64	3.54	0	3.09	24.3067	2.21	7.99	2.9982	0.000212849	0.000484838	yes	up
sRNA0177			96	80.32	78.68	20.96	30.48	16.6	85	22.68	2.64	1.40065	0.000218549	0.000496825	yes	up
sRNA0507			225.24	186.89	216.41	53.58	32.6	48.45	209.513	44.8767	3.36	1.74852	0.000228601	0.00051909	yes	up
QR564_07000	QR564_07000	ATPase%2C T2SS/T4P/T4SS family	1.57	1.77	1.08	0.45	0.48	0.32	1.47333	0.416667	2.233	1.15866	0.000249575	0.000565123	yes	up
QR564_01105	QR564_01105	XRE family transcriptional regulator	6.09	4.56	4.81	1.45	2.09	1.13	5.15333	1.55667	2.121	1.0847	0.000252993	0.000572541	yes	up
QR564_19155	QR564_19155	helix-turn-helix transcriptional regulator	6.91	6.41	6.55	1.8	1.92	1.23	6.62333	1.65	2.694	1.42955	0.000256399	0.000579563	yes	up
QR564_07335	QR564_07335	hypothetical protein	5.12	6.12	3.95	8.17	3.81	7.72	5.06333	6.56667	0.499	-1.00262	0.000261899	0.000591365	yes	down
QR564_14785	QR564_14785	hypothetical protein	20.68	19.41	9.36	2.07	1.21	3.49	16.4833	2.25667	5.093	2.34858	0.000275488	0.000621701	yes	up
QR564_15030	speB	agmatinase	1.51	1.27	1.14	0.47	0.31	0.28	1.30667	0.353333	2.399	1.26272	0.000298687	0.000670663	yes	up
QR564_00590	QR564_00590	SDR family oxidoreductase	3.06	3.03	2.73	1.23	0.66	0.97	2.94	0.953333	2.045	1.03179	0.00029885	0.000670663	yes	up
QR564_19035	QR564_19035	NAD(P)H-binding protein	7.15	5.44	4.3	0.87	2.3	1.14	5.63	1.43667	2.464	1.30124	0.000313532	0.000701656	yes	up
QR564_04625	rpmG	50S ribosomal protein L33	161.7	166.69	127.43	48.93	33.97	48.61	151.94	43.8367	2.423	1.27672	0.000317965	0.000711183	yes	up
QR564_03635	QR564_03635	acetyl-CoA C-acyltransferase	22.71	17.67	12.57	3.28	7.32	2.42	17.65	4.34	2.558	1.3553	0.000319614	0.000714474	yes	up
QR564_05945	QR564_05945	alpha/beta hydrolase	1.54	1.44	1.33	2.28	1.34	2.21	1.43667	1.94333	0.487	-1.03735	0.000320031	0.000715009	yes	down
QR564_13800	QR564_13800	metalloregulator ArsR/SmtB family transcription factor	2.65	2.64	2.56	4.51	4.61	2.82	2.61667	3.98	0.435	-1.19959	0.00033275	0.000742188	yes	down
QR564_18065	QR564_18065	cation:dicarboxylase symporter family transporter	6.69	6.46	5.01	0.61	1.37	2.45	6.05333	1.47667	2.755	1.46181	0.000334196	0.000745002	yes	up
QR564_05890	QR564_05890	GNAT family N-acetyltransferase	2.35	2.08	1.99	0.24	0.83	0.46	2.14	0.51	2.651	1.40638	0.000336484	0.000748859	yes	up
QR564_16260	nagA	N-acetylglucosamine-6-phosphate deacetylase	0.82	0.72	0.74	1.75	0.66	1.26	0.76	1.22333	0.41	-1.28622	0.000384907	0.000851449	yes	down
QR564_06620	QR564_06620	hypothetical protein	0.72	0.86	0.76	1.46	0.87	1.1	0.78	1.14333	0.452	-1.14529	0.00039434	0.000870402	yes	down
QR564_05145	QR564_05145	hypothetical protein	9.34	7.9	9.32	0.99	2.71	2.59	8.85333	2.09667	2.931	1.55135	0.000404189	0.000890189	yes	up
QR564_15045	QR564_15045	cytosine permease	1.14	1.2	0.89	0.23	0.38	0.33	1.07667	0.313333	2.18	1.12447	0.000417341	0.000917147	yes	up
QR564_01480	istB	IS21-like element helper ATPase IstB	1.34	0.98	1.34	0.26	0.12	0.34	1.22	0.24	3.49	1.80328	0.000419835	0.000921623	yes	up
QR564_16515	QR564_16515	hypothetical protein	0.67	0.5	0.22	1.88	0.79	1.67	0.463333	1.44667	0.204	-2.29121	0.000420689	0.000922994	yes	down
QR564_05725	QR564_05725	glycosyltransferase	3.34	3.97	1.89	0.97	0.78	1.19	3.06667	0.98	2.004	1.00254	0.000459088	0.0010007	yes	up
QR564_00780	QR564_00780	FadR/GntR family transcriptional regulator	1.27	0.88	0.63	1.04	1.95	1.33	0.926667	1.44	0.404	-1.30606	0.000460639	0.00100353	yes	down
QR564_01990	QR564_01990	cupin domain-containing protein	3.84	4.35	2.42	0.82	0.72	1.12	3.53667	0.886667	2.63	1.39514	0.000507423	0.0011001	yes	up
QR564_02275	QR564_02275	pyruvate%2C water dikinase regulatory protein	2.64	2.2	2.14	2.31	5.14	2.56	2.32667	3.33667	0.446	-1.16489	0.000528757	0.00114512	yes	down
sRNA0558			39.91	36.34	53.34	73.05	55.72	58.22	43.1967	62.33	0.499	-1.0018	0.000534669	0.0011573	yes	down
QR564_03310	QR564_03310	GntR family transcriptional regulator	6.01	3.91	3.25	7.09	5.56	4.79	4.39	5.81333	0.492	-1.02425	0.000536963	0.00116164	yes	down
sRNA0088			183.47	191.94	129.39	17.29	55.03	56.28	168.267	42.8667	2.838	1.50507	0.000557505	0.00120349	yes	up
QR564_10380	ribH	6%2C7-dimethyl-8-ribityllumazine synthase	2.41	1.27	1.56	2.08	2.88	2.83	1.74667	2.59667	0.437	-1.19294	0.000563397	0.00121426	yes	down
QR564_01240	QR564_01240	hypothetical protein	5.13	3.15	3.14	5.21	6.87	3.82	3.80667	5.3	0.463	-1.11049	0.000563875	0.00121464	yes	down
sRNA0063			177.21	69.81	69.34	0	0	8.94	105.453	2.98	24.463	4.61254	0.000582242	0.00125219	yes	up
QR564_18260	QR564_18260	ATP-binding protein	0.35	0.36	0.41	0	0.05	0	0.373333	0.0166667	11.316	3.50024	0.000583971	0.00125524	yes	up
QR564_19255	QR564_19255	site-specific integrase	1.8	1.61	1.17	0.3	0.4	0.68	1.52667	0.46	2.141	1.0986	0.000602888	0.00129314	yes	up
QR564_04920	QR564_04920	MerR family transcriptional regulator	12.74	10.21	8.26	4.38	3.16	2.81	10.4033	3.45	2.004	1.00261	0.000648595	0.00138748	yes	up
QR564_08180	rpmA	50S ribosomal protein L27	557.77	432.91	367.94	92.56	222.19	103.08	452.873	139.277	2.186	1.12802	0.000649892	0.00138949	yes	up
QR564_16020	QR564_16020	CoA ester lyase	2.46	2.09	1.23	0.67	0.41	0.55	1.92667	0.543333	2.291	1.19577	0.000667841	0.00142563	yes	up
QR564_18030	QR564_18030	hypothetical protein	18.31	21.72	10.06	1.49	3.3	2.83	16.6967	2.54	4.419	2.14371	0.000704651	0.00149864	yes	up
QR564_17745	QR564_17745	helix-turn-helix transcriptional regulator	6.54	7.48	7.3	1.88	1.2	2.72	7.10667	1.93333	2.548	1.3494	0.000707836	0.00150224	yes	up
QR564_09300	QR564_09300	helix-turn-helix transcriptional regulator	6.54	7.48	7.3	1.88	1.2	2.72	7.10667	1.93333	2.548	1.3494	0.000707836	0.00150224	yes	up
QR564_16360	gguB	sugar ABC transporter permease	1.47	0.92	0.89	0.36	0.12	0.3	1.09333	0.26	2.744	1.45613	0.000717474	0.00152029	yes	up
QR564_15115	QR564_15115	urease accessory protein UreE	0.31	0.14	0	1.73	0.69	0.27	0.15	0.896667	0.1	-3.32674	0.000740942	0.00156754	yes	down
QR564_06055	rplN	50S ribosomal protein L14	294.07	227.29	199.96	38.4	109.72	37.48	240.44	61.8667	2.487	1.31449	0.000750642	0.0015864	yes	up
novel0045	-	hypothetical protein SAMN05216355_10797 [Actinomyces ruminicola]	204.68	112.66	134.39	61.16	40.1	47.93	150.577	49.73	2.102	1.07187	0.000768479	0.00162154	yes	up
novel0005	-	hypothetical protein SAMN05216355_10797 [Actinomyces ruminicola]	204.68	112.66	134.39	61.16	40.1	47.93	150.577	49.73	2.102	1.07187	0.000768479	0.00162154	yes	up
QR564_01530	QR564_01530	cation transporter	1.39	0.95	0.73	0.05	0.24	0	1.02333	0.0966667	6.109	2.61096	0.000799167	0.00168276	yes	up
QR564_12350	QR564_12350	phosphotransferase	0.36	0.54	0.2	0.64	0.57	0.55	0.366667	0.586667	0.395	-1.34185	0.000811664	0.00170711	yes	down
QR564_08705	QR564_08705	hypothetical protein	17.15	10.64	9.61	3.73	3.06	2.47	12.4667	3.08667	2.714	1.44066	0.000819406	0.00171909	yes	up
QR564_12450	cynS	cyanase	0.37	0.4	0.24	0.59	0.76	1.51	0.336667	0.953333	0.232	-2.10771	0.000824769	0.00172944	yes	down
QR564_08530	istA	IS21 family transposase	0.31	0.35	0.33	0.04	0.03	0.06	0.33	0.0433333	5.201	2.37866	0.000864205	0.00180555	yes	up
sRNA0609			238.58	251.92	173.31	70.81	19.75	63.93	221.27	51.4967	2.886	1.52883	0.000881234	0.00184017	yes	up
QR564_11390	QR564_11390	hypothetical protein	1.28	1.08	1.27	2.57	1.53	2.02	1.21	2.04	0.401	-1.3173	0.000909819	0.00189299	yes	down
QR564_17625	QR564_17625	hypothetical protein	15.48	13.05	15.03	0.73	0	4.62	14.52	1.78333	6.637	2.73043	0.000935072	0.00194252	yes	up
QR564_15855	QR564_15855	extracellular solute-binding protein	1.54	1.38	0.89	0.45	0.42	0.27	1.27	0.38	2.108	1.0762	0.000938956	0.00194958	yes	up
QR564_03360	modA	molybdate ABC transporter substrate-binding protein	2.5	2.6	1.83	0.87	0.44	0.8	2.31	0.703333	2.175	1.12104	0.000978489	0.00202436	yes	up
QR564_11770	QR564_11770	hypothetical protein	1.19	1.87	1.3	1.93	1.83	1.97	1.45333	1.91	0.499	-1.00257	0.00104408	0.00214682	yes	down
QR564_11045	QR564_11045	hypothetical protein	3.28	4.6	4.24	7.85	6.83	9.6	4.04	8.09333	0.363	-1.46281	0.0010664	0.00219048	yes	down
QR564_14300	QR564_14300	bifunctional PIG-L family deacetylase/class I SAM-dependent methyltransferase	0.24	0.17	0.14	0.24	0.34	0.44	0.183333	0.34	0.343	-1.54212	0.00109231	0.00224141	yes	down
QR564_07870	QR564_07870	YraN family protein	3.55	5.35	4.01	1.06	0.71	1.73	4.30333	1.16667	2.533	1.3408	0.0011653	0.00238633	yes	up
QR564_00770	QR564_00770	NAD(P)-dependent oxidoreductase	0.25	0.51	0.4	0.63	0.8	0.63	0.386667	0.686667	0.372	-1.42762	0.00118855	0.00242653	yes	down
sRNA0166			0	0	134.38	0	0	0	44.7933	0	0.166	-2.58831	0.00121774	0.0024836	yes	down
sRNA0286			169.04	157.01	152.21	41.81	81.46	35.14	159.42	52.8033	2.068	1.04827	0.00122283	0.00249272	yes	up
QR564_16680	QR564_16680	zinc-binding dehydrogenase	0.61	0.54	0.32	0.1	0.08	0.05	0.49	0.0766667	4.14	2.04979	0.00125744	0.00256068	yes	up
QR564_00655	QR564_00655	heparan-alpha-glucosaminide N-acetyltransferase domain-containing protein	0.67	0.85	0.41	0.15	0.03	0.19	0.643333	0.123333	3.488	1.80228	0.00127835	0.00260063	yes	up
sRNA0234			78.24	79.73	31.16	165.72	109.13	69.59	63.0433	114.813	0.338	-1.56695	0.0013221	0.00268149	yes	down
QR564_11325	QR564_11325	CinA family protein	5.1	3.96	2.16	5.58	3.33	5.6	3.74	4.83667	0.497	-1.00741	0.00135055	0.00273782	yes	down
sRNA0275			70.55	45.54	28.48	15.66	9.6	8.12	48.19	11.1267	2.763	1.4661	0.001393	0.00282104	yes	up
QR564_06505	arfB	alternative ribosome rescue aminoacyl-tRNA hydrolase ArfB	0.88	0.95	1.02	1.29	2.05	1.27	0.95	1.53667	0.406	-1.30114	0.00144915	0.0029318	yes	down
QR564_18095	QR564_18095	tautomerase family protein	28.87	18.93	10.82	0.65	5.13	4.94	19.54	3.57333	3.632	1.86088	0.00145795	0.00294517	yes	up
QR564_14995	QR564_14995	MFS transporter	1.29	1.32	1.13	0.58	0.32	0.26	1.24667	0.386667	2.105	1.07354	0.00146807	0.00296413	yes	up
sRNA0592			637.84	459.94	364.32	137.48	109.67	82.08	487.367	109.743	2.923	1.54728	0.0014936	0.00300963	yes	up
QR564_00960	QR564_00960	SHOCT domain-containing protein	13.67	12.46	11.3	3.49	4.14	3.45	12.4767	3.69333	2.325	1.21746	0.00150088	0.00302127	yes	up
QR564_04565	benA	benzoate 1%2C2-dioxygenase large subunit	0.85	0.64	0.71	0.18	0.2	0.22	0.733333	0.2	2.349	1.23207	0.00154092	0.00309569	yes	up
QR564_00695	QR564_00695	CoA transferase	0.59	0.5	0.65	0.09	0.17	0.1	0.58	0.12	3.189	1.67292	0.00157189	0.00315319	yes	up
QR564_16745	QR564_16745	hypothetical protein	6.62	6.71	4.86	2.23	2.45	0.96	6.06333	1.88	2.056	1.04008	0.00157656	0.00316098	yes	up
QR564_15495	QR564_15495	methyltransferase domain-containing protein	1.57	1.89	0.83	2.24	2	1.39	1.43	1.87667	0.482	-1.05256	0.00179162	0.00356906	yes	down
QR564_02515	QR564_02515	SGNH/GDSL hydrolase family protein	0.83	1.08	0.54	0.2	0.21	0.2	0.816667	0.203333	2.565	1.35876	0.00181268	0.00360922	yes	up
QR564_16090	QR564_16090	sarcosine oxidase subunit delta	11.17	14.69	11.33	1.76	4.26	4.81	12.3967	3.61	2.402	1.2642	0.00183141	0.00364111	yes	up
QR564_15025	QR564_15025	PLP-dependent aminotransferase family protein	0.77	0.55	0.6	0.04	0.07	0.26	0.64	0.123333	3.54	1.82384	0.0018593	0.00369474	yes	up
QR564_16490	QR564_16490	acetyl-CoA carboxylase	20.55	23.52	26.42	49.34	28.26	30.16	23.4967	35.92	0.471	-1.08559	0.00189478	0.00376152	yes	down
QR564_07005	QR564_07005	type II secretion system F family protein	1.38	1.29	0.88	0.4	0.18	0.34	1.18333	0.306667	2.536	1.34258	0.0019515	0.00386461	yes	up
QR564_02280	QR564_02280	hypothetical protein	2.56	3.33	2.14	3.59	5.2	3.83	2.67667	4.20667	0.427	-1.22776	0.00195253	0.00386475	yes	down
QR564_02785	QR564_02785	MFS transporter	0.86	1.23	1.07	0.18	0.44	0.2	1.05333	0.273333	2.46	1.29877	0.00206007	0.0040676	yes	up
novel0049	-	hypothetical protein ARTHRO9AX_150213 [Arthrobacter sp. 9AX]	59.06	43.92	38.55	68.66	91.94	51.09	47.1767	70.5633	0.463	-1.11241	0.00207313	0.00409138	yes	down
QR564_03000	QR564_03000	NUDIX domain-containing protein	3.21	3.38	2.07	4.34	2.82	4.63	2.88667	3.93	0.488	-1.03491	0.00213616	0.00420753	yes	down
QR564_09120	rpsT	30S ribosomal protein S20	793.09	699.35	565.18	154.9	357.72	155.23	685.873	222.617	2.013	1.00952	0.00215661	0.00424366	yes	up
QR564_06150	QR564_06150	tRNA pseudouridine synthase A	1.4	0.97	0.98	0.2	0.43	0.1	1.11667	0.243333	2.869	1.52074	0.00222771	0.00436223	yes	up
QR564_03920	QR564_03920	3-methyladenine DNA glycosylase	3.31	3	2.49	0.55	1.37	0.77	2.93333	0.896667	2.067	1.04779	0.0022788	0.0044493	yes	up
sRNA0080			115.18	101.73	105.66	24.16	34.02	43.22	107.523	33.8	2.346	1.23046	0.00235172	0.00457835	yes	up
QR564_15540	QR564_15540	ABC transporter permease	0.34	0.34	0.41	0.74	0.34	0.9	0.363333	0.66	0.37	-1.43559	0.00246295	0.00478333	yes	down
QR564_16525	QR564_16525	SDR family oxidoreductase	0.79	0.62	0.54	1.33	0.48	1.58	0.65	1.13	0.379	-1.40101	0.00252941	0.0049053	yes	down
QR564_12260	QR564_12260	ATP-dependent Clp protease proteolytic subunit	1.16	1.6	1.18	0.22	0.26	0.38	1.31333	0.286667	3.038	1.60317	0.00275775	0.00532503	yes	up
QR564_05620	QR564_05620	methionine/alanine import family NSS transporter small subunit	123.09	76.15	67.21	28.69	8.58	21.14	88.8167	19.47	3.014	1.59183	0.00293657	0.00564326	yes	up
QR564_12390	QR564_12390	CDP-alcohol phosphatidyltransferase family protein	2	1.95	1.36	0.78	0.48	0.36	1.77	0.54	2.116	1.08106	0.00309668	0.00593395	yes	up
QR564_03585	paaB	1%2C2-phenylacetyl-CoA epoxidase subunit PaaB	21.21	15.11	15.3	2.24	8.17	2.18	17.2067	4.19667	2.702	1.43422	0.00324086	0.00619549	yes	up
QR564_17620	QR564_17620	hypothetical protein	4.97	3.2	3.44	1.73	0.84	0.95	3.87	1.17333	2.177	1.12249	0.003436	0.00653132	yes	up
sRNA0043			31.82	16.26	27.58	4.76	0	4.22	25.22	2.99333	6.199	2.63198	0.00346982	0.00658629	yes	up
QR564_03090	QR564_03090	NAD(P)H-dependent oxidoreductase	1.11	0.68	0.75	1.11	1.8	0.86	0.846667	1.25667	0.428	-1.22281	0.0036707	0.00692513	yes	down
QR564_15860	QR564_15860	sugar ABC transporter permease	0.7	0.39	0.46	0.03	0.12	0.07	0.516667	0.0733333	4.321	2.11126	0.0037328	0.0070357	yes	up
QR564_15660	QR564_15660	alpha/beta hydrolase	1.11	1.24	0.51	0.16	0.32	0.3	0.953333	0.26	2.309	1.20754	0.00387635	0.00729261	yes	up
QR564_11950	QR564_11950	AMP-binding protein	0.22	0.33	0.22	0.04	0.08	0.09	0.256667	0.07	2.262	1.17778	0.00422015	0.00788781	yes	up
novel0064	-	IS5 family transposase [Pseudonocardia bannensis]	51.43	34.56	31.61	5.64	19.72	9.87	39.2	11.7433	2.243	1.16533	0.00459219	0.00854351	yes	up
QR564_07615	QR564_07615	IclR family transcriptional regulator	1.03	1.26	0.82	2.29	0.82	1.33	1.03667	1.48	0.459	-1.12331	0.00481012	0.00891599	yes	down
QR564_09255	istB	IS21-like element helper ATPase IstB	0.15	0.31	0.15	0	0	0	0.203333	0	19.689	4.29933	0.00529068	0.00973949	yes	up
QR564_07255	QR564_07255	hypothetical protein	0.99	0.71	0.39	1.38	0.86	1.7	0.696667	1.31333	0.342	-1.54708	0.00544056	0.00999712	yes	down
QR564_09385	QR564_09385	ubiquitin-like protein Pup	23.72	17.53	17.68	6.72	7.88	4.97	19.6433	6.52333	2.052	1.03699	0.00550151	0.0100953	yes	up
QR564_11215	rpmI	50S ribosomal protein L35	40.04	42.08	30.57	8.19	20.23	7.47	37.5633	11.9633	2.028	1.02016	0.00550812	0.0101028	yes	up
QR564_09995	QR564_09995	hypothetical protein	0.46	0.63	0.69	0.05	0.21	0.09	0.593333	0.116667	3.271	1.70968	0.00565751	0.0103721	yes	up
QR564_04560	benB	benzoate 1%2C2-dioxygenase small subunit	1.47	2.17	1.6	0.67	0.32	0.3	1.74667	0.43	2.692	1.42884	0.00568986	0.0104235	yes	up
QR564_08605	QR564_08605	ice-binding family protein	1.72	1.64	0.73	0.3	0.16	0	1.36333	0.153333	5.421	2.43856	0.00571062	0.0104552	yes	up
QR564_15455	QR564_15455	response regulator transcription factor	0.78	0.83	0.7	1.4	0.66	1.28	0.77	1.11333	0.461	-1.11565	0.00581848	0.0106285	yes	down
sRNA0622			0	0	0	0	0	0	0	0	7.81	2.9654	0.00590295	0.0107779	yes	up
QR564_15745	QR564_15745	M24 family metallopeptidase	0.02	0.05	0	0.2	0.1	0.08	0.0233333	0.126667	0.109	-3.19351	0.00616899	0.0112128	yes	down
QR564_06135	rpsK	30S ribosomal protein S11	92.56	81.29	64.23	5.13	25.79	6.29	79.36	12.4033	4.116	2.04128	0.0064687	0.0116889	yes	up
QR564_11905	nirD	nitrite reductase small subunit NirD	0.62	0.63	0.35	1.14	0.77	1.11	0.533333	1.00667	0.344	-1.53924	0.00666814	0.0119955	yes	down
QR564_19060	QR564_19060	hypothetical protein	20.3	30.85	12.44	1.96	2.06	0	21.1967	1.34	9.883	3.30494	0.00697264	0.0124875	yes	up
QR564_15055	QR564_15055	NAD-dependent succinate-semialdehyde dehydrogenase	0.9	0.52	0.43	0.19	0.19	0.12	0.616667	0.166667	2.349	1.23183	0.00707715	0.0126578	yes	up
QR564_06145	rplQ	50S ribosomal protein L17	53.11	40.61	30.02	4.32	15	4.35	41.2467	7.89	3.292	1.71902	0.00720479	0.0128746	yes	up
QR564_17080	QR564_17080	VOC family protein	1	0.94	0.54	0.19	0.25	0.24	0.826667	0.226667	2.31	1.20776	0.00728575	0.0130135	yes	up
QR564_06070	rpsH	30S ribosomal protein S8	67.7	57.3	51.91	5.51	22.04	6.75	58.97	11.4333	3.322	1.73193	0.00772747	0.0137476	yes	up
QR564_16380	QR564_16380	L-ribulose-5-phosphate 4-epimerase	1.34	0.76	0.91	0.2	0.25	0.31	1.00333	0.253333	2.562	1.35736	0.00795869	0.0141153	yes	up
QR564_02970	QR564_02970	gamma-glutamyl-gamma-aminobutyrate hydrolase family protein	0.55	0.85	0.28	0.87	0.63	0.9	0.56	0.8	0.446	-1.1662	0.00824674	0.014594	yes	down
novel0019	-	dehydrogenase [Rhodococcus ruber BKS 20-38]	530.71	418.43	370.46	169.77	60.81	153.09	439.867	127.89	2.298	1.20019	0.00846956	0.0149489	yes	up
QR564_05885	rplA	50S ribosomal protein L1	51.71	44.43	37.46	6.96	24.48	8	44.5333	13.1467	2.155	1.10773	0.008666	0.0152822	yes	up
QR564_00550	QR564_00550	MMPL family transporter	0.38	0.31	0.29	0.04	0.15	0.04	0.326667	0.0766667	2.661	1.41212	0.00876433	0.0154421	yes	up
QR564_16520	QR564_16520	SDR family NAD(P)-dependent oxidoreductase	0.57	0.38	0.72	1.07	0.55	1.04	0.556667	0.886667	0.431	-1.21546	0.00880016	0.0154917	yes	down
sRNA0269			0	0	0	0	0	0	0	0	0.259	-1.94781	0.00900094	0.0158105	yes	down
sRNA0576			19.52	36.04	30.63	4.25	6.79	2.86	28.73	4.63333	4.574	2.19333	0.0103666	0.0180753	yes	up
sRNA0215			0	0	92.95	244.01	0	167.79	30.9833	137.267	0.261	-1.93953	0.0103922	0.018112	yes	down
QR564_14505	QR564_14505	metal-dependent hydrolase	0.71	0.41	0.48	0.19	0.03	0.04	0.533333	0.0866667	4.089	2.03183	0.0105781	0.0184123	yes	up
sRNA0603			25.32	23.38	30.97	35.9	43.19	42.2	26.5567	40.43	0.493	-1.02006	0.0110012	0.0190908	yes	down
QR564_16245	QR564_16245	cory-CC-star protein	6.31	6.81	6.24	2.35	1.68	1.42	6.45333	1.81667	2.477	1.30849	0.0112139	0.0194349	yes	up
sRNA0019			25.19	27.26	29.43	7.79	5.08	8.54	27.2933	7.13667	2.844	1.50769	0.0115698	0.0199914	yes	up
QR564_02565	QR564_02565	MBL fold metallo-hydrolase	0.93	0.98	0.67	0.11	0.35	0.25	0.86	0.236667	2.283	1.19072	0.0118051	0.0203806	yes	up
QR564_17610	QR564_17610	Sec-independent protein translocase TatB	6.69	4.89	5.44	1.34	2.67	0.79	5.67333	1.6	2.317	1.2124	0.0122219	0.0210459	yes	up
novel0013	-	cytochrome P450 [Kocuria rosea]	97.61	51.45	76.22	4.53	5.3	30.73	75.0933	13.52	4.285	2.09943	0.013041	0.0223323	yes	up
QR564_18365	QR564_18365	hypothetical protein	64.81	92.01	88.34	0	21.15	0	81.72	7.05	9.575	3.25923	0.0131898	0.0225775	yes	up
QR564_15785	QR564_15785	dihydrodipicolinate synthase family protein	0.28	0.26	0.19	0.39	0.22	0.43	0.243333	0.346667	0.458	-1.12573	0.0136617	0.0233455	yes	down
QR564_08945	QR564_08945	hypothetical protein	0.97	1.86	1.15	2.22	2.65	1.46	1.32667	2.11	0.419	-1.25665	0.0141208	0.0240382	yes	down
sRNA0028			0	34.2	36.42	0	0	0	23.54	0	16.832	4.0731	0.0143935	0.0244348	yes	up
QR564_01715	QR564_01715	hypothetical protein	8.06	4.48	5.62	0.45	1.5	1.66	6.05333	1.20333	3.527	1.8186	0.0144793	0.0245479	yes	up
QR564_03470	QR564_03470	M24 family metallopeptidase	0.53	0.6	0.38	0.13	0.1	0.19	0.503333	0.14	2.344	1.22921	0.0145901	0.024722	yes	up
sRNA0441			191.44	119.47	195.42	151.04	448.46	254.73	168.777	284.743	0.467	-1.09879	0.0151056	0.0254777	yes	down
QR564_15890	xylB	xylulokinase	0.59	0.43	0.31	0.07	0.18	0.08	0.443333	0.11	2.465	1.30131	0.0157228	0.0264632	yes	up
QR564_14970	QR564_14970	hypothetical protein	1.22	1.09	0.55	1.59	1.56	1.28	0.953333	1.47667	0.415	-1.26808	0.0172113	0.0288119	yes	down
sRNA0115			40.44	45.22	33.65	8.85	9.88	4	39.77	7.57667	3.615	1.8538	0.0172888	0.0289297	yes	up
QR564_15865	QR564_15865	carbohydrate ABC transporter permease	0.88	0.5	0.93	0.18	0.27	0.17	0.77	0.206667	2.417	1.27324	0.0176516	0.0294754	yes	up
QR564_15260	QR564_15260	TIM barrel protein	1.33	1.31	0.73	0.43	0.2	0.41	1.12333	0.346667	2.112	1.07838	0.0180045	0.0299901	yes	up
novel0046	-	hypothetical protein FHX38_3111 [Kocuria rosea]	56.33	50.05	35.38	4.87	11.47	0	47.2533	5.44667	5.831	2.54372	0.0188078	0.0312467	yes	up
QR564_16670	QR564_16670	FAD-dependent monooxygenase	0.38	0.28	0.41	0.08	0.13	0.12	0.356667	0.11	2.153	1.10613	0.0208427	0.0343373	yes	up
QR564_17075	QR564_17075	SDR family oxidoreductase	1	1.04	0.51	0.29	0.2	0.24	0.85	0.243333	2.234	1.15993	0.0231015	0.0376851	yes	up
QR564_15130	QR564_15130	urease accessory protein UreD	0.03	0.24	0.07	0.3	0.16	0.34	0.113333	0.266667	0.281	-1.82905	0.0232228	0.0378675	yes	down
QR564_17835	QR564_17835	hypothetical protein	1.43	1.15	1.44	0.55	0.4	0.31	1.34	0.42	2.107	1.07495	0.0268438	0.0432466	yes	up
QR564_02315	QR564_02315	hypothetical protein	1.2	0.69	0.46	1.53	3.16	1.4	0.783333	2.03	0.246	-2.023	0.0271405	0.0436722	yes	down
QR564_16975	QR564_16975	hypothetical protein	35.28	22.2	21.32	4.72	7.95	12.36	26.2667	8.34333	2.25	1.17005	0.0282098	0.0452121	yes	up
sRNA0349			540.62	712.16	436.29	40.42	280.93	67.7	563.023	129.683	3.196	1.67622	0.028326	0.0453441	yes	up
QR564_10130	QR564_10130	Gfo/Idh/MocA family oxidoreductase	0.18	0.24	0.2	0.38	0.18	0.35	0.206667	0.303333	0.454	-1.14069	0.0285975	0.0457605	yes	down
QR564_02480	QR564_02480	hypothetical protein	2.1	2.01	1.28	0.56	0.3	0.92	1.79667	0.593333	2.039	1.02817	0.0299361	0.0477697	yes	up
QR564_01375	QR564_01375	DUF2933 domain-containing protein	1.47	2.5	1.7	0.67	0.43	0.31	1.89	0.47	2.719	1.4432	0.0308372	0.0490519	yes	up
