# Supplementary material for: Comparative Genomic and Transcriptomic Analysis Provides New Insights into the Aflatoxin B1 Biodegradability by Kocuria rosea from Deep Sea
Source: Microorganisms. 2025 Apr 10;13(4):875. doi: 10.3390/microorganisms13040875 (PMC12029209; doi:10.3390/microorganisms13040875)
Supplement: Supplementary file 1 [file microorganisms-13-00875-s001.zip › Table S5.xlsx]

## Sheet: Table S5
Gene_id	Gene description	Transcripts Per Million reads (TPM)						Fold Change (FC) (TBA/TBC)	Log2FC (TBA/TBC)	Pvalue	Padjust
		TBC_1	TBC_2	TBC_3	TBA_1	TBA_2	TBA_3
QR564_01540	FAD-dependent oxidoreductase	0.11	0.26	0.28	5.41	5.29	4.04	14.646	3.87243	6.10E-38	1.37E-36
QR564_01865	FAD-dependent oxidoreductase	1.67	1.31	1.98	22.29	20.37	17.23	7.957	2.99218	3.14E-71	2.78E-69
QR564_01095	NAD(P)/FAD-dependent oxidoreductase	0.47	0.31	0.58	5.82	5.75	4.16	7.727	2.94982	1.12E-28	1.57E-27
QR564_01920	NADP-dependent oxidoreductase	1.37	1.35	2.28	20.06	19.17	15.42	7.249	2.85775	5.25E-42	1.46E-40
QR564_01780	cytochrome P450	0.75	0.95	0.93	6.09	5.67	4.58	4.031	2.01105	2.75E-23	2.95E-22
QR564_16850	intradiol ring-cleavage dioxygenase	0.29	0.23	0.2	1.44	1.5	1.08	3.648	1.86702	3.21E-06	9.03E-06
QR564_17010	dienelactone hydrolase family protein	1.8	1.88	1.92	7.94	7.61	4.92	2.365	1.24169	1.61E-09	6.17E-09
QR564_15695	putative quinol monooxygenase	101.23	70.52	101.09	483.64	425.06	334.58	3.076	1.62099	5.13E-25	5.87E-24
QR564_04565	Benzoate 1,2-dioxygenase large subunit	0.18	0.2	0.22	0.85	0.64	0.71	2.379	1.25021	0.00108103	0.00217197
QR564_04560	Benzoate 1,2-dioxygenase small subunit	0.67	0.32	0.3	1.47	2.17	1.6	2.727	1.4472	0.00431478	0.0079023
QR564_04555	Benzoate 1,2-dioxygenase electron transfer component BenC	0.13	0.16	0.12	1.11	0.99	0.69	4.357	2.12333	3.45E-08	1.18E-07
QR564_01985	FAD-binding oxidoreductase	0.25	0.6	0.71	5.17	4.68	3.24	5.387	2.42936	6.54E-15	3.85E-14
QR564_03835	LLM class flavin-dependent oxidoreductase	20.67	23.97	23.61	142.27	139.61	100.36	3.632	1.86093	4.03E-41	1.04E-39
QR564_01200	LLM class flavin-dependent oxidoreductase	24.71	20.02	24.24	88.82	92.51	63.44	2.313	1.20957	5.97E-19	4.68E-18
QR564_16670	FAD-dependent monooxygenase	0.08	0.13	0.12	0.38	0.28	0.41	2.18	1.12462	0.016797	0.0276828
QR564_16655	3-carboxyethylcatechol 2,3-dioxygenase	0.32	0.47	0.33	2.39	2.02	1.41	3.305	1.72454	7.99E-07	2.42E-06
